# Supplementary material for: Transcriptome analysis of the salivary glands of the grain aphid, Sitobion avenae
Source: Sci Rep. 2017 Nov 21;7:15911. doi: 10.1038/s41598-017-16092-z (PMC5698471; doi:10.1038/s41598-017-16092-z)
Supplement: Supplementary file 2 — Dataset2 [file 41598_2017_16092_MOESM2_ESM.xls]

## Sheet: All signal pepetites.Annotation
Genes	Clevage site	Siganl peptite probability	Number of predicted transmebrane helices(transmembrane domain)	ORF type	NR GI	NR ID	NR Score	NR Evalue	NR Description	NT GI	NT ID	NT Score	NT Evalue	NT Description	KO ID	KO Name	KO Description	Http Link	Swissprot ID	Swissprot Score	Swissprot Evalue	Swissprot Description	PFAM ID	PFAM description	Gene Ontology Biological Pathway	BP Description	Gene Ontology Molecular Function	MF Description	Gene Ontology Cellular Component	CC Description	KOG ID	KOG Description
c27821_g1	20-21	0.586	0	internal	328712747	XP_003244895.1	639	3.36709e-78	PREDICTED: uncharacterized protein LOC100158783 isoform X2 [Acyrthosiphon pisum]	641666114	XM_003244847.2	362	0	PREDICTED: Acyrthosiphon pisum uncharacterized LOC100158783 (LOC100158783), transcript variant X2, mRNA	--	--	--	--	--	--	--	--	PF01607	Chitin binding Peritrophin-A domain	GO:0006030	chitin metabolic process	GO:0008061	chitin binding	GO:0005576	extracellular region	--	--
c11331_g1	23-24	0.79	0	complete	241896965	NP_001155940.1	472	1.24767e-52	uncharacterized protein LOC100302326 precursor [Acyrthosiphon pisum]>gi|239792277|dbj|BAH72498.1| ACYPI43360 [Acyrthosiphon pisum]>gi|239792292|dbj|BAH72503.1| ACYPI43360 [Acyrthosiphon pisum]>gi|239793378|dbj|BAH72814.1| ACYPI43360 [Acyrthosiphon pisum]	241896964	NM_001162468.1	659	0	Acyrthosiphon pisum uncharacterized protein LOC100302326 (LOC100302326), mRNA	--	--	--	--	--	--	--	--	PF04997	RNA polymerase Rpb1, domain 1	GO:0006351//GO:0006206//GO:0006144	transcription, DNA-templated//pyrimidine nucleobase metabolic process//purine nucleobase metabolic process	GO:0003899//GO:0003677	DNA-directed RNA polymerase activity//DNA binding	GO:0005730	nucleolus	--	--
c8209_g1	41-42	0.616	0	internal	733909329	XP_010717456.1	743	3.79365e-96	PREDICTED: SPARC [Meleagris gallopavo]	733909328	XM_010719154.1	447	0	PREDICTED: Meleagris gallopavo secreted protein, acidic, cysteine-rich (osteonectin) (SPARC), mRNA	--	--	--	--	P36377	746	4.71743e-98	SPARC OS=Gallus gallus GN=SPARC PE=2 SV=1	PF00050//PF08117//PF07648//PF09289	Kazal-type serine protease inhibitor domain//Ptu family//Kazal-type serine protease inhibitor domain//Follistatin/Osteonectin-like EGF domain	GO:0009405//GO:0006810	pathogenesis//transport	GO:0005515//GO:0019855	protein binding//calcium channel inhibitor activity	GO:0005576	extracellular region	KOG4004	Matricellular protein Osteonectin/SPARC/BM-40
c11716_g1	24-25	0.739	0	complete	239789642	BAH71433.1	604	1.36337e-73	ACYPI007111 [Acyrthosiphon pisum]	299884604	FP927531.1	847	0	Acyrthosiphon pisum mRNA, clone: ACI0AAB2YG22, full-insert cDNA sequence based on ESTs (5'-EST:ACI0AAB2YG22AAM1, 3'-EST ACI0AAB2YG22BBM1)	--	--	--	--	--	--	--	--	PF03760//PF02734	Late embryogenesis abundant (LEA) group 1//DAK2 domain	GO:0006071//GO:0046486//GO:0009790	glycerol metabolic process//glycerolipid metabolic process//embryo development	GO:0004371	glycerone kinase activity	--	--	--	--
c13335_g1	27-28	0.856	0	complete	328711504	XP_001946466.2	4538	0	PREDICTED: hypoxia up-regulated protein 1 isoform X1 [Acyrthosiphon pisum]	641664771	XM_001946431.3	3648	0	PREDICTED: Acyrthosiphon pisum hypoxia up-regulated protein 1 (LOC100168279), transcript variant X1, mRNA	K09486	HYOU1	hypoxia up-regulated 1	http://www.genome.jp/dbget-bin/www_bget?ko:K09486	Q7ZUW2	1657	0	Hypoxia up-regulated protein 1 OS=Danio rerio GN=hyou1 PE=2 SV=1	PF06723	MreB/Mbl protein	GO:0000902	cell morphogenesis	--	--	--	--	KOG0104	Molecular chaperones GRP170/SIL1, HSP70 superfamily
c7566_g1	23-24	0.893	0	complete	641680148	XP_003248391.2	2618	0	PREDICTED: LOW QUALITY PROTEIN: esterase FE4 [Acyrthosiphon pisum]	641680147	XM_003248343.2	1632	0	PREDICTED: Acyrthosiphon pisum esterase E4 (LOC100168479), mRNA	K01050	BCHE	cholinesterase	http://www.genome.jp/dbget-bin/www_bget?ko:K01050	P35502	2176	0	Esterase FE4 OS=Myzus persicae PE=1 SV=1	PF00125//PF00443//PF07859//PF06687	Core histone H2A/H2B/H3/H4//Ubiquitin carboxyl-terminal hydrolase//alpha/beta hydrolase fold//SUR7/PalI family	GO:0008152//GO:0016579	metabolic process//protein deubiquitination	GO:0016787//GO:0036459//GO:0003677	hydrolase activity//ubiquitinyl hydrolase activity//DNA binding	GO:0005886	plasma membrane	KOG1516	Carboxylesterase and related proteins
c13815_g1	20-21	0.511	0	3'prime-partial	641650078	XP_001944276.3	2409	0	PREDICTED: uncharacterized protein LOC100160142 [Acyrthosiphon pisum]	641650077	XM_001944241.3	1226	0	PREDICTED: Acyrthosiphon pisum uncharacterized LOC100160142 (LOC100160142), mRNA	--	--	--	--	Q6ZQM8	517	2.68204e-56	UDP-glucuronosyltransferase 1-7C OS=Mus musculus GN=Ugt1a7c PE=2 SV=1	PF04101//PF00201	Glycosyltransferase family 28 C-terminal domain//UDP-glucoronosyl and UDP-glucosyl transferase	GO:0008152	metabolic process	GO:0016758	transferase activity, transferring hexosyl groups	--	--	KOG1192	UDP-glucuronosyl and UDP-glucosyl transferase
c3991_g1	18-19	0.533	0	3'prime-partial	328710302	XP_001948224.2	775	3.16926e-97	PREDICTED: guanylate cyclase 32E-like [Acyrthosiphon pisum]	641663435	XM_001948189.3	735	0	PREDICTED: Acyrthosiphon pisum guanylate cyclase 32E-like (LOC100161698), mRNA	--	--	--	--	Q19187	186	1.36277e-13	Receptor-type guanylate cyclase gcy-12 OS=Caenorhabditis elegans GN=gcy-12 PE=1 SV=3	--	--	--	--	--	--	--	--	--	--
c11528_g2	20-21	0.925	0	3'prime-partial	328723271	XP_001943476.2	585	4.02405e-65	PREDICTED: cell wall protein DAN4-like [Acyrthosiphon pisum]	641677756	XM_001943441.3	641	0	PREDICTED: Acyrthosiphon pisum cell wall protein DAN4-like (LOC100164472), mRNA	--	--	--	--	--	--	--	--	PF00813	FliP family	GO:0009306	protein secretion	--	--	GO:0016020	membrane	--	--
c14236_g1	23-24	0.6	0	complete	328717541	XP_003246236.1	1607	0	PREDICTED: pancreatic triacylglycerol lipase-like [Acyrthosiphon pisum]	641676825	XM_008189328.1	1382	0	PREDICTED: Acyrthosiphon pisum inositol-trisphosphate 3-kinase B (LOC100165797), transcript variant X3, mRNA	K00911	ITPK	1D-myo-inositol-triphosphate 3-kinase	http://www.genome.jp/dbget-bin/www_bget?ko:K00911	P42335	870	5.60475e-96	Inositol-trisphosphate 3-kinase B OS=Rattus norvegicus GN=Itpkb PE=1 SV=3	PF01764//PF03770	Lipase (class 3)//Inositol polyphosphate kinase	GO:0006629	lipid metabolic process	GO:0008440	inositol-1,4,5-trisphosphate 3-kinase activity	--	--	--	--
c10293_g1	19-20	0.668	0	3'prime-partial	641668341	XP_008184422.1	2100	0	PREDICTED: nucleobindin-2-like [Acyrthosiphon pisum]	641668340	XM_008186200.1	1369	0	PREDICTED: Acyrthosiphon pisum nucleobindin-2-like (LOC100164693), mRNA	--	--	--	--	Q9JI85	580	1.19595e-66	Nucleobindin-2 OS=Rattus norvegicus GN=Nucb2 PE=2 SV=1	PF13202//PF00036//PF13405//PF13833//PF13499	EF hand//EF hand//EF-hand domain//EF-hand domain pair//EF-hand domain pair	--	--	GO:0005509	calcium ion binding	--	--	--	--
c7462_g1	19-20	0.586	0	complete	328724087	XP_001949306.2	2632	0	PREDICTED: ankyrin repeat domain-containing protein 50 [Acyrthosiphon pisum]	641678661	XM_001949271.3	1622	0	PREDICTED: Acyrthosiphon pisum ankyrin repeat domain-containing protein 50 (LOC100159976), mRNA	--	--	--	--	Q9ULJ7	1000	4.87414e-118	Ankyrin repeat domain-containing protein 50 OS=Homo sapiens GN=ANKRD50 PE=1 SV=4	PF00023//PF13606	Ankyrin repeat//Ankyrin repeat	--	--	GO:0005515	protein binding	--	--	KOG0504	FOG: Ankyrin repeat
c23675_g1	30-31	0.833	0	5'prime-partial	--	--	--	--	--	53793162	AP005382.3	351	0	Oryza sativa Japonica Group genomic DNA, chromosome 6, BAC clone:OJ1001_B06	--	--	--	--	P27057	252	1.63485e-26	Protein GAST1 OS=Solanum lycopersicum GN=GAST1 PE=2 SV=1	--	--	--	--	--	--	--	--	--	--
c12643_g1	20-21	0.762	0	complete	326320043	NP_001191889.1	1185	1.07714e-158	juvenile hormone binding protein-like precursor [Acyrthosiphon pisum]	326320042	NM_001204960.1	1215	0	Acyrthosiphon pisum juvenile hormone binding protein-like (LOC100167383), mRNA	--	--	--	--	Q9VBV3	139	3.11547e-08	Protein takeout OS=Drosophila melanogaster GN=to PE=2 SV=1	--	--	--	--	--	--	--	--	--	--
c13610_g1	26-27	0.619	0	complete	193662009	XP_001950884.1	1213	1.71678e-163	PREDICTED: protein CREG1-like [Acyrthosiphon pisum]	641661618	XM_001950849.3	1048	0	PREDICTED: Acyrthosiphon pisum protein CREG1-like (LOC100166102), mRNA	--	--	--	--	O75629	341	1.96415e-35	Protein CREG1 OS=Homo sapiens GN=CREG1 PE=1 SV=1	--	--	--	--	--	--	--	--	--	--
c15321_g1	17-18	0.689	0	complete	328714725	XP_001949703.2	311	1.67456e-30	PREDICTED: uncharacterized protein LOC100161530 [Acyrthosiphon pisum]	641668325	XM_001949668.3	441	0	PREDICTED: Acyrthosiphon pisum uncharacterized LOC100161530 (LOC100161530), mRNA	--	--	--	--	--	--	--	--	--	--	--	--	--	--	--	--	--	--
c13743_g1	23-24	0.803	0	complete	641669191	XP_008184720.1	2104	0	PREDICTED: testican-1 isoform X1 [Acyrthosiphon pisum]	641669190	XM_008186498.1	2107	0	PREDICTED: Acyrthosiphon pisum testican-1 (LOC100164237), transcript variant X1, mRNA	K08136	SPOCK	sparc/osteonectin, cwcv and kazal-like domains proteoglycan (testican)	http://www.genome.jp/dbget-bin/www_bget?ko:K08136	Q9ER58	322	4.95753e-30	Testican-2 OS=Mus musculus GN=Spock2 PE=2 SV=1	PF13833//PF00050//PF07648//PF00569//PF09034//PF13202//PF10591//PF00036	EF-hand domain pair//Kazal-type serine protease inhibitor domain//Kazal-type serine protease inhibitor domain//Zinc finger, ZZ type//TRADD, N-terminal domain//EF hand//Secreted protein acidic and rich in cysteine Ca binding region//EF hand	GO:0007165//GO:0043123	signal transduction//positive regulation of I-kappaB kinase/NF-kappaB signaling	GO:0004871//GO:0008270//GO:0005509//GO:0005515	signal transducer activity//zinc ion binding//calcium ion binding//protein binding	GO:0005578	proteinaceous extracellular matrix	KOG3555	Ca2+-binding proteoglycan Testican
c12693_g1	23-24	0.773	0	complete	--	--	--	--	--	--	--	--	--	--	--	--	--	--	--	--	--	--	--	--	--	--	--	--	--	--	--	--
c6497_g1	31-32	0.547	1(7-29)	3'prime-partial	91082043	XP_971088.1	782	1.69356e-92	PREDICTED: neuroligin-4, X-linked [Tribolium castaneum]	641660645	XM_008183342.1	447	0	PREDICTED: Acyrthosiphon pisum neuroligin-4, Y-linked-like (LOC100568759), mRNA	K07378	NLGN	neuroligin	http://www.genome.jp/dbget-bin/www_bget?ko:K07378	Q8NFZ3	404	5.3348e-42	Neuroligin-4, Y-linked OS=Homo sapiens GN=NLGN4Y PE=2 SV=1	--	--	--	--	--	--	--	--	KOG1516	Carboxylesterase and related proteins
c14362_g1	30-31	0.642	0	complete	328717890	XP_001946097.2	1568	0	PREDICTED: fasciclin-2-like [Acyrthosiphon pisum]	641671946	XM_001946062.3	942	0	PREDICTED: Acyrthosiphon pisum fasciclin-2-like (LOC100159367), mRNA	--	--	--	--	Q8NDA2	142	1.43978e-07	Hemicentin-2 OS=Homo sapiens GN=HMCN2 PE=2 SV=2	PF13895	Immunoglobulin domain	--	--	GO:0005515	protein binding	--	--	KOG3510	FOG: Immunoglobulin C-2 Type/fibronectin type III domains
c11412_g1	19-20	0.874	0	complete	193577749	XP_001942900.1	2833	0	PREDICTED: gastrula zinc finger protein XlCGF57.1 [Acyrthosiphon pisum]	641674774	XM_001942865.3	2183	0	PREDICTED: Acyrthosiphon pisum gastrula zinc finger protein XlCGF57.1 (LOC100161597), mRNA	--	--	--	--	Q96RE9	584	1.3525e-63	Zinc finger protein 300 OS=Homo sapiens GN=ZNF300 PE=1 SV=1	PF16622//PF13912//PF10579//PF13465//PF00096//PF01155//PF01428//PF05191	zinc-finger C2H2-type//C2H2-type zinc finger//Rapsyn N-terminal myristoylation and linker region//Zinc-finger double domain//Zinc finger, C2H2 type//Hydrogenase/urease nickel incorporation, metallochaperone, hypA//AN1-like Zinc finger//Adenylate kinase, active site lid	GO:0006144//GO:0007268//GO:0046034//GO:0006464	purine nucleobase metabolic process//synaptic transmission//ATP metabolic process//cellular protein modification process	GO:0033130//GO:0046872//GO:0043495//GO:0004017//GO:0008270//GO:0016151	acetylcholine receptor binding//metal ion binding//protein anchor//adenylate kinase activity//zinc ion binding//nickel cation binding	--	--	--	--
c15296_g1	20-21	0.598	0	complete	641674193	XP_008186602.1	136	4.9078e-07	PREDICTED: uncharacterized protein LOC103310352 [Acyrthosiphon pisum]	--	--	--	--	--	--	--	--	--	--	--	--	--	--	--	--	--	--	--	--	--	--	--
c29003_g1	21-22	0.845	0	internal	193624774	XP_001944677.1	859	5.2902e-106	PREDICTED: uncharacterized protein LOC100166230 [Acyrthosiphon pisum]	641679781	XM_001944642.3	541	0	PREDICTED: Acyrthosiphon pisum uncharacterized LOC100166230 (LOC100166230), mRNA	--	--	--	--	--	--	--	--	PF10099	Anti-sigma-K factor rskA	--	--	--	--	GO:0005886//GO:0016021	plasma membrane//integral component of membrane	--	--
c15549_g2	25-26	0.484	0	complete	641653290	XP_003241617.2	1003	9.80421e-112	PREDICTED: uncharacterized protein LOC100574385 [Acyrthosiphon pisum]	641659768	XR_510549.1	96	1.18495e-39	PREDICTED: Acyrthosiphon pisum uncharacterized LOC100570179 (LOC100570179), transcript variant X2, ncRNA	--	--	--	--	Q7M3K2	301	5.02014e-26	Transposable element P transposase OS=Drosophila melanogaster GN=T PE=1 SV=2	PF05485	THAP domain	--	--	GO:0003676	nucleic acid binding	--	--	--	--
c13665_g1	24-25	0.791	0	complete	328715340	XP_001952019.2	1283	4.75483e-162	PREDICTED: uncharacterized protein LOC100163961 [Acyrthosiphon pisum]	641668992	XM_001951984.3	660	0	PREDICTED: Acyrthosiphon pisum uncharacterized LOC100163961 (LOC100163961), mRNA	--	--	--	--	--	--	--	--	PF00515//PF13414//PF06156//PF13181	Tetratricopeptide repeat//TPR repeat//Protein of unknown function (DUF972)//Tetratricopeptide repeat	GO:0006260	DNA replication	GO:0005515	protein binding	--	--	--	--
c641_g1	16-17	0.89	0	5'prime-partial	--	--	--	--	--	641666643	XM_008185584.1	546	0	PREDICTED: Acyrthosiphon pisum ski oncogene (LOC100164492), mRNA	--	--	--	--	--	--	--	--	--	--	--	--	--	--	--	--	--	--
c13074_g1	19-20	0.882	0	3'prime-partial	641650629	XP_008189811.1	397	1.51421e-40	PREDICTED: micronuclear linker histone polyprotein-like isoform X16 [Acyrthosiphon pisum]	641650628	XM_008191589.1	138	6.70912e-64	PREDICTED: Acyrthosiphon pisum micronuclear linker histone polyprotein-like (LOC100162450), transcript variant X16, mRNA	--	--	--	--	--	--	--	--	--	--	--	--	--	--	--	--	--	--
c10952_g1	23-24	0.871	0	complete	240849645	NP_001155511.1	774	5.25703e-101	uncharacterized protein LOC100162067 precursor [Acyrthosiphon pisum]>gi|239789183|dbj|BAH71231.1| ACYPI003247 [Acyrthosiphon pisum]	402746643	NM_001162039.2	582	0	Acyrthosiphon pisum CG6583-like (LOC100162067), mRNA	--	--	--	--	--	--	--	--	PF17064//PF01064	Sleepless protein//Activin types I and II receptor domain	GO:0009069//GO:0007178//GO:0032222//GO:0030431//GO:1903818//GO:0016310	serine family amino acid metabolic process//transmembrane receptor protein serine/threonine kinase signaling pathway//regulation of synaptic transmission, cholinergic//sleep//positive regulation of voltage-gated potassium channel activity//phosphorylation	GO:0004675//GO:0034235	transmembrane receptor protein serine/threonine kinase activity//GPI anchor binding	GO:0016020	membrane	--	--
c15200_g1	17-18	0.682	0	complete	641649629	XP_003240675.2	6221	0	PREDICTED: LOW QUALITY PROTEIN: rho GTPase-activating protein 7 [Acyrthosiphon pisum]	641649628	XM_003240627.2	3941	0	PREDICTED: Acyrthosiphon pisum rho GTPase-activating protein 7 (LOC100161548), mRNA	--	--	--	--	Q923Q2	1245	2.19082e-144	StAR-related lipid transfer protein 13 OS=Mus musculus GN=Stard13 PE=1 SV=5	PF07941//PF01852//PF00620//PF06083	Potassium channel Kv1.4 tandem inactivation domain//START domain//RhoGAP domain//Interleukin-17	GO:0006954//GO:0007165//GO:0006813	inflammatory response//signal transduction//potassium ion transport	GO:0030955//GO:0005249//GO:0008289//GO:0005125	potassium ion binding//voltage-gated potassium channel activity//lipid binding//cytokine activity	GO:0008076//GO:0016021//GO:0005576	voltage-gated potassium channel complex//integral component of membrane//extracellular region	KOG2200	Tumour suppressor protein p122-RhoGAP/DLC1
c11804_g1	21-22	0.497	0	5'prime-partial	193587101	XP_001948515.1	3503	0	PREDICTED: protein arginine N-methyltransferase 7 [Acyrthosiphon pisum]	641648079	XM_001948480.3	1996	0	PREDICTED: Acyrthosiphon pisum protein arginine N-methyltransferase 7 (LOC100169215), mRNA	K11438	PRMT7	protein arginine N-methyltransferase 7	http://www.genome.jp/dbget-bin/www_bget?ko:K11438	B4QI55	1084	4.06435e-135	Protein arginine N-methyltransferase 7 OS=Drosophila simulans GN=Art7 PE=3 SV=1	PF01596//PF01135//PF05175	O-methyltransferase//Protein-L-isoaspartate(D-aspartate) O-methyltransferase (PCMT)//Methyltransferase small domain	GO:0006464//GO:0046500//GO:0006479	cellular protein modification process//S-adenosylmethionine metabolic process//protein methylation	GO:0004719//GO:0008168//GO:0008171	protein-L-isoaspartate (D-aspartate) O-methyltransferase activity//methyltransferase activity//O-methyltransferase activity	--	--	KOG1499	Protein arginine N-methyltransferase PRMT1 and related enzymes
c9981_g1	20-21	0.883	0	complete	193695227	XP_001948954.1	1259	2.01535e-164	PREDICTED: neurofilament heavy polypeptide-like [Acyrthosiphon pisum]	641668424	XM_001948919.3	1744	0	PREDICTED: Acyrthosiphon pisum neurofilament heavy polypeptide-like (LOC100169357), mRNA	--	--	--	--	--	--	--	--	--	--	--	--	--	--	--	--	--	--
c14133_g1	25-26	0.808	0	complete	328717405	XP_001947177.2	3170	0	PREDICTED: chitooligosaccharidolytic beta-N-acetylglucosaminidase-like [Acyrthosiphon pisum]	641671335	XM_001947142.3	1761	0	PREDICTED: Acyrthosiphon pisum chitooligosaccharidolytic beta-N-acetylglucosaminidase-like (LOC100163254), mRNA	K12373	HEXA_B	hexosaminidase	http://www.genome.jp/dbget-bin/www_bget?ko:K12373	P49010	1039	2.80218e-130	Chitooligosaccharidolytic beta-N-acetylglucosaminidase OS=Bombyx mori PE=1 SV=1	PF00728//PF01265	Glycosyl hydrolase family 20, catalytic domain//Cytochrome c/c1 heme lyase	GO:0005975//GO:0015994	carbohydrate metabolic process//chlorophyll metabolic process	GO:0004553//GO:0004408	hydrolase activity, hydrolyzing O-glycosyl compounds//holocytochrome-c synthase activity	GO:0005739	mitochondrion	KOG2499	Beta-N-acetylhexosaminidase
c5314_g1	25-26	0.741	0	complete	242247533	NP_001156200.1	789	1.53817e-103	chemosensory protein 1-like precursor [Acyrthosiphon pisum]>gi|239791087|dbj|BAH72056.1| ACYPI005842 [Acyrthosiphon pisum]	242247532	NM_001162728.1	577	0	Acyrthosiphon pisum chemosensory protein 1-like (LOC100164857), mRNA >gnl|BL_ORD_ID|6895430 Acyrthosiphon pisum ACYPI005842 mRNA, clone: 106M15, complete cds, full-insert cDNA sequence based on the ESTs (5'-EST:EX608974, 3'-EST:EX611163)	--	--	--	--	Q9W1C9	121	5.18689e-07	Ejaculatory bulb-specific protein 3 OS=Drosophila melanogaster GN=PebIII PE=1 SV=2	--	--	--	--	--	--	--	--	--	--
c20238_g1	22-23	0.592	0	internal	328700379	XP_001944803.2	714	1.58457e-90	PREDICTED: tenascin-X [Acyrthosiphon pisum]	641651920	XM_001944768.3	380	0	PREDICTED: Acyrthosiphon pisum tenascin-X (LOC100164389), mRNA	--	--	--	--	--	--	--	--	--	--	--	--	--	--	--	--	--	--
c8802_g1	20-21	0.679	0	complete	641668766	XP_008184569.1	1489	0	PREDICTED: reticulocalbin-2 [Acyrthosiphon pisum]	641668765	XM_008186347.1	1143	0	PREDICTED: Acyrthosiphon pisum reticulocalbin-2 (LOC100159618), mRNA	--	--	--	--	Q7SXV9	311	4.14199e-30	Calumenin-B OS=Danio rerio GN=calub PE=2 SV=1	PF12763//PF13499//PF13405//PF13833//PF10591//PF13202//PF00036	Cytoskeletal-regulatory complex EF hand//EF-hand domain pair//EF-hand domain//EF-hand domain pair//Secreted protein acidic and rich in cysteine Ca binding region//EF hand//EF hand	GO:0007165	signal transduction	GO:0005515//GO:0005509	protein binding//calcium ion binding	GO:0005578	proteinaceous extracellular matrix	KOG4223	Reticulocalbin, calumenin, DNA supercoiling factor, and related Ca2+-binding proteins of the CREC family (EF-Hand protein superfamily)
c14627_g1	20-21	0.832	0	complete	641660475	XP_003243498.2	7169	0	PREDICTED: protein slit [Acyrthosiphon pisum]	641660474	XM_003243450.2	4140	0	PREDICTED: Acyrthosiphon pisum protein slit (LOC100161423), mRNA	K06839	SLIT2	slit 2	http://www.genome.jp/dbget-bin/www_bget?ko:K06839	P24014	4574	0	Protein slit OS=Drosophila melanogaster GN=sli PE=1 SV=2	PF00008//PF00560//PF13855	EGF-like domain//Leucine Rich Repeat//Leucine rich repeat	--	--	GO:0005515	protein binding	--	--	KOG4237	Extracellular matrix protein slit, contains leucine-rich and EGF-like repeats
c10273_g1	20-21	0.759	0	complete	193584658	XP_001948884.1	690	8.37714e-87	PREDICTED: uncharacterized protein DDB_G0283357-like [Acyrthosiphon pisum]	239789679	AK340945.1	759	0	Acyrthosiphon pisum mRNA, clone: 52M15, full-insert cDNA sequence based on the ESTs (5'-EST:EX628382, 3'-EST:EX629910)	--	--	--	--	--	--	--	--	PF02932//PF06397//PF00379	Neurotransmitter-gated ion-channel transmembrane region//Desulfoferrodoxin, N-terminal domain//Insect cuticle protein	GO:0006811	ion transport	GO:0005506//GO:0042302	iron ion binding//structural constituent of cuticle	GO:0016020	membrane	--	--
c10537_g1	25-26	0.82	0	complete	244790063	NP_001156441.1	331	3.2456e-33	uncharacterized protein LOC100302381 [Acyrthosiphon pisum]>gi|239792787|dbj|BAH72693.1| hypothetical protein [Acyrthosiphon pisum]	244790038	NM_001162962.1	100	1.19353e-42	Acyrthosiphon pisum uncharacterized LOC100302375 (LOC100302375), mRNA	--	--	--	--	--	--	--	--	PF06387	D1 dopamine receptor-interacting protein (calcyon)	GO:0007212//GO:0048268	dopamine receptor signaling pathway//clathrin coat assembly	GO:0032051	clathrin light chain binding	GO:0016021	integral component of membrane	--	--
c11993_g1	23-24	0.859	0	complete	328698699	XP_001949247.2	2118	0	PREDICTED: multiple inositol polyphosphate phosphatase 1-like isoform X1 [Acyrthosiphon pisum]	641649745	XM_001949212.3	2150	0	PREDICTED: Acyrthosiphon pisum multiple inositol polyphosphate phosphatase 1-like (LOC100162014), transcript variant X1, mRNA	K03103	MINPP1	multiple inositol-polyphosphate phosphatase / 2,3-bisphosphoglycerate 3-phosphatase	http://www.genome.jp/dbget-bin/www_bget?ko:K03103	Q9UNW1	215	1.61667e-16	Multiple inositol polyphosphate phosphatase 1 OS=Homo sapiens GN=MINPP1 PE=1 SV=1	PF03550//PF00328	Outer membrane lipoprotein LolB//Histidine phosphatase superfamily (branch 2)	GO:0019497//GO:0015031//GO:0006771	hexachlorocyclohexane metabolic process//protein transport//riboflavin metabolic process	GO:0003993	acid phosphatase activity	GO:0009279	cell outer membrane	KOG1382	Multiple inositol polyphosphate phosphatase
c15226_g1	22-23	0.765	0	complete	240849595	NP_001155388.1	1201	1.11635e-151	DHFR-coamplified protein-like precursor [Acyrthosiphon pisum]>gi|239799324|dbj|BAH70588.1| ACYPI000491 [Acyrthosiphon pisum]	402744722	NM_001161916.2	761	0	Acyrthosiphon pisum DHFR-coamplified protein-like (LOC100159088), mRNA	--	--	--	--	Q6UXP7	193	2.25832e-14	Protein FAM151B OS=Homo sapiens GN=FAM151B PE=1 SV=2	--	--	--	--	--	--	--	--	--	--
c9642_g2	19-20	0.925	0	3'prime-partial	328725142	XP_001948776.2	1259	8.4887e-159	PREDICTED: leucine-rich repeat-containing G-protein coupled receptor 5 [Acyrthosiphon pisum]	641680006	XM_001948741.3	1002	0	PREDICTED: Acyrthosiphon pisum leucine-rich repeat-containing G-protein coupled receptor 5 (LOC100158787), mRNA	K04308	LGR5, GPR49	leucine-rich repeat-containing G protein-coupled receptor 5	http://www.genome.jp/dbget-bin/www_bget?ko:K04308	Q9Z1P4	410	9.12373e-42	Leucine-rich repeat-containing G-protein coupled receptor 5 OS=Mus musculus GN=Lgr5 PE=2 SV=2	PF00560//PF13855	Leucine Rich Repeat//Leucine rich repeat	--	--	GO:0005515	protein binding	--	--	KOG0619	FOG: Leucine rich repeat
c14154_g1	17-18	0.595	0	complete	641662663	XP_008182342.1	2180	0	PREDICTED: paxillin-like isoform X4 [Acyrthosiphon pisum]	641662661	XM_001945760.3	1875	0	PREDICTED: Acyrthosiphon pisum paxillin-like (LOC100168156), transcript variant X3, mRNA	K05760	PXN	paxillin	http://www.genome.jp/dbget-bin/www_bget?ko:K05760	P49024	1156	1.05514e-147	Paxillin OS=Gallus gallus GN=PXN PE=1 SV=1	PF04565//PF00412//PF00408	RNA polymerase Rpb2, domain 3//LIM domain//Phosphoglucomutase/phosphomannomutase, C-terminal domain	GO:0006206//GO:0071704//GO:0006144//GO:0006351	pyrimidine nucleobase metabolic process//organic substance metabolic process//purine nucleobase metabolic process//transcription, DNA-templated	GO:0003899//GO:0003677//GO:0016868//GO:0008270	DNA-directed RNA polymerase activity//DNA binding//intramolecular transferase activity, phosphotransferases//zinc ion binding	GO:0005730	nucleolus	KOG1703	Adaptor protein Enigma and related PDZ-LIM proteins
c14037_g1	18-19	0.84	0	complete	641664855	XP_008183165.1	2507	0	PREDICTED: protein disulfide-isomerase [Acyrthosiphon pisum]	641664854	XM_008184943.1	1633	0	PREDICTED: Acyrthosiphon pisum protein disulfide-isomerase (LOC100169107), mRNA	K09580	PDIA1, P4HB	protein disulfide-isomerase A1	http://www.genome.jp/dbget-bin/www_bget?ko:K09580	P54399	1386	0	Protein disulfide-isomerase OS=Drosophila melanogaster GN=Pdi PE=2 SV=1	PF00085//PF00578//PF08534//PF01216//PF00462//PF07912	Thioredoxin//AhpC/TSA family//Redoxin//Calsequestrin//Glutaredoxin//ERp29, N-terminal domain	GO:0055114//GO:0045454//GO:0009306//GO:0006118	oxidation-reduction process//cell redox homeostasis//protein secretion//obsolete electron transport	GO:0016209//GO:0009055//GO:0016491//GO:0015035//GO:0005509	antioxidant activity//electron carrier activity//oxidoreductase activity//protein disulfide oxidoreductase activity//calcium ion binding	GO:0005788	endoplasmic reticulum lumen	KOG0190	Protein disulfide isomerase (prolyl 4-hydroxylase beta subunit)
c9692_g1	21-22	0.795	0	5'prime-partial	--	--	--	--	--	--	--	--	--	--	--	--	--	--	--	--	--	--	--	--	--	--	--	--	--	--	--	--
c10972_g1	17-18	0.802	0	complete	239790109	BAH71638.1	494	2.14379e-56	ACYPI005702 [Acyrthosiphon pisum]	641674694	XR_511068.1	916	0	PREDICTED: Acyrthosiphon pisum uncharacterized LOC100164712 (LOC100164712), misc_RNA	--	--	--	--	--	--	--	--	PF11808//PF15320	Domain of unknown function (DUF3329)//mRNA cap methylation, RNMT-activating mini protein	GO:0032259//GO:0016310	methylation//phosphorylation	GO:0003723//GO:0004673	RNA binding//protein histidine kinase activity	GO:0005845//GO:0009365	mRNA cap binding complex//protein histidine kinase complex	KOG1400	Predicted ATP-dependent protease PIL, contains LON domain
c12506_g1	21-22	0.77	0	complete	641652218	XP_008178298.1	5729	0	PREDICTED: UDP-N-acetylglucosamine--peptide N-acetylglucosaminyltransferase 110 kDa subunit isoform X1 [Acyrthosiphon pisum]	641652217	XM_008180076.1	3024	0	PREDICTED: Acyrthosiphon pisum UDP-N-acetylglucosamine--peptide N-acetylglucosaminyltransferase 110 kDa subunit (LOC100165765), transcript variant X1, mRNA	K09667	OGT	protein O-GlcNAc transferase	http://www.genome.jp/dbget-bin/www_bget?ko:K09667	Q8CGY8	4223	0	UDP-N-acetylglucosamine--peptide N-acetylglucosaminyltransferase 110 kDa subunit OS=Mus musculus GN=Ogt PE=1 SV=2	PF13181//PF13374//PF02259//PF00515//PF13176//PF13174//PF04834//PF13371//PF07721//PF13414	Tetratricopeptide repeat//Tetratricopeptide repeat//FAT domain//Tetratricopeptide repeat//Tetratricopeptide repeat//Tetratricopeptide repeat//Early E3 14.5 kDa protein//Tetratricopeptide repeat//Tetratricopeptide repeat//TPR repeat	GO:0009966	regulation of signal transduction	GO:0042802//GO:0005515	identical protein binding//protein binding	GO:0016021	integral component of membrane	KOG4626	O-linked N-acetylglucosamine transferase OGT
c14644_g1	28-29	0.827	0	3'prime-partial	328724079	XP_003248025.1	2863	0	PREDICTED: trehalase-like isoform X1 [Acyrthosiphon pisum]>gi|641678646|ref|XP_008188239.1| PREDICTED: trehalase-like isoform X1 [Acyrthosiphon pisum]>gi|641678648|ref|XP_008188240.1| PREDICTED: trehalase-like isoform X1 [Acyrthosiphon pisum]>gi|641678650|ref|XP_008188241.1| PREDICTED: trehalase-like isoform X1 [Acyrthosiphon pisum]>gi|641678652|ref|XP_008188242.1| PREDICTED: trehalase-like isofo…	641678655	XM_008190022.1	1727	0	PREDICTED: Acyrthosiphon pisum trehalase-like (LOC100162689), transcript variant X7, mRNA	K01194	E3.2.1.28, treA, treF	alpha,alpha-trehalase	http://www.genome.jp/dbget-bin/www_bget?ko:K01194	A8J4S9	1757	0	Trehalase OS=Apis mellifera PE=1 SV=1	PF01204	Trehalase	GO:0005982//GO:0005985//GO:0005991	starch metabolic process//sucrose metabolic process//trehalose metabolic process	GO:0004555	alpha,alpha-trehalase activity	--	--	KOG0602	Neutral trehalase
c20611_g1	24-25	0.748	1(5-24)	internal	328705126	XP_003242705.1	428	6.15161e-47	PREDICTED: glutamate receptor ionotropic, kainate 3-like isoform X2 [Acyrthosiphon pisum]	641657553	XM_003242658.2	297	1.05678e-152	PREDICTED: Acyrthosiphon pisum glutamate receptor ionotropic, kainate 3-like (LOC100574967), transcript variant X3, mRNA	--	--	--	--	--	--	--	--	--	--	--	--	--	--	--	--	--	--
c9954_g1	18-19	0.57	0	complete	242247609	NP_001156249.1	692	3.53383e-89	protein quiver precursor [Acyrthosiphon pisum]>gi|641676369|ref|XP_008187391.1| PREDICTED: protein quiver isoform X1 [Acyrthosiphon pisum]>gi|239790981|dbj|BAH72015.1| ACYPI007680 [Acyrthosiphon pisum]	402744000	NM_001162777.2	586	0	Acyrthosiphon pisum quiver (Qvr), mRNA	--	--	--	--	B4GAN3	429	7.62557e-51	Protein quiver OS=Drosophila persimilis GN=qvr PE=3 SV=2	PF17064//PF01064	Sleepless protein//Activin types I and II receptor domain	GO:0016310//GO:1903818//GO:0030431//GO:0032222//GO:0007178//GO:0009069	phosphorylation//positive regulation of voltage-gated potassium channel activity//sleep//regulation of synaptic transmission, cholinergic//transmembrane receptor protein serine/threonine kinase signaling pathway//serine family amino acid metabolic process	GO:0034235//GO:0004675	GPI anchor binding//transmembrane receptor protein serine/threonine kinase activity	GO:0016020	membrane	--	--
c31380_g1	23-24	0.657	0	3'prime-partial	641648495	XP_008182433.1	731	3.50069e-93	PREDICTED: protein CEPU-1-like [Acyrthosiphon pisum]	641648494	XM_008184211.1	380	0	PREDICTED: Acyrthosiphon pisum protein CEPU-1-like (LOC100166258), mRNA	--	--	--	--	--	--	--	--	PF13895	Immunoglobulin domain	--	--	GO:0005515	protein binding	--	--	--	--
c7467_g1	24-25	0.801	0	complete	193620161	XP_001952284.1	2172	0	PREDICTED: multiple inositol polyphosphate phosphatase 1-like [Acyrthosiphon pisum]>gi|641662200|ref|XP_008182157.1| PREDICTED: multiple inositol polyphosphate phosphatase 1-like [Acyrthosiphon pisum]>gi|641662202|ref|XP_008182158.1| PREDICTED: multiple inositol polyphosphate phosphatase 1-like [Acyrthosiphon pisum]>gi|641662204|ref|XP_008182159.1| PREDICTED: multiple inositol polyphosphate phosp…	641662198	XM_001952249.3	1247	0	PREDICTED: Acyrthosiphon pisum multiple inositol polyphosphate phosphatase 1-like (LOC100167959), transcript variant X1, mRNA	K03103	MINPP1	multiple inositol-polyphosphate phosphatase / 2,3-bisphosphoglycerate 3-phosphatase	http://www.genome.jp/dbget-bin/www_bget?ko:K03103	Q5R890	323	1.04327e-30	Multiple inositol polyphosphate phosphatase 1 OS=Pongo abelii GN=MINPP1 PE=2 SV=1	PF00328	Histidine phosphatase superfamily (branch 2)	GO:0006771//GO:0019497	riboflavin metabolic process//hexachlorocyclohexane metabolic process	GO:0003993	acid phosphatase activity	--	--	KOG1382	Multiple inositol polyphosphate phosphatase
c11006_g1	18-19	0.82	0	5'prime-partial	193617928	XP_001951053.1	1718	0	PREDICTED: regucalcin-like isoform X2 [Acyrthosiphon pisum]	641671834	XM_001951018.3	1074	0	PREDICTED: Acyrthosiphon pisum regucalcin-like (LOC100165771), transcript variant X2, mRNA	K01053	E3.1.1.17, gnl, RGN	gluconolactonase	http://www.genome.jp/dbget-bin/www_bget?ko:K01053	Q6DF62	483	2.9283e-55	Regucalcin OS=Xenopus tropicalis GN=rgn PE=2 SV=1	PF01436	NHL repeat	--	--	GO:0005515	protein binding	--	--	--	--
c11593_g1	20-21	0.709	0	complete	641647830	XP_003240264.2	1016	2.26766e-136	PREDICTED: LOW QUALITY PROTEIN: rhythmically expressed gene 5 protein [Acyrthosiphon pisum]>gi|239787925|dbj|BAH70664.1| ACYPI33427 [Acyrthosiphon pisum]	641647829	XM_003240216.2	881	0	PREDICTED: Acyrthosiphon pisum rhythmically expressed gene 5 protein (LOC100572786), mRNA	--	--	--	--	Q94913	251	2.74974e-23	Rhythmically expressed gene 5 protein OS=Drosophila melanogaster GN=Reg-5 PE=2 SV=2	--	--	--	--	--	--	--	--	--	--
c13811_g1	16-17	0.78	0	complete	328704551	XP_003242527.1	2744	0	PREDICTED: pyruvate kinase-like isoform X1 [Acyrthosiphon pisum]	641656896	XM_003242479.2	1699	0	PREDICTED: Acyrthosiphon pisum pyruvate kinase-like (LOC100161533), transcript variant X1, mRNA	K00873	PK, pyk	pyruvate kinase	http://www.genome.jp/dbget-bin/www_bget?ko:K00873	O62619	1843	0	Pyruvate kinase OS=Drosophila melanogaster GN=PyK PE=2 SV=2	PF00224//PF03328//PF00478	Pyruvate kinase, barrel domain//HpcH/HpaI aldolase/citrate lyase family//IMP dehydrogenase / GMP reductase domain	GO:0006096//GO:0015976//GO:0006144//GO:0006094//GO:0055114	glycolytic process//carbon utilization//purine nucleobase metabolic process//gluconeogenesis//oxidation-reduction process	GO:0000287//GO:0004743//GO:0003824//GO:0030955	magnesium ion binding//pyruvate kinase activity//catalytic activity//potassium ion binding	--	--	KOG2323	Pyruvate kinase
c12455_g2	22-23	0.742	0	complete	--	--	--	--	--	--	--	--	--	--	--	--	--	--	--	--	--	--	--	--	--	--	--	--	--	--	--	--
c12655_g1	28-29	0.642	0	complete	242247461	NP_001156140.1	1044	5.00113e-140	uncharacterized protein LOC100162290 precursor [Acyrthosiphon pisum]>gi|239789768|dbj|BAH71486.1| ACYPI003450 [Acyrthosiphon pisum]	239789767	AK340996.1	774	0	Acyrthosiphon pisum ACYPI003450 mRNA, clone: 212G21, complete cds, full-insert cDNA sequence based on the ESTs (5'-EST:EX633119, 3'-EST:EX634514)	--	--	--	--	--	--	--	--	PF01223	DNA/RNA non-specific endonuclease	--	--	GO:0003676//GO:0046872//GO:0016787	nucleic acid binding//metal ion binding//hydrolase activity	--	--	--	--
c8152_g1	19-20	0.593	0	complete	328713719	XP_003245162.1	879	2.68938e-116	PREDICTED: uncharacterized protein LOC100570337 [Acyrthosiphon pisum]	641667150	XM_003245114.2	663	0	PREDICTED: Acyrthosiphon pisum uncharacterized LOC100570337 (LOC100570337), mRNA	--	--	--	--	--	--	--	--	--	--	--	--	--	--	--	--	--	--
c13645_g1	23-24	0.844	0	complete	193648060	XP_001943673.1	4760	0	PREDICTED: serine/threonine-protein kinase/endoribonuclease IRE2 [Acyrthosiphon pisum]>gi|641647680|ref|XP_008179196.1| PREDICTED: serine/threonine-protein kinase/endoribonuclease IRE2 [Acyrthosiphon pisum]	641647678	XM_001943638.3	3218	0	PREDICTED: Acyrthosiphon pisum serine/threonine-protein kinase/endoribonuclease IRE2 (LOC100164567), transcript variant X1, mRNA	K08852	ERN1	serine/threonine-protein kinase/endoribonuclease IRE1	http://www.genome.jp/dbget-bin/www_bget?ko:K08852	Q9EQY0	1103	2.88804e-128	Serine/threonine-protein kinase/endoribonuclease IRE1 OS=Mus musculus GN=Ern1 PE=1 SV=1	PF07992//PF01266//PF00069//PF06293//PF14991//PF12831//PF01134//PF00732//PF06479//PF07714//PF05834//PF02254//PF00070	Pyridine nucleotide-disulphide oxidoreductase//FAD dependent oxidoreductase//Protein kinase domain//Lipopolysaccharide kinase (Kdo/WaaP) family//Protein melan-A//FAD dependent oxidoreductase//Glucose inhibited division protein A//GMC oxidoreductase//Ribonuclease 2-5A//Protein tyrosine kinase//Lycopene cyclase protein//TrkA-N domain//Pyridine nucleotide-disulphide oxidoreductase	GO:0006813//GO:0006468//GO:0008033//GO:0051252//GO:0055114//GO:0006397//GO:0016117	potassium ion transport//protein phosphorylation//tRNA processing//regulation of RNA metabolic process//oxidation-reduction process//mRNA processing//carotenoid biosynthetic process	GO:0016773//GO:0004540//GO:0016705//GO:0016491//GO:0050660//GO:0005524//GO:0004672//GO:0016614	phosphotransferase activity, alcohol group as acceptor//ribonuclease activity//oxidoreductase activity, acting on paired donors, with incorporation or reduction of molecular oxygen//oxidoreductase activity//flavin adenine dinucleotide binding//ATP binding//protein kinase activity//oxidoreductase activity, acting on CH-OH group of donors	GO:0042470//GO:0016020	melanosome//membrane	KOG1027	Serine/threonine protein kinase and endoribonuclease ERN1/IRE1, sensor of the unfolded protein response pathway
c23009_g1	20-21	0.642	0	5'prime-partial	--	--	--	--	--	--	--	--	--	--	--	--	--	--	--	--	--	--	--	--	--	--	--	--	--	--	--	--
c21911_g1	23-24	0.744	0	3'prime-partial	537432	AAA83407.1	596	1.1287e-68	alpha-1 collagen type III, partial [Gallus gallus]	206597435	NM_205380.2	608	0	Gallus gallus collagen, type III, alpha 1 (COL3A1), mRNA	K06236	COL1AS	collagen, type I/II/III/V/XI/XXIV/XXVII, alpha	http://www.genome.jp/dbget-bin/www_bget?ko:K06236	P12105	588	4.99359e-68	Collagen alpha-1(III) chain (Fragments) OS=Gallus gallus GN=COL3A1 PE=2 SV=2	PF00093	von Willebrand factor type C domain	--	--	GO:0005515	protein binding	--	--	--	--
c29740_g1	26-27	0.701	0	complete	328709257	XP_001952715.2	1238	4.52725e-169	PREDICTED: tetratricopeptide repeat protein 21B-like [Acyrthosiphon pisum]>gi|641662210|ref|XP_008182162.1| PREDICTED: tetratricopeptide repeat protein 21B-like [Acyrthosiphon pisum]>gi|641662213|ref|XP_008182163.1| PREDICTED: tetratricopeptide repeat protein 21B-like [Acyrthosiphon pisum]	641662212	XM_008183941.1	439	0	PREDICTED: Acyrthosiphon pisum tetratricopeptide repeat protein 21B-like (LOC100159770), transcript variant X3, mRNA	--	--	--	--	Q7Z4L5	317	5.31683e-59	Tetratricopeptide repeat protein 21B OS=Homo sapiens GN=TTC21B PE=1 SV=2	PF05887//PF06459//PF09026	Procyclic acidic repetitive protein (PARP)//Ryanodine Receptor TM 4-6//Centromere protein B dimerisation domain	GO:0006355//GO:0006874//GO:0006816	regulation of transcription, DNA-templated//cellular calcium ion homeostasis//calcium ion transport	GO:0003682//GO:0005219//GO:0003677	chromatin binding//ryanodine-sensitive calcium-release channel activity//DNA binding	GO:0000785//GO:0005634//GO:0016021//GO:0005622//GO:0000775//GO:0016020	chromatin//nucleus//integral component of membrane//intracellular//chromosome, centromeric region//membrane	--	--
c6371_g1	19-20	0.926	0	complete	--	--	--	--	--	--	--	--	--	--	--	--	--	--	--	--	--	--	--	--	--	--	--	--	--	--	--	--
c32308_g1	24-25	0.773	0	3'prime-partial	641675737	XP_008187148.1	562	2.9824e-71	PREDICTED: multiple epidermal growth factor-like domains protein 8, partial [Acyrthosiphon pisum]	641675736	XM_008188926.1	433	0	PREDICTED: Acyrthosiphon pisum multiple epidermal growth factor-like domains protein 8 (LOC103310487), partial mRNA	--	--	--	--	Q9QYP0	249	7.57477e-23	Multiple epidermal growth factor-like domains protein 8 OS=Rattus norvegicus GN=Megf8 PE=1 SV=2	--	--	--	--	--	--	--	--	KOG1388	Attractin and platelet-activating factor acetylhydrolase
c26277_g1	38-39	0.638	1(21-38)	3'prime-partial	239788529	BAH70939.1	497	3.7093e-60	ACYPI004215 [Acyrthosiphon pisum]	239788528	AK340309.1	333	1.19675e-172	Acyrthosiphon pisum ACYPI004215 mRNA, clone: 417G13, complete cds, full-insert cDNA sequence based on the ESTs (5'-EST:FF301791, 3'-EST:FF303817)	--	--	--	--	--	--	--	--	--	--	--	--	--	--	--	--	--	--
c18353_g1	17-18	0.734	0	internal	328702301	XP_003241868.1	548	3.00337e-65	PREDICTED: potassium/sodium hyperpolarization-activated cyclic nucleotide-gated channel 1 isoform X2 [Acyrthosiphon pisum]	641654287	XM_003241820.2	284	1.64629e-145	PREDICTED: Acyrthosiphon pisum potassium/sodium hyperpolarization-activated cyclic nucleotide-gated channel 1 (LOC100160868), transcript variant X2, mRNA	K04955	HCN2	hyperpolarization activated cyclic nucleotide-gated potassium channel 2	http://www.genome.jp/dbget-bin/www_bget?ko:K04955	Q9UL51	422	1.49931e-47	Potassium/sodium hyperpolarization-activated cyclic nucleotide-gated channel 2 OS=Homo sapiens GN=HCN2 PE=1 SV=3	PF00520	Ion transport protein	GO:0055085//GO:0006811	transmembrane transport//ion transport	GO:0005216	ion channel activity	GO:0016020	membrane	KOG0498	K+-channel ERG and related proteins, contain PAS/PAC sensor domain
c5730_g1	17-18	0.466	0	complete	328707134	XP_003243307.1	793	4.93153e-104	PREDICTED: mitochondrial inner membrane protease subunit 2 [Acyrthosiphon pisum]	641659785	XM_003243259.2	588	0	PREDICTED: Acyrthosiphon pisum mitochondrial inner membrane protease subunit 2 (LOC100570916), mRNA	K09648	IMP2	mitochondrial inner membrane protease subunit 2	http://www.genome.jp/dbget-bin/www_bget?ko:K09648	Q8BPT6	359	5.86564e-40	Mitochondrial inner membrane protease subunit 2 OS=Mus musculus GN=Immp2l PE=2 SV=1	--	--	--	--	--	--	--	--	KOG1568	Mitochondrial inner membrane protease, subunit IMP2
c10046_g1	28-29	0.641	0	complete	193620476	XP_001949024.1	2602	0	PREDICTED: dnaJ homolog subfamily C member 3 [Acyrthosiphon pisum]	641664376	XM_001948989.3	2694	0	PREDICTED: Acyrthosiphon pisum dnaJ homolog subfamily C member 3 (LOC100165162), mRNA	K09523	DNAJC3	DnaJ homolog subfamily C member 3	http://www.genome.jp/dbget-bin/www_bget?ko:K09523	Q27968	963	3.44486e-116	DnaJ homolog subfamily C member 3 OS=Bos taurus GN=DNAJC3 PE=1 SV=1	PF13414//PF00515//PF13181//PF13371	TPR repeat//Tetratricopeptide repeat//Tetratricopeptide repeat//Tetratricopeptide repeat	--	--	GO:0005515	protein binding	--	--	KOG0624	dsRNA-activated protein kinase inhibitor P58, contains TPR and DnaJ domains
c7772_g1	18-19	0.886	0	complete	641676046	XP_008187260.1	525	1.73588e-64	PREDICTED: uncharacterized protein LOC103310518 [Acyrthosiphon pisum]	641676045	XM_008189038.1	606	0	PREDICTED: Acyrthosiphon pisum uncharacterized LOC103310518 (LOC103310518), mRNA	--	--	--	--	--	--	--	--	--	--	--	--	--	--	--	--	--	--
c15471_g1	18-19	0.779	0	complete	641673910	XP_003246843.2	895	1.35305e-108	PREDICTED: uncharacterized protein LOC100569633 [Acyrthosiphon pisum]	641673917	XM_008188285.1	448	0	PREDICTED: Acyrthosiphon pisum uncharacterized LOC103310334 (LOC103310334), mRNA	--	--	--	--	--	--	--	--	--	--	--	--	--	--	--	--	--	--
c22257_g1	29-30	0.768	0	internal	641665533	XP_008183413.1	752	1.06483e-89	PREDICTED: collagen alpha-5(IV) chain-like isoform X1 [Acyrthosiphon pisum]	641665534	XM_001944877.3	362	0	PREDICTED: Acyrthosiphon pisum collagen alpha-5(IV) chain-like (LOC100168379), transcript variant X2, mRNA	--	--	--	--	P82119	121	8.71431e-08	Cuticle protein 6 OS=Blaberus craniifer PE=1 SV=1	PF15202//PF00379	Adipogenin//Insect cuticle protein	GO:0045444	fat cell differentiation	GO:0042302	structural constituent of cuticle	--	--	--	--
c13957_g1	18-19	0.559	0	3'prime-partial	328701378	XP_003241581.1	1493	0	PREDICTED: lachesin-like [Acyrthosiphon pisum]	641653142	XM_003241533.2	1144	0	PREDICTED: Acyrthosiphon pisum lachesin-like (LOC100159201), mRNA	--	--	--	--	Q26474	1087	1.39134e-142	Lachesin OS=Schistocerca americana GN=LAC PE=1 SV=1	PF13895	Immunoglobulin domain	--	--	GO:0005515	protein binding	--	--	KOG3510	FOG: Immunoglobulin C-2 Type/fibronectin type III domains
c14389_g1	21-22	0.698	0	complete	193657119	XP_001952397.1	5200	0	PREDICTED: membrane-bound transcription factor site-1 protease isoform X1 [Acyrthosiphon pisum]	641672774	XM_001952362.3	3022	0	PREDICTED: Acyrthosiphon pisum membrane-bound transcription factor site-1 protease (LOC100167456), transcript variant X1, mRNA	K08653	MBTPS1	membrane-bound transcription factor site-1 protease	http://www.genome.jp/dbget-bin/www_bget?ko:K08653	Q9WTZ2	2708	0	Membrane-bound transcription factor site-1 protease OS=Mus musculus GN=Mbtps1 PE=1 SV=1	PF00082	Subtilase family	GO:0006508	proteolysis	GO:0004252	serine-type endopeptidase activity	--	--	KOG1153	Subtilisin-related protease/Vacuolar protease B
c14065_g1	15-16	0.805	0	complete	328700431	XP_001946280.2	1969	0	PREDICTED: mannose-1-phosphate guanyltransferase beta [Acyrthosiphon pisum]	641651998	XM_001946245.3	1804	0	PREDICTED: Acyrthosiphon pisum mannose-1-phosphate guanyltransferase beta (LOC100164461), mRNA	K00966	GMPP	mannose-1-phosphate guanylyltransferase	http://www.genome.jp/dbget-bin/www_bget?ko:K00966	Q7JZB4	1509	0	Mannose-1-phosphate guanyltransferase beta OS=Drosophila melanogaster GN=CG1129 PE=2 SV=1	PF03943//PF01128//PF01061//PF07645//PF00483	TAP C-terminal domain//2-C-methyl-D-erythritol 4-phosphate cytidylyltransferase//ABC-2 type transporter//Calcium-binding EGF domain//Nucleotidyl transferase	GO:0006694//GO:0051028//GO:0008299//GO:0009058	steroid biosynthetic process//mRNA transport//isoprenoid biosynthetic process//biosynthetic process	GO:0050518//GO:0016779//GO:0005509	2-C-methyl-D-erythritol 4-phosphate cytidylyltransferase activity//nucleotidyltransferase activity//calcium ion binding	GO:0016020//GO:0005634	membrane//nucleus	KOG1322	GDP-mannose pyrophosphorylase/mannose-1-phosphate guanylyltransferase
c15147_g1	35-36	0.717	0	complete	328703992	XP_001948094.2	2409	0	PREDICTED: extracellular sulfatase Sulf-1-like [Acyrthosiphon pisum]	641656210	XM_001948059.3	1567	0	PREDICTED: Acyrthosiphon pisum extracellular sulfatase Sulf-1-like (LOC100162518), mRNA	K14607	SULF	extracellular sulfatase Sulf	http://www.genome.jp/dbget-bin/www_bget?ko:K14607	Q9VEX0	1576	0	Extracellular sulfatase SULF-1 homolog OS=Drosophila melanogaster GN=Sulf1 PE=1 SV=1	PF03462//PF00514//PF01663//PF00884	PCRF domain//Armadillo/beta-catenin-like repeat//Type I phosphodiesterase / nucleotide pyrophosphatase//Sulfatase	GO:0006415//GO:0006449//GO:0008152	translational termination//regulation of translational termination//metabolic process	GO:0003824//GO:0005515//GO:0008484//GO:0016149	catalytic activity//protein binding//sulfuric ester hydrolase activity//translation release factor activity, codon specific	GO:0018444//GO:0005737//GO:0005840	translation release factor complex//cytoplasm//ribosome	KOG3731	Sulfatases
c12732_g1	23-24	0.635	0	complete	328704159	XP_001948358.2	922	3.32969e-121	PREDICTED: uncharacterized protein LOC100167863 [Acyrthosiphon pisum]	641656364	XM_001948323.3	713	0	PREDICTED: Acyrthosiphon pisum uncharacterized LOC100167863 (LOC100167863), mRNA	--	--	--	--	--	--	--	--	PF01122	Eukaryotic cobalamin-binding protein	GO:0015889	cobalamin transport	GO:0031419	cobalamin binding	--	--	--	--
c9145_g1	30-31	0.926	1(7-29)	3'prime-partial	328714116	XP_001943735.2	1249	2.11817e-165	PREDICTED: uncharacterized protein LOC100160448 [Acyrthosiphon pisum]	641667643	XM_001943700.3	929	0	PREDICTED: Acyrthosiphon pisum uncharacterized LOC100160448 (LOC100160448), mRNA	--	--	--	--	--	--	--	--	--	--	--	--	--	--	--	--	--	--
c5735_g1	30-31	0.691	1(5-24)	complete	--	--	--	--	--	--	--	--	--	--	--	--	--	--	--	--	--	--	PF10717	Occlusion-derived virus envelope protein ODV-E18	--	--	--	--	GO:0019031	viral envelope	--	--
c15071_g1	15-16	0.55	0	complete	193709215	XP_001943317.1	3061	0	PREDICTED: maltase A1 [Acyrthosiphon pisum]	641654400	XM_001943282.3	1693	0	PREDICTED: Acyrthosiphon pisum maltase-like (LOC100159394), mRNA	K14210	SLC3A1, RBAT	solute carrier family 3 (neutral and basic amino acid transporter), member 1	http://www.genome.jp/dbget-bin/www_bget?ko:K14210	O16099	1389	1.27244e-176	Maltase 2 OS=Drosophila virilis GN=Mal-B2 PE=3 SV=2	PF00128	Alpha amylase, catalytic domain	GO:0005975	carbohydrate metabolic process	GO:0003824//GO:0043169	catalytic activity//cation binding	--	--	KOG0471	Alpha-amylase
c15092_g1	17-18	0.601	0	complete	328707213	XP_001951362.2	1796	0	PREDICTED: uncharacterized protein LOC100165119 isoform X1 [Acyrthosiphon pisum]	641659880	XM_008183069.1	665	0	PREDICTED: Acyrthosiphon pisum uncharacterized LOC100165119 (LOC100165119), transcript variant X2, mRNA	--	--	--	--	Q9BXF3	180	1.1056e-11	Cat eye syndrome critical region protein 2 OS=Homo sapiens GN=CECR2 PE=1 SV=2	PF06701	Mib_herc2	GO:0016567	protein ubiquitination	GO:0046872//GO:0004842	metal ion binding//ubiquitin-protein transferase activity	--	--	--	--
c16249_g1	24-25	0.906	1(7-24)	complete	--	--	--	--	--	596288377	XM_007225865.1	72	1.55163e-27	Prunus persica hypothetical protein (PRUPE_ppa013714mg) mRNA, complete cds	--	--	--	--	Q93X17	270	1.86615e-29	Snakin-2 OS=Solanum tuberosum GN=SN2 PE=1 SV=1	--	--	--	--	--	--	--	--	--	--
c11903_g1	16-17	0.861	0	complete	328721280	XP_001945966.2	3441	0	PREDICTED: beta-glucuronidase isoform X1 [Acyrthosiphon pisum]	641675504	XM_001945931.3	1713	0	PREDICTED: Acyrthosiphon pisum beta-glucuronidase (LOC100168343), transcript variant X1, mRNA	K01195	uidA, GUSB	beta-glucuronidase	http://www.genome.jp/dbget-bin/www_bget?ko:K01195	P12265	1496	0	Beta-glucuronidase OS=Mus musculus GN=Gusb PE=2 SV=2	PF02836//PF02837//PF00150//PF00703	Glycosyl hydrolases family 2, TIM barrel domain//Glycosyl hydrolases family 2, sugar binding domain//Cellulase (glycosyl hydrolase family 5)//Glycosyl hydrolases family 2	GO:0005975	carbohydrate metabolic process	GO:0004553	hydrolase activity, hydrolyzing O-glycosyl compounds	--	--	KOG2024	Beta-Glucuronidase GUSB (glycosylhydrolase superfamily 2)
c14728_g1	33-34	0.7	0	complete	328699738	XP_003241029.1	9062	0	PREDICTED: transmembrane protein 131 [Acyrthosiphon pisum]	641651214	XM_003240981.2	4390	0	PREDICTED: Acyrthosiphon pisum transmembrane protein 131 (LOC100570445), mRNA	--	--	--	--	O70472	643	7.30828e-66	Transmembrane protein 131 OS=Mus musculus GN=Tmem131 PE=2 SV=2	--	--	--	--	--	--	--	--	--	--
c7838_g1	20-21	0.564	0	3'prime-partial	328720775	XP_001948991.2	1469	0	PREDICTED: flocculation protein FLO11-like [Acyrthosiphon pisum]	641675008	XM_001948956.3	936	0	PREDICTED: Acyrthosiphon pisum flocculation protein FLO11-like (LOC100166678), mRNA	--	--	--	--	--	--	--	--	PF04369//PF11095	Lactococcin-like family//Gem-associated protein 7 (Gemin7)	GO:0042742	defense response to bacterium	--	--	GO:0032797//GO:0005576	SMN complex//extracellular region	--	--
c7441_g1	18-19	0.505	0	complete	328722474	XP_001947179.2	843	1.58144e-110	PREDICTED: MIP18 family protein CG30152 [Acyrthosiphon pisum]	641676801	XM_001947144.3	656	0	PREDICTED: Acyrthosiphon pisum MIP18 family protein CG30152 (LOC100167526), mRNA	--	--	--	--	Q9V968	453	7.41135e-53	MIP18 family protein CG30152 OS=Drosophila melanogaster GN=CG30152 PE=1 SV=1	--	--	--	--	--	--	--	--	KOG3381	Uncharacterized conserved protein
c11544_g1	19-20	0.869	0	complete	328702869	XP_001949478.2	2646	0	PREDICTED: lysosomal Pro-X carboxypeptidase-like [Acyrthosiphon pisum]	641654980	XM_001949443.3	1504	0	PREDICTED: Acyrthosiphon pisum lysosomal Pro-X carboxypeptidase-like (LOC100165792), mRNA	K01285	PRCP	lysosomal Pro-X carboxypeptidase	http://www.genome.jp/dbget-bin/www_bget?ko:K01285	P42785	1224	1.24036e-160	Lysosomal Pro-X carboxypeptidase OS=Homo sapiens GN=PRCP PE=1 SV=1	PF00326//PF05577	Prolyl oligopeptidase family//Serine carboxypeptidase S28	GO:0006508	proteolysis	GO:0008236	serine-type peptidase activity	--	--	KOG2183	Prolylcarboxypeptidase (angiotensinase C)
c12314_g1	30-31	0.801	0	complete	193716193	XP_001949775.1	1984	0	PREDICTED: gelsolin-like [Acyrthosiphon pisum]	641675871	XM_001949740.3	1726	0	PREDICTED: Acyrthosiphon pisum gelsolin-like (LOC100167359), mRNA	K05768	GSN	gelsolin	http://www.genome.jp/dbget-bin/www_bget?ko:K05768	Q07171	1113	1.20103e-138	Gelsolin OS=Drosophila melanogaster GN=Gel PE=1 SV=2	--	--	--	--	--	--	--	--	KOG0444	Cytoskeletal regulator Flightless-I (contains leucine-rich and gelsolin repeats)
c7559_g1	24-25	0.71	0	internal	328698660	XP_001943228.2	1071	2.86164e-133	PREDICTED: thrombospondin type-1 domain-containing protein 7A [Acyrthosiphon pisum]	641649719	XM_001943193.3	595	0	PREDICTED: Acyrthosiphon pisum thrombospondin type-1 domain-containing protein 7A (LOC100160756), mRNA	--	--	--	--	Q69ZU6	163	1.45928e-11	Thrombospondin type-1 domain-containing protein 7A OS=Mus musculus GN=Thsd7a PE=2 SV=2	--	--	--	--	--	--	--	--	--	--
c7209_g1	22-23	0.696	0	3'prime-partial	641649717	XP_008186831.1	510	1.04812e-60	PREDICTED: acetylcholine receptor subunit alpha-like 1 [Acyrthosiphon pisum]	641649716	XM_008188609.1	306	1.18636e-157	PREDICTED: Acyrthosiphon pisum acetylcholine receptor subunit alpha-like 1 (LOC100571068), mRNA	--	--	--	--	--	--	--	--	PF02931	Neurotransmitter-gated ion-channel ligand binding domain	GO:0006810//GO:0006811	transport//ion transport	GO:0005230	extracellular ligand-gated ion channel activity	GO:0016020	membrane	--	--
c11967_g2	17-18	0.811	0	3'prime-partial	--	--	--	--	--	288558041	NM_001172243.1	217	3.52957e-108	Acyrthosiphon pisum cuticular protein 20 (cp20), mRNA	--	--	--	--	--	--	--	--	--	--	--	--	--	--	--	--	--	--
c31559_g1	19-20	0.779	0	internal	328719372	XP_003246746.1	631	1.0169e-81	PREDICTED: uncharacterized protein LOC100573581 [Acyrthosiphon pisum]	641673517	XM_003246698.2	352	0	PREDICTED: Acyrthosiphon pisum uncharacterized LOC100573581 (LOC100573581), mRNA	--	--	--	--	--	--	--	--	--	--	--	--	--	--	--	--	--	--
c3781_g1	20-21	0.705	0	complete	193713623	XP_001945411.1	1252	8.69813e-167	PREDICTED: UDP-glucuronosyltransferase 2B15-like [Acyrthosiphon pisum]	641658857	XM_001945376.3	713	0	PREDICTED: Acyrthosiphon pisum UDP-glucuronosyltransferase 2B15-like (LOC100169323), mRNA	--	--	--	--	P18569	178	7.07572e-13	Ecdysteroid UDP-glucosyltransferase OS=Autographa californica nuclear polyhedrosis virus GN=EGT PE=3 SV=1	PF00201	UDP-glucoronosyl and UDP-glucosyl transferase	GO:0008152	metabolic process	GO:0016758	transferase activity, transferring hexosyl groups	--	--	KOG1192	UDP-glucuronosyl and UDP-glucosyl transferase
c9559_g1	18-19	0.719	0	complete	274315958	NP_001162147.1	1834	0	coiled-coil domain containing 47 precursor [Acyrthosiphon pisum]	274315957	NM_001168676.1	1492	0	Acyrthosiphon pisum coiled-coil domain containing 47 (Ccdc47), mRNA	--	--	--	--	Q96A33	819	1.9204e-100	Coiled-coil domain-containing protein 47 OS=Homo sapiens GN=CCDC47 PE=1 SV=1	--	--	--	--	--	--	--	--	KOG2357	Uncharacterized conserved protein
c15093_g1	29-30	0.789	0	complete	328713676	XP_001950053.2	4435	0	PREDICTED: microsomal triglyceride transfer protein large subunit [Acyrthosiphon pisum]	641667112	XM_001950018.3	2399	0	PREDICTED: Acyrthosiphon pisum microsomal triglyceride transfer protein large subunit (LOC100168056), mRNA	--	--	--	--	P55158	558	2.02128e-57	Microsomal triglyceride transfer protein large subunit OS=Mesocricetus auratus GN=MTTP PE=2 SV=1	PF01347	Lipoprotein amino terminal region	GO:0006869	lipid transport	GO:0005319	lipid transporter activity	--	--	--	--
c7258_g1	17-18	0.798	0	3'prime-partial	641676001	XP_001948588.3	189	2.15407e-15	PREDICTED: uncharacterized protein LOC100163955, partial [Acyrthosiphon pisum]	641676000	XM_001948553.3	141	9.92469e-66	PREDICTED: Acyrthosiphon pisum uncharacterized LOC100163955 (LOC100163955), partial mRNA	--	--	--	--	--	--	--	--	--	--	--	--	--	--	--	--	--	--
c14785_g1	21-22	0.684	0	complete	641650659	XP_008189823.1	1838	0	PREDICTED: ADAM 17-like protease isoform X1 [Acyrthosiphon pisum]	641650658	XM_008191601.1	1069	0	PREDICTED: Acyrthosiphon pisum ADAM 17-like protease (LOC100158671), transcript variant X1, mRNA	K06059	ADAM17, TACE	disintegrin and metalloproteinase domain-containing protein 17	http://www.genome.jp/dbget-bin/www_bget?ko:K06059	Q9VAC5	1239	4.67455e-159	ADAM 17-like protease OS=Drosophila melanogaster GN=Tace PE=2 SV=2	PF01562	Reprolysin family propeptide	GO:0006508	proteolysis	GO:0008270//GO:0004222	zinc ion binding//metalloendopeptidase activity	--	--	KOG3607	Meltrins, fertilins and related Zn-dependent metalloproteinases of the ADAMs family
c13454_g1	19-20	0.659	0	complete	641647919	XP_008180201.1	1572	0	PREDICTED: zinc finger BED domain-containing protein 1-like [Acyrthosiphon pisum]	641647918	XM_008181979.1	961	0	PREDICTED: Acyrthosiphon pisum zinc finger BED domain-containing protein 1-like (LOC100575753), mRNA	--	--	--	--	O96006	297	1.17934e-26	Zinc finger BED domain-containing protein 1 OS=Homo sapiens GN=ZBED1 PE=1 SV=1	PF06459//PF05699//PF02892//PF00096	Ryanodine Receptor TM 4-6//hAT family C-terminal dimerisation region//BED zinc finger//Zinc finger, C2H2 type	GO:0006874//GO:0006816	cellular calcium ion homeostasis//calcium ion transport	GO:0003677//GO:0046872//GO:0046983//GO:0005219	DNA binding//metal ion binding//protein dimerization activity//ryanodine-sensitive calcium-release channel activity	GO:0005622//GO:0016021	intracellular//integral component of membrane	KOG1121	Tam3-transposase (Ac family)
c13192_g1	22-23	0.748	0	complete	641662383	XP_008182225.1	412	5.56761e-47	PREDICTED: uncharacterized protein LOC100159688 [Acyrthosiphon pisum]	648215660	NM_001293502.1	691	0	Acyrthosiphon pisum uncharacterized LOC100159688 (LOC100159688), mRNA	--	--	--	--	--	--	--	--	--	--	--	--	--	--	--	--	--	--
c26673_g1	38-39	0.472	0	5'prime-partial	662242666	NP_001284568.1	855	2.23494e-111	apolipophorin-3-like precursor [Acyrthosiphon pisum]>gi|641682011|ref|XP_008189678.1| PREDICTED: apolipophorin-3-like [Acyrthosiphon pisum]>gi|239789136|dbj|BAH71213.1| ACYPI008569 [Acyrthosiphon pisum]	662242665	NM_001297639.1	973	0	Acyrthosiphon pisum apolipophorin-3-like (LOC103311752), mRNA >gnl|BL_ORD_ID|6894326 Acyrthosiphon pisum ACYPI008569 mRNA, clone: 153G5, complete cds, full-insert cDNA sequence based on the ESTs (5'-EST:EX626239, 3'-EST:EX626858)	--	--	--	--	--	--	--	--	PF05929//PF01997//PF00750//PF14942//PF08172//PF00430//PF02388//PF16716//PF01442//PF01120//PF00170//PF03938//PF07195//PF05121//PF08702//PF05478//PF01920//PF05615//PF10186//PF04513//PF10191//PF01544//PF05531//PF16740//PF08651//PF10392//PF06009//PF00015//PF05791//PF04336//PF02601//PF07464//PF09177	Phage capsid scaffolding protein (GPO) serine peptidase//Translin family//tRNA synthetases class I (R)//Organelle biogenesis, Muted-like protein//CASP C terminal//ATP synthase B/B' CF(0)//FemAB family//Bone marrow stromal antigen 2//Apolipoprotein A1/A4/E domain//Alpha-L-fucosidase//bZIP transcription factor//Outer membrane protein (OmpH-like)//Flagellar hook-associated protein 2 C-terminus//Gas …	GO:0007165//GO:0006420//GO:0030001//GO:0006308//GO:0015940//GO:0009252//GO:0042157//GO:0010508//GO:0051301//GO:0000090//GO:0006560//GO:0005975//GO:0006886//GO:0007155//GO:0006355//GO:0031412//GO:0030168//GO:0015992//GO:0051607//GO:0031110//GO:0006457//GO:0048193//GO:0007067//GO:0006891//GO:0006869//GO:0006525//GO:0009405//GO:0015986//GO:0007059//GO:0006397//GO:0006633//GO:0055085//GO:0051258//GO:…	signal transduction//arginyl-tRNA aminoacylation//metal ion transport//DNA catabolic process//pantothenate biosynthetic process//peptidoglycan biosynthetic process//lipoprotein metabolic process//positive regulation of autophagy//cell division//mitotic anaphase//proline metabolic process//carbohydrate metabolic process//intracellular protein transport//cell adhesion//regulation of transcription, …	GO:0008855//GO:0030674//GO:0043565//GO:0046873//GO:0005524//GO:0008770//GO:0005102//GO:0004814//GO:0051082//GO:0016755//GO:0008017//GO:0003700//GO:0004560//GO:0004871//GO:0015078//GO:0005198//GO:0008289	exodeoxyribonuclease VII activity//protein binding, bridging//sequence-specific DNA binding//metal ion transmembrane transporter activity//ATP binding//[acyl-carrier-protein] phosphodiesterase activity//receptor binding//arginine-tRNA ligase activity//unfolded protein binding//transferase activity, transferring amino-acyl groups//microtubule binding//transcription factor activity, sequence-specif…	GO:0019031//GO:0009318//GO:0017119//GO:0019028//GO:0016021//GO:0045298//GO:0030133//GO:0005876//GO:0031083//GO:0000445//GO:0009288//GO:0045263//GO:0042729//GO:0000940//GO:0016272//GO:0016020//GO:0005577//GO:0005576//GO:0072686//GO:0005667//GO:0030173	viral envelope//exodeoxyribonuclease VII complex//Golgi transport complex//viral capsid//integral component of membrane//tubulin complex//transport vesicle//spindle microtubule//BLOC-1 complex//THO complex part of transcription export complex//bacterial-type flagellum//proton-transporting ATP synthase complex, coupling factor F(o)//DASH complex//condensed chromosome outer kinetochore//prefoldin c…	--	--
c14403_g2	21-22	0.91	0	complete	328713001	XP_003244968.1	1024	6.43028e-126	PREDICTED: AF4/FMR2 family member 4-like [Acyrthosiphon pisum]	641666360	XM_003244920.2	2291	0	PREDICTED: Acyrthosiphon pisum AF4/FMR2 family member 4-like (LOC100570755), mRNA	--	--	--	--	--	--	--	--	--	--	--	--	--	--	--	--	--	--
c11344_g1	29-30	0.711	0	complete	242247347	NP_001156163.1	545	1.78082e-61	uncharacterized protein LOC100163300 precursor [Acyrthosiphon pisum]>gi|239793470|dbj|BAH72849.1| ACYPI004394 [Acyrthosiphon pisum]	402767080	NM_001162691.2	759	0	Acyrthosiphon pisum uncharacterized LOC100163300 (LOC100163300), mRNA	--	--	--	--	--	--	--	--	--	--	--	--	--	--	--	--	--	--
c13442_g1	15-16	0.561	0	complete	641676644	XP_008187491.1	4478	0	PREDICTED: serine/threonine-protein kinase par-1-like isoform X4 [Acyrthosiphon pisum]	641676643	XM_008189269.1	3903	0	PREDICTED: Acyrthosiphon pisum serine/threonine-protein kinase MARK2-like (LOC100166936), transcript variant X4, mRNA	K08798	MARK	MAP/microtubule affinity-regulating kinase	http://www.genome.jp/dbget-bin/www_bget?ko:K08798	P27448	1487	0	MAP/microtubule affinity-regulating kinase 3 OS=Homo sapiens GN=MARK3 PE=1 SV=4	PF06293//PF00069//PF08587//PF07714//PF02723	Lipopolysaccharide kinase (Kdo/WaaP) family//Protein kinase domain//Ubiquitin associated domain (UBA)//Protein tyrosine kinase//Non-structural protein NS3/Small envelope protein E	GO:0016310//GO:0009069//GO:0006468	phosphorylation//serine family amino acid metabolic process//protein phosphorylation	GO:0004674//GO:0004672//GO:0005524//GO:0016773	protein serine/threonine kinase activity//protein kinase activity//ATP binding//phosphotransferase activity, alcohol group as acceptor	GO:0016020	membrane	KOG0586	Serine/threonine protein kinase
c11495_g2	19-20	0.885	0	complete	768421893	XP_011551776.1	219	2.18921e-18	PREDICTED: uncharacterized protein LOC105383426 isoform X3 [Plutella xylostella]	--	--	--	--	--	--	--	--	--	O46162	159	3.59615e-13	Serine protease inhibitor I/II OS=Schistocerca gregaria PE=1 SV=1	PF05375	Pacifastin inhibitor (LCMII)	--	--	GO:0030414	peptidase inhibitor activity	--	--	--	--
c13358_g1	16-17	0.772	0	complete	328713066	XP_001947666.2	1486	0	PREDICTED: 27 kDa hemolymph protein-like [Acyrthosiphon pisum]>gi|641666438|ref|XP_008183737.1| PREDICTED: 27 kDa hemolymph protein-like [Acyrthosiphon pisum]	641666436	XM_001947631.3	1760	0	PREDICTED: Acyrthosiphon pisum 27 kDa hemolymph protein-like (LOC100160918), transcript variant X1, mRNA	--	--	--	--	P83632	394	3.32507e-41	27 kDa hemolymph protein OS=Galleria mellonella PE=1 SV=1	--	--	--	--	--	--	--	--	--	--
c14458_g1	17-18	0.79	0	complete	641660266	XP_008181433.1	2003	0	PREDICTED: uncharacterized protein LOC100570038 [Acyrthosiphon pisum]	641660265	XM_008183211.1	745	0	PREDICTED: Acyrthosiphon pisum uncharacterized LOC100570038 (LOC100570038), mRNA	--	--	--	--	--	--	--	--	--	--	--	--	--	--	--	--	--	--
c13755_g1	19-20	0.863	0	complete	641672718	XP_008186048.1	1031	1.36773e-132	PREDICTED: metallo-beta-lactamase domain-containing protein 1-like [Acyrthosiphon pisum]	240848680	NM_001162263.1	758	0	Acyrthosiphon pisum uncharacterized LOC100167199 (LOC100167199), mRNA >gnl|BL_ORD_ID|6896944 Acyrthosiphon pisum ACYPI008012 mRNA, clone: 257E23, complete cds, full-insert cDNA sequence based on the ESTs (5'-EST:EX633565, 3'-EST:EX634472)	--	--	--	--	Q498J9	330	1.01103e-32	Metallo-beta-lactamase domain-containing protein 1 OS=Xenopus laevis GN=mblac1 PE=2 SV=2	--	--	--	--	--	--	--	--	KOG4736	Uncharacterized conserved protein
c27337_g1	39-40	0.761	0	internal	--	--	--	--	--	115469157	NM_001064713.1	373	0	Oryza sativa Japonica Group Os06g0643500 (Os06g0643500) mRNA, complete cds	--	--	--	--	--	--	--	--	--	--	--	--	--	--	--	--	--	--
c618_g1	16-17	0.638	0	internal	--	--	--	--	--	32984540	AK099331.1	500	0	Oryza sativa Japonica Group cDNA clone:J033024P08, full insert sequence	--	--	--	--	Q8LDW9	487	4.35298e-59	Xyloglucan endotransglucosylase/hydrolase protein 9 OS=Arabidopsis thaliana GN=XTH9 PE=2 SV=2	PF00722	Glycosyl hydrolases family 16	GO:0005975	carbohydrate metabolic process	GO:0004553	hydrolase activity, hydrolyzing O-glycosyl compounds	--	--	--	--
c12759_g1	28-29	0.625	0	5'prime-partial	--	--	--	--	--	--	--	--	--	--	--	--	--	--	--	--	--	--	--	--	--	--	--	--	--	--	--	--
c14794_g1	23-24	0.522	0	complete	--	--	--	--	--	--	--	--	--	--	--	--	--	--	--	--	--	--	--	--	--	--	--	--	--	--	--	--
c14224_g1	23-24	0.473	0	complete	193632082	XP_001951734.1	2651	0	PREDICTED: EGF domain-specific O-linked N-acetylglucosamine transferase [Acyrthosiphon pisum]	641649220	XM_001951699.3	1711	0	PREDICTED: Acyrthosiphon pisum EGF domain-specific O-linked N-acetylglucosamine transferase (LOC100163033), mRNA	K18134	EOGT	protein O-GlcNAc transferase	http://www.genome.jp/dbget-bin/www_bget?ko:K18134	Q9VQB7	1342	1.39274e-177	EGF domain-specific O-linked N-acetylglucosamine transferase OS=Drosophila melanogaster GN=Eogt PE=1 SV=1	PF04577	Protein of unknown function (DUF563)	--	--	GO:0016757	transferase activity, transferring glycosyl groups	--	--	KOG4698	Uncharacterized conserved protein
c10089_g1	19-20	0.9	0	complete	328714357	XP_001946481.2	3582	0	PREDICTED: transferrin-like isoform X1 [Acyrthosiphon pisum]>gi|641667912|ref|XP_008184264.1| PREDICTED: transferrin-like isoform X1 [Acyrthosiphon pisum]	641667910	XM_001946446.3	2208	0	PREDICTED: Acyrthosiphon pisum transferrin-like (LOC100159832), transcript variant X1, mRNA	--	--	--	--	Q02942	520	2.38853e-54	Transferrin OS=Blaberus discoidalis PE=1 SV=1	--	--	--	--	--	--	--	--	--	--
c11682_g1	22-23	0.455	0	complete	641667259	XP_008184017.1	1282	6.86392e-171	PREDICTED: protein OSCP1 [Acyrthosiphon pisum]	641667252	XM_001944398.3	713	0	PREDICTED: Acyrthosiphon pisum protein aveugle (LOC100165013), mRNA	--	--	--	--	Q8BHW2	400	1.22054e-41	Protein OSCP1 OS=Mus musculus GN=Oscp1 PE=2 SV=1	PF02198//PF00536//PF07647	Sterile alpha motif (SAM)/Pointed domain//SAM domain (Sterile alpha motif)//SAM domain (Sterile alpha motif)	--	--	GO:0043565//GO:0005515	sequence-specific DNA binding//protein binding	GO:0005634	nucleus	KOG4033	Uncharacterized conserved protein
c31390_g1	24-25	0.699	1(4-23)	3'prime-partial	641651574	XP_003241127.2	289	7.24484e-29	PREDICTED: uncharacterized protein LOC100570548 [Acyrthosiphon pisum]	641651573	XM_003241079.2	200	1.08334e-98	PREDICTED: Acyrthosiphon pisum uncharacterized LOC100570548 (LOC100570548), mRNA	--	--	--	--	--	--	--	--	--	--	--	--	--	--	--	--	--	--
c3096_g1	24-25	0.601	0	complete	240848781	NP_001155430.1	1103	5.85691e-148	uncharacterized protein LOC100160301 precursor [Acyrthosiphon pisum]>gi|239790177|dbj|BAH71665.1| ACYPI001606 [Acyrthosiphon pisum]	240848780	NM_001161958.1	754	0	Acyrthosiphon pisum uncharacterized protein LOC100160301 (LOC100160301), mRNA >gnl|BL_ORD_ID|6894913 Acyrthosiphon pisum ACYPI001606 mRNA, clone: 264O7, complete cds, full-insert cDNA sequence based on the ESTs (5'-EST:EX635064, 3'-EST:EX635056)	--	--	--	--	--	--	--	--	--	--	--	--	--	--	--	--	--	--
c13652_g1	20-21	0.882	0	complete	--	--	--	--	--	--	--	--	--	--	--	--	--	--	--	--	--	--	PF10176	Protein of unknown function (DUF2370)	GO:0030001//GO:0007034	metal ion transport//vacuolar transport	--	--	--	--	--	--
c8576_g1	20-21	0.905	0	complete	458591978	AGG38799.1	591	8.48091e-75	chemosensory protein [Aphis gossypii]	239790046	AK341152.1	541	0	Acyrthosiphon pisum ACYPI000096 mRNA, clone: 247O19, complete cds, full-insert cDNA sequence based on the ESTs (5'-EST:EX647814, 3'-EST:EX648702)	--	--	--	--	Q9W1C9	301	1.10527e-32	Ejaculatory bulb-specific protein 3 OS=Drosophila melanogaster GN=PebIII PE=1 SV=2	--	--	--	--	--	--	--	--	--	--
c9025_g1	23-24	0.583	0	complete	193664693	XP_001951977.1	2198	0	PREDICTED: alpha-N-acetylgalactosaminidase-like [Acyrthosiphon pisum]	641652432	XM_001951942.3	1432	0	PREDICTED: Acyrthosiphon pisum alpha-N-acetylgalactosaminidase-like (LOC100163871), mRNA	K01204	NAGA	alpha-N-acetylgalactosaminidase	http://www.genome.jp/dbget-bin/www_bget?ko:K01204	Q90744	1046	6.50464e-132	Alpha-N-acetylgalactosaminidase OS=Gallus gallus GN=NAGA PE=1 SV=1	PF16499//PF02065	Alpha galactosidase A//Melibiase	GO:0006012//GO:0046486//GO:0001575//GO:0005975	galactose metabolic process//glycerolipid metabolic process//globoside metabolic process//carbohydrate metabolic process	GO:0004553//GO:0004557	hydrolase activity, hydrolyzing O-glycosyl compounds//alpha-galactosidase activity	--	--	KOG2366	Alpha-D-galactosidase (melibiase)
c14852_g1	22-23	0.453	0	complete	--	--	--	--	--	--	--	--	--	--	--	--	--	--	--	--	--	--	--	--	--	--	--	--	--	--	--	--
c17634_g1	19-20	0.625	0	5'prime-partial	--	--	--	--	--	641667198	XM_001942910.3	316	3.7133e-163	PREDICTED: Acyrthosiphon pisum zinc finger and BTB domain-containing protein 18-like (LOC100165551), mRNA	--	--	--	--	--	--	--	--	--	--	--	--	--	--	--	--	--	--
c12299_g1	27-28	0.809	0	complete	193587382	XP_001944015.1	1293	6.12905e-173	PREDICTED: uncharacterized protein LOC100158899 [Acyrthosiphon pisum]	641652906	XM_001943980.3	1116	0	PREDICTED: Acyrthosiphon pisum uncharacterized LOC100158899 (LOC100158899), mRNA	K06232	GAS1	growth arrest-specific 1	http://www.genome.jp/dbget-bin/www_bget?ko:K06232	Q01721	185	1.15666e-13	Growth arrest-specific protein 1 OS=Mus musculus GN=Gas1 PE=2 SV=2	--	--	--	--	--	--	--	--	--	--
c5921_g1	24-25	0.597	0	complete	262064798	ACW03675.2	701	1.22069e-90	odorant binding protein [Sitobion avenae]	229892241	NM_001160061.1	614	0	Acyrthosiphon pisum odorant-binding protein 7 (Obp7), mRNA	--	--	--	--	--	--	--	--	PF01395	PBP/GOBP family	--	--	GO:0005549	odorant binding	--	--	--	--
c14694_g1	20-21	0.76	0	complete	641675777	XP_008187164.1	5352	0	PREDICTED: lysosomal alpha-mannosidase-like isoform X1 [Acyrthosiphon pisum]	641675776	XM_008188942.1	2924	0	PREDICTED: Acyrthosiphon pisum lysosomal alpha-mannosidase-like (LOC100159559), transcript variant X1, mRNA	K12311	MAN2B1, LAMAN	lysosomal alpha-mannosidase	http://www.genome.jp/dbget-bin/www_bget?ko:K12311	Q8VHC8	2155	0	Lysosomal alpha-mannosidase OS=Cavia porcellus GN=MAN2B1 PE=1 SV=1	PF07748//PF01074//PF09261	Glycosyl hydrolases family 38 C-terminal domain//Glycosyl hydrolases family 38 N-terminal domain//Alpha mannosidase, middle domain	GO:0006013//GO:0005975	mannose metabolic process//carbohydrate metabolic process	GO:0015923//GO:0008270//GO:0004559//GO:0004553	mannosidase activity//zinc ion binding//alpha-mannosidase activity//hydrolase activity, hydrolyzing O-glycosyl compounds	--	--	KOG1959	Glycosyl hydrolase, family 38 - alpha-mannosidase
c9109_g1	19-20	0.458	0	complete	328717537	XP_001947862.2	1463	0	PREDICTED: pancreatic triacylglycerol lipase-like [Acyrthosiphon pisum]	641671495	XM_001947827.3	823	0	PREDICTED: Acyrthosiphon pisum pancreatic triacylglycerol lipase-like (LOC100166041), mRNA	K19404	LIPH_I	phosphatidic acid-selective&#160;phospholipase A1	http://www.genome.jp/dbget-bin/www_bget?ko:K19404	Q641F6	353	1.1721e-35	Lipase member H-B OS=Xenopus laevis GN=liph-b PE=2 SV=1	--	--	--	--	--	--	--	--	--	--
c28134_g1	20-21	0.778	0	3'prime-partial	641660654	XP_008181566.1	846	3.951e-106	PREDICTED: peroxidase [Acyrthosiphon pisum]	641660653	XM_008183344.1	543	0	PREDICTED: Acyrthosiphon pisum peroxidase (LOC100164444), mRNA	--	--	--	--	Q01603	207	2.9388e-17	Peroxidase OS=Drosophila melanogaster GN=Pxd PE=2 SV=2	--	--	--	--	--	--	--	--	KOG2408	Peroxidase/oxygenase
c6440_g1	26-27	0.797	0	complete	193587386	XP_001944294.1	839	1.43751e-110	PREDICTED: putative defense protein Hdd11 [Acyrthosiphon pisum]	641668767	XM_001944259.3	647	0	PREDICTED: Acyrthosiphon pisum putative defense protein Hdd11 (LOC100161673), mRNA	--	--	--	--	Q008X1	214	2.51209e-19	Putative defense protein OS=Bombyx mori PE=2 SV=1	PF00041	Fibronectin type III domain	--	--	GO:0005515	protein binding	--	--	--	--
c8445_g1	16-17	0.72	0	complete	641678015	XP_008188001.1	2709	0	PREDICTED: tyrosine-protein kinase RYK [Acyrthosiphon pisum]	641678014	XM_008189779.1	1413	0	PREDICTED: Acyrthosiphon pisum tyrosine-protein kinase RYK (LOC103310684), mRNA	K05128	RYK	RYK receptor-like tyrosine kinase	http://www.genome.jp/dbget-bin/www_bget?ko:K05128	P34925	965	2.18131e-115	Tyrosine-protein kinase RYK OS=Homo sapiens GN=RYK PE=1 SV=2	PF03332//PF00069//PF07714	Eukaryotic phosphomannomutase//Protein kinase domain//Protein tyrosine kinase	GO:0006013//GO:0009298//GO:0006000//GO:0006468	mannose metabolic process//GDP-mannose biosynthetic process//fructose metabolic process//protein phosphorylation	GO:0004615//GO:0005524//GO:0004672	phosphomannomutase activity//ATP binding//protein kinase activity	GO:0005737	cytoplasm	KOG1024	Receptor-like protein tyrosine kinase RYK/derailed
c10324_g1	23-24	0.857	0	3'prime-partial	641649067	XP_008184639.1	2634	0	PREDICTED: acetylcholinesterase 1 [Acyrthosiphon pisum]	641649066	XM_008186417.1	1493	0	PREDICTED: Acyrthosiphon pisum acetylcholinesterase 1 (LOC100159815), mRNA	--	--	--	--	Q8BYM5	528	1.30718e-56	Neuroligin-3 OS=Mus musculus GN=Nlgn3 PE=1 SV=2	PF07859//PF00603	alpha/beta hydrolase fold//Influenza RNA-dependent RNA polymerase subunit PA	GO:0006144//GO:0008152//GO:0006351	purine nucleobase metabolic process//metabolic process//transcription, DNA-templated	GO:0016787//GO:0003723//GO:0003968	hydrolase activity//RNA binding//RNA-directed RNA polymerase activity	GO:0031379	RNA-directed RNA polymerase complex	KOG1516	Carboxylesterase and related proteins
c5603_g1	21-22	0.71	0	3'prime-partial	193688350	XP_001946416.1	359	5.28102e-38	PREDICTED: leukocyte elastase inhibitor-like isoform X1 [Acyrthosiphon pisum]	641679562	XM_001946381.3	291	2.71989e-149	PREDICTED: Acyrthosiphon pisum leukocyte elastase inhibitor-like (LOC100160498), transcript variant X1, mRNA	--	--	--	--	--	--	--	--	--	--	--	--	--	--	--	--	--	--
c10271_g1	18-19	0.584	0	complete	328703045	XP_001949134.2	3008	0	PREDICTED: GPI transamidase component PIG-T [Acyrthosiphon pisum]	641655167	XM_001949099.3	1682	0	PREDICTED: Acyrthosiphon pisum GPI transamidase component PIG-T (LOC100159658), mRNA	K05292	PIGT	phosphatidylinositol glycan, class T	http://www.genome.jp/dbget-bin/www_bget?ko:K05292	Q969N2	975	1.38484e-121	GPI transamidase component PIG-T OS=Homo sapiens GN=PIGT PE=1 SV=1	PF04113	Gpi16 subunit, GPI transamidase component	GO:0016255	attachment of GPI anchor to protein	--	--	GO:0042765	GPI-anchor transamidase complex	KOG2407	GPI transamidase complex, GPI16/PIG-T component, involved in glycosylphosphatidylinositol anchor biosynthesis
c10589_g1	18-19	0.832	0	3'prime-partial	641650663	XP_008189824.1	1574	0	PREDICTED: alpha-2-macroglobulin receptor-associated protein [Acyrthosiphon pisum]	641650662	XM_008191602.1	1087	0	PREDICTED: Acyrthosiphon pisum alpha-2-macroglobulin receptor-associated protein (LOC103311835), mRNA	--	--	--	--	P55302	211	3.18635e-17	Alpha-2-macroglobulin receptor-associated protein OS=Mus musculus GN=Lrpap1 PE=1 SV=1	PF06401	Alpha-2-macroglobulin RAP, C-terminal domain	GO:0007165	signal transduction	GO:0050750//GO:0008201	low-density lipoprotein particle receptor binding//heparin binding	GO:0005783	endoplasmic reticulum	KOG3956	Alpha 2-macroglobulin receptor-associated protein
c18419_g1	24-25	0.63	0	5'prime-partial	379775021	AFD20367.1	655	2.52492e-84	chemosensory protein CSP2 [Sitobion avenae]>gi|379775023|gb|AFD20368.1| chemosensory protein CSP2 [Sitobion avenae]	299886580	FP925446.1	522	0	Acyrthosiphon pisum mRNA, clone: ACI0AAF4YC11, full-insert cDNA sequence based on ESTs (5'-EST:ACI0AAF4YC11AAM1, 3'-EST ACI2AAF1YJ03BBM1)	--	--	--	--	Q9W1C9	249	3.41843e-25	Ejaculatory bulb-specific protein 3 OS=Drosophila melanogaster GN=PebIII PE=1 SV=2	--	--	--	--	--	--	--	--	--	--
c13751_g1	21-22	0.76	0	complete	641666554	XP_008183779.1	3869	0	PREDICTED: procollagen-lysine,2-oxoglutarate 5-dioxygenase 2 isoform X1 [Acyrthosiphon pisum]	641666553	XM_008185557.1	2332	0	PREDICTED: Acyrthosiphon pisum procollagen-lysine,2-oxoglutarate 5-dioxygenase 2 (LOC100162555), transcript variant X1, mRNA	K13647	PLODN	procollagen-lysine,2-oxoglutarate 5-dioxygenase, invertebrate	http://www.genome.jp/dbget-bin/www_bget?ko:K13647	Q5U367	1709	0	Procollagen-lysine,2-oxoglutarate 5-dioxygenase 3 OS=Rattus norvegicus GN=Plod3 PE=2 SV=1	PF13640	2OG-Fe(II) oxygenase superfamily	GO:0055114	oxidation-reduction process	GO:0016491	oxidoreductase activity	--	--	--	--
c11799_g1	22-23	0.649	0	3'prime-partial	193575629	XP_001943010.1	1580	0	PREDICTED: uncharacterized protein LOC100167932 isoform X1 [Acyrthosiphon pisum]>gi|641647139|ref|XP_008185536.1| PREDICTED: uncharacterized protein LOC100167932 isoform X1 [Acyrthosiphon pisum]>gi|641647141|ref|XP_008185574.1| PREDICTED: uncharacterized protein LOC100167932 isoform X1 [Acyrthosiphon pisum]	641647137	XM_001942975.3	1201	0	PREDICTED: Acyrthosiphon pisum uncharacterized LOC100167932 (LOC100167932), transcript variant X1, mRNA	--	--	--	--	--	--	--	--	PF00400	WD domain, G-beta repeat	--	--	GO:0005515	protein binding	--	--	--	--
c13443_g1	23-24	0.696	0	complete	328720435	XP_001951217.2	3431	0	PREDICTED: peroxidase-like [Acyrthosiphon pisum]	641674653	XM_001951182.3	2718	0	PREDICTED: Acyrthosiphon pisum peroxidase-like (LOC100164771), mRNA	--	--	--	--	Q01603	1168	7.00143e-142	Peroxidase OS=Drosophila melanogaster GN=Pxd PE=2 SV=2	PF00701	Dihydrodipicolinate synthetase family	GO:0008152	metabolic process	GO:0016829	lyase activity	--	--	KOG2408	Peroxidase/oxygenase
c14043_g1	19-20	0.471	0	complete	328719138	XP_001942884.2	3516	0	PREDICTED: uncharacterized protein LOC100159827 isoform X5 [Acyrthosiphon pisum]	641673265	XM_003246624.2	2081	0	PREDICTED: Acyrthosiphon pisum uncharacterized LOC100159827 (LOC100159827), transcript variant X6, mRNA	--	--	--	--	B6RSP1	373	2.68548e-34	Pleckstrin homology domain-containing family A member 7 OS=Danio rerio GN=plekha7 PE=2 SV=2	PF02895//PF12464	Signal transducing histidine kinase, homodimeric domain//Maltose acetyltransferase	GO:0016310//GO:0000160//GO:0042967//GO:0006935	phosphorylation//phosphorelay signal transduction system//acyl-carrier-protein biosynthetic process//chemotaxis	GO:0004673//GO:0016407//GO:0000155	protein histidine kinase activity//acetyltransferase activity//phosphorelay sensor kinase activity	GO:0005737//GO:0009365	cytoplasm//protein histidine kinase complex	KOG0930	Guanine nucleotide exchange factor Cytohesin, contains PH and Sec7 domains
c8603_g1	20-21	0.857	0	3'prime-partial	641650598	XP_008189795.1	1099	1.66931e-147	PREDICTED: protein yellow-like isoform X2 [Acyrthosiphon pisum]	641650597	XM_008191573.1	622	0	PREDICTED: Acyrthosiphon pisum protein yellow-like (LOC100161869), transcript variant X2, mRNA	--	--	--	--	Q9BI18	423	8.94601e-47	Protein yellow OS=Drosophila pseudoobscura pseudoobscura GN=y PE=3 SV=2	--	--	--	--	--	--	--	--	--	--
c19187_g1	27-28	0.659	0	3'prime-partial	641654734	XP_001943610.3	678	7.23026e-81	PREDICTED: putative GPI-anchored protein PB15E9.01c [Acyrthosiphon pisum]	641654733	XM_001943575.3	362	0	PREDICTED: Acyrthosiphon pisum putative GPI-anchored protein PB15E9.01c (LOC100163607), mRNA	--	--	--	--	--	--	--	--	PF03244	Photosystem I reaction centre subunit VI	GO:0015979	photosynthesis	--	--	GO:0009538//GO:0009522	photosystem I reaction center//photosystem I	--	--
c13098_g1	15-16	0.837	0	complete	328713741	XP_001951863.2	2672	0	PREDICTED: A-agglutinin anchorage subunit-like [Acyrthosiphon pisum]	641667170	XM_001951828.3	1523	0	PREDICTED: Acyrthosiphon pisum A-agglutinin anchorage subunit-like (LOC100163848), mRNA	--	--	--	--	--	--	--	--	--	--	--	--	--	--	--	--	--	--
c9269_g2	14-15	0.69	0	3'prime-partial	328704964	XP_001945557.2	1124	4.74922e-143	PREDICTED: semaphorin-5A [Acyrthosiphon pisum]	641657382	XM_001945522.3	687	0	PREDICTED: Acyrthosiphon pisum semaphorin-5A (LOC100165671), mRNA	K06841	SEMA5	semaphorin 5	http://www.genome.jp/dbget-bin/www_bget?ko:K06841	Q62217	465	8.08112e-51	Semaphorin-5A OS=Mus musculus GN=Sema5a PE=2 SV=1	PF01403//PF06357	Sema domain//Omega-atracotoxin	GO:0006952//GO:0006810//GO:0009405	defense response//transport//pathogenesis	GO:0005515//GO:0019855	protein binding//calcium channel inhibitor activity	GO:0005576	extracellular region	KOG3611	Semaphorins
c14809_g1	20-21	0.767	0	complete	328708847	XP_001944949.2	1817	0	PREDICTED: uncharacterized protein LOC100164289 [Acyrthosiphon pisum]	641661716	XM_001944914.3	1214	0	PREDICTED: Acyrthosiphon pisum uncharacterized LOC100164289 (LOC100164289), mRNA	--	--	--	--	P62407	190	2.10203e-13	Protein yellow OS=Drosophila simulans GN=y PE=3 SV=1	PF01825	GPCR proteolysis site, GPS, motif	--	--	--	--	GO:0016020	membrane	--	--
c4763_g1	22-23	0.502	0	3'prime-partial	328726043	XP_003248723.1	372	8.46248e-42	PREDICTED: box A-binding factor-like, partial [Acyrthosiphon pisum]	641681420	XM_003248675.2	396	0	PREDICTED: Acyrthosiphon pisum box A-binding factor-like (LOC100570637), partial mRNA	--	--	--	--	--	--	--	--	PF13903//PF01080	PMP-22/EMP/MP20/Claudin tight junction//Presenilin	--	--	GO:0004190	aspartic-type endopeptidase activity	GO:0016021	integral component of membrane	--	--
c15085_g6	18-19	0.741	0	5'prime-partial	641674193	XP_008186602.1	139	7.33364e-08	PREDICTED: uncharacterized protein LOC103310352 [Acyrthosiphon pisum]	--	--	--	--	--	--	--	--	--	--	--	--	--	PF03523	Macrophage scavenger receptor	GO:0007165//GO:0006898	signal transduction//receptor-mediated endocytosis	GO:0005044	scavenger receptor activity	GO:0016020	membrane	--	--
c13107_g2	18-19	0.712	0	3'prime-partial	328702839	XP_001950122.2	1078	7.61245e-140	PREDICTED: neuronal acetylcholine receptor subunit beta-3 [Acyrthosiphon pisum]	641654960	XM_001950087.3	640	0	PREDICTED: Acyrthosiphon pisum neuronal acetylcholine receptor subunit beta-3 (LOC100160048), mRNA	--	--	--	--	--	--	--	--	--	--	--	--	--	--	--	--	--	--
c13102_g1	24-25	0.712	0	3'prime-partial	641652894	XP_008178577.1	533	5.68488e-58	PREDICTED: uncharacterized protein DDB_G0283697-like [Acyrthosiphon pisum]	641652893	XM_008180355.1	323	3.01203e-166	PREDICTED: Acyrthosiphon pisum uncharacterized protein DDB_G0283697-like (LOC100569709), mRNA	--	--	--	--	--	--	--	--	PF09280	XPC-binding domain	GO:0006281//GO:0043161//GO:0006289	DNA repair//proteasome-mediated ubiquitin-dependent protein catabolic process//nucleotide-excision repair	GO:0003684	damaged DNA binding	--	--	--	--
c15233_g1	22-23	0.579	0	complete	328715245	XP_003245575.1	2964	0	PREDICTED: uncharacterized protein LOC100574823 [Acyrthosiphon pisum]	641668900	XM_003245527.2	2931	0	PREDICTED: Acyrthosiphon pisum uncharacterized LOC100574823 (LOC100574823), mRNA	--	--	--	--	--	--	--	--	PF07460	NUMOD3 motif (2 copies)	--	--	GO:0003677	DNA binding	--	--	--	--
c6171_g1	23-24	0.633	0	complete	350536433	NP_001233055.1	555	1.44513e-70	uncharacterized protein LOC100569781 precursor [Acyrthosiphon pisum]>gi|239792577|dbj|BAH72616.1| ACYPI31162 [Acyrthosiphon pisum]	350536432	NM_001246126.1	398	0	Acyrthosiphon pisum uncharacterized LOC100569781 (ACYPI31162), mRNA >gnl|BL_ORD_ID|6896355 Acyrthosiphon pisum ACYPI31162 mRNA, clone: 535A5, complete cds, full-insert cDNA sequence based on the ESTs (5'-EST:FF324811, 3'-EST:FF325809)	--	--	--	--	--	--	--	--	PF00008	EGF-like domain	--	--	GO:0005515	protein binding	--	--	--	--
c8347_g1	17-18	0.729	0	complete	240848531	NP_001155614.1	830	6.57402e-109	uncharacterized protein LOC100164214 precursor [Acyrthosiphon pisum]>gi|239793648|dbj|BAH72929.1| ACYPI005249 [Acyrthosiphon pisum]	402767276	NM_001162142.2	692	0	Acyrthosiphon pisum uncharacterized LOC100164214 (LOC100164214), mRNA	--	--	--	--	--	--	--	--	--	--	--	--	--	--	--	--	--	--
c11808_g1	22-23	0.77	0	complete	--	--	--	--	--	596049256	XM_007220413.1	104	5.56087e-45	Prunus persica hypothetical protein (PRUPE_ppa011831mg) mRNA, complete cds	--	--	--	--	P17407	580	9.16504e-73	21 kDa protein OS=Daucus carota PE=2 SV=1	PF04043	Plant invertase/pectin methylesterase inhibitor	--	--	GO:0004857	enzyme inhibitor activity	--	--	--	--
c15529_g1	23-24	0.627	0	complete	--	--	--	--	--	--	--	--	--	--	--	--	--	--	--	--	--	--	PF00076	RNA recognition motif. (a.k.a. RRM, RBD, or RNP domain)	--	--	GO:0003676	nucleic acid binding	--	--	--	--
c10172_g2	20-21	0.692	0	3'prime-partial	193715996	XP_001951039.1	3025	0	PREDICTED: glucose dehydrogenase [FAD, quinone]-like [Acyrthosiphon pisum]	641669756	XM_001951004.3	1709	0	PREDICTED: Acyrthosiphon pisum glucose dehydrogenase [FAD, quinone]-like (LOC100161006), mRNA	K00108	betA, CHDH	choline dehydrogenase	http://www.genome.jp/dbget-bin/www_bget?ko:K00108	P18172	977	3.76819e-121	Glucose dehydrogenase [FAD, quinone] OS=Drosophila pseudoobscura pseudoobscura GN=Gld PE=3 SV=4	PF00732//PF02558//PF02254//PF05834//PF07992//PF03949//PF05199//PF01266	GMC oxidoreductase//Ketopantoate reductase PanE/ApbA//TrkA-N domain//Lycopene cyclase protein//Pyridine nucleotide-disulphide oxidoreductase//Malic enzyme, NAD binding domain//GMC oxidoreductase//FAD dependent oxidoreductase	GO:0006108//GO:0015976//GO:0016117//GO:0006813//GO:0006099//GO:0015940//GO:0006090//GO:0055114	malate metabolic process//carbon utilization//carotenoid biosynthetic process//potassium ion transport//tricarboxylic acid cycle//pantothenate biosynthetic process//pyruvate metabolic process//oxidation-reduction process	GO:0004471//GO:0050660//GO:0016491//GO:0016614//GO:0008677//GO:0016705//GO:0051287	malate dehydrogenase (decarboxylating) (NAD+) activity//flavin adenine dinucleotide binding//oxidoreductase activity//oxidoreductase activity, acting on CH-OH group of donors//2-dehydropantoate 2-reductase activity//oxidoreductase activity, acting on paired donors, with incorporation or reduction of molecular oxygen//NAD binding	--	--	--	--
c12991_g1	20-21	0.74	0	complete	328712819	XP_001942906.2	2345	0	PREDICTED: tubulointerstitial nephritis antigen-like isoform X2 [Acyrthosiphon pisum]>gi|328712821|ref|XP_003244911.1| PREDICTED: tubulointerstitial nephritis antigen-like isoform X2 [Acyrthosiphon pisum]	641666191	XM_001942871.3	1660	0	PREDICTED: Acyrthosiphon pisum tubulointerstitial nephritis antigen-like (LOC100160079), transcript variant X2, mRNA	--	--	--	--	Q9GZM7	883	1.27489e-108	Tubulointerstitial nephritis antigen-like OS=Homo sapiens GN=TINAGL1 PE=1 SV=1	PF01033//PF00112//PF03051	Somatomedin B domain//Papain family cysteine protease//Peptidase C1-like family	GO:0006508//GO:0006955//GO:0007165	proteolysis//immune response//signal transduction	GO:0004197//GO:0005044//GO:0030247//GO:0008234	cysteine-type endopeptidase activity//scavenger receptor activity//polysaccharide binding//cysteine-type peptidase activity	--	--	KOG1543	Cysteine proteinase Cathepsin L
c10709_g1	22-23	0.776	0	complete	328704835	XP_003242619.1	1919	0	PREDICTED: glucosidase 2 subunit beta-like [Acyrthosiphon pisum]	641657213	XM_003242571.2	1117	0	PREDICTED: Acyrthosiphon pisum glucosidase 2 subunit beta-like (LOC100573036), mRNA	K08288	PRKCSH	protein kinase C substrate 80K-H	http://www.genome.jp/dbget-bin/www_bget?ko:K08288	O08795	429	3.9585e-44	Glucosidase 2 subunit beta OS=Mus musculus GN=Prkcsh PE=1 SV=1	PF00057//PF00827//PF13499//PF13405//PF13833//PF13202//PF00036	Low-density lipoprotein receptor domain class A//Ribosomal L15//EF-hand domain pair//EF-hand domain//EF-hand domain pair//EF hand//EF hand	GO:0042254//GO:0006412	ribosome biogenesis//translation	GO:0005509//GO:0003735//GO:0005515	calcium ion binding//structural constituent of ribosome//protein binding	GO:0005840	ribosome	KOG2397	Protein kinase C substrate, 80 KD protein, heavy chain
c15202_g2	23-24	0.737	1(4-23)	3'prime-partial	328720144	XP_003246963.1	6993	0	PREDICTED: uncharacterized protein LOC100159154 isoform X1 [Acyrthosiphon pisum]	641674300	XM_003246915.2	4222	0	PREDICTED: Acyrthosiphon pisum pleckstrin homology domain-containing family G member 4B-like (LOC100159154), transcript variant X1, mRNA	--	--	--	--	Q96PX9	1058	4.40943e-119	Pleckstrin homology domain-containing family G member 4B OS=Homo sapiens GN=PLEKHG4B PE=2 SV=4	PF13597//PF00621	Anaerobic ribonucleoside-triphosphate reductase//RhoGEF domain	GO:0035023//GO:0006206//GO:0043087//GO:0055114//GO:0006260	regulation of Rho protein signal transduction//pyrimidine nucleobase metabolic process//regulation of GTPase activity//oxidation-reduction process//DNA replication	GO:0016491//GO:0005089//GO:0008998	oxidoreductase activity//Rho guanyl-nucleotide exchange factor activity//ribonucleoside-triphosphate reductase activity	--	--	KOG0689	Guanine nucleotide exchange factor for Rho and Rac GTPases
c25775_g1	21-22	0.668	0	3'prime-partial	--	--	--	--	--	641649815	XM_008188920.1	129	3.98211e-59	PREDICTED: Acyrthosiphon pisum uncharacterized LOC100573471 (LOC100573471), mRNA	--	--	--	--	--	--	--	--	--	--	--	--	--	--	--	--	--	--
c8168_g1	18-19	0.723	0	complete	328713684	XP_003245150.1	1016	1.26791e-135	PREDICTED: uncharacterized protein LOC100568592 [Acyrthosiphon pisum]	641667121	XM_003245102.2	810	0	PREDICTED: Acyrthosiphon pisum uncharacterized LOC100568592 (LOC100568592), mRNA	--	--	--	--	--	--	--	--	--	--	--	--	--	--	--	--	--	--
c11743_g1	25-26	0.708	0	complete	193643557	XP_001948937.1	3705	0	PREDICTED: endoplasmin [Acyrthosiphon pisum]	641658299	XM_001948902.3	2573	0	PREDICTED: Acyrthosiphon pisum endoplasmin (LOC100169283), mRNA	K09487	HSP90B, TRA1	heat shock protein 90kDa beta	http://www.genome.jp/dbget-bin/www_bget?ko:K09487	Q95M18	2216	0	Endoplasmin OS=Bos taurus GN=HSP90B1 PE=2 SV=1	PF00183	Hsp90 protein	GO:0006457//GO:0006950	protein folding//response to stress	GO:0051082//GO:0005524	unfolded protein binding//ATP binding	--	--	KOG0020	Endoplasmic reticulum glucose-regulated protein (GRP94/endoplasmin), HSP90 family
c10835_g1	19-20	0.772	0	complete	193669385	XP_001950967.1	1770	0	PREDICTED: glutaminyl-peptide cyclotransferase-like [Acyrthosiphon pisum]	641676082	XM_001950932.3	1219	0	PREDICTED: Acyrthosiphon pisum glutaminyl-peptide cyclotransferase-like (LOC100163689), mRNA	K00683	QPCT	glutaminyl-peptide cyclotransferase	http://www.genome.jp/dbget-bin/www_bget?ko:K00683	A7ISW2	660	8.01581e-80	Glutaminyl-peptide cyclotransferase OS=Boiga dendrophila GN=QPCT PE=2 SV=1	PF05450	Nicastrin	GO:0016485	protein processing	--	--	GO:0016021	integral component of membrane	KOG3946	Glutaminyl cyclase
c9392_g1	18-19	0.889	0	complete	193624668	XP_001943217.1	2304	0	PREDICTED: iron/zinc purple acid phosphatase-like protein [Acyrthosiphon pisum]	641648369	XM_001943182.2	1443	0	PREDICTED: Acyrthosiphon pisum iron/zinc purple acid phosphatase-like protein (LOC100160308), mRNA	--	--	--	--	A5D6U8	1268	1.25337e-167	Iron/zinc purple acid phosphatase-like protein OS=Danio rerio GN=papl PE=2 SV=1	PF02468//PF00149//PF16656	Photosystem II reaction centre N protein (psbN)//Calcineurin-like phosphoesterase//Purple acid Phosphatase, N-terminal domain	GO:0006771//GO:0019497//GO:0015979	riboflavin metabolic process//hexachlorocyclohexane metabolic process//photosynthesis	GO:0046872//GO:0016787//GO:0003993	metal ion binding//hydrolase activity//acid phosphatase activity	GO:0016020//GO:0009539//GO:0009523	membrane//photosystem II reaction center//photosystem II	KOG1378	Purple acid phosphatase
c15270_g1	19-20	0.931	0	complete	328720217	XP_001943259.2	2620	0	PREDICTED: alkaline phosphatase-like [Acyrthosiphon pisum]	641674356	XM_001943224.3	1473	0	PREDICTED: Acyrthosiphon pisum alkaline phosphatase-like (LOC100160260), mRNA	K01077	E3.1.3.1, phoA, phoB	alkaline phosphatase	http://www.genome.jp/dbget-bin/www_bget?ko:K01077	P29523	1075	4.41995e-127	Membrane-bound alkaline phosphatase OS=Bombyx mori GN=Alp-m PE=1 SV=4	PF00884//PF01663//PF00245	Sulfatase//Type I phosphodiesterase / nucleotide pyrophosphatase//Alkaline phosphatase	GO:0008152	metabolic process	GO:0016791//GO:0008484//GO:0003824	phosphatase activity//sulfuric ester hydrolase activity//catalytic activity	--	--	KOG4126	Alkaline phosphatase
c8107_g1	26-27	0.837	0	5'prime-partial	124257959	ABM92961.1	3184	0	albumin, partial [Sus scrofa domesticus]	371921904	AK394331.1	2023	0	Sus scrofa mRNA, clone: LVRM10182G12, expressed in liver	K16141	ALB	serum albumin	http://www.genome.jp/dbget-bin/www_bget?ko:K16141	P08835	3188	0	Serum albumin OS=Sus scrofa GN=ALB PE=1 SV=2	PF00273//PF05996	Serum albumin family//Ferredoxin-dependent bilin reductase	GO:0055114//GO:0010024	oxidation-reduction process//phytochromobilin biosynthetic process	GO:0050897//GO:0016636	cobalt ion binding//oxidoreductase activity, acting on the CH-CH group of donors, iron-sulfur protein as acceptor	GO:0005615	extracellular space	--	--
c11621_g1	29-30	0.616	0	5'prime-partial	641676163	XP_008187305.1	1445	0	PREDICTED: nuclear transcription factor Y subunit alpha [Acyrthosiphon pisum]	641676162	XM_008189083.1	1121	0	PREDICTED: Acyrthosiphon pisum nuclear transcription factor Y subunit alpha (LOC100167894), mRNA	K08064	NFYA	nuclear transcription factor Y, alpha	http://www.genome.jp/dbget-bin/www_bget?ko:K08064	P23708	340	2.6793e-34	Nuclear transcription factor Y subunit alpha OS=Mus musculus GN=Nfya PE=1 SV=2	PF02045//PF03153	CCAAT-binding transcription factor (CBF-B/NF-YA) subunit B//Transcription factor IIA, alpha/beta subunit	GO:0006367//GO:0006355	transcription initiation from RNA polymerase II promoter//regulation of transcription, DNA-templated	GO:0003700	transcription factor activity, sequence-specific DNA binding	GO:0005667//GO:0005672	transcription factor complex//transcription factor TFIIA complex	KOG1561	CCAAT-binding factor, subunit B (HAP2)
c26609_g1	23-24	0.509	0	complete	641679024	XP_008188386.1	860	9.01063e-112	PREDICTED: uncharacterized protein LOC103310813 [Acyrthosiphon pisum]	641679023	XM_008190164.1	650	0	PREDICTED: Acyrthosiphon pisum uncharacterized LOC103310813 (LOC103310813), mRNA	--	--	--	--	--	--	--	--	PF15462	Bartter syndrome, infantile, with sensorineural deafness (Barttin)	GO:0006821	chloride transport	--	--	--	--	--	--
c12939_g1	23-24	0.815	1(4-26)	complete	193603607	XP_001950271.1	735	5.31968e-92	PREDICTED: uncharacterized protein LOC100163191 [Acyrthosiphon pisum]	641655000	XM_001950236.3	920	0	PREDICTED: Acyrthosiphon pisum uncharacterized LOC100163191 (LOC100163191), mRNA	--	--	--	--	--	--	--	--	--	--	--	--	--	--	--	--	--	--
c12708_g1	27-28	0.751	1(7-25)	5'prime-partial	328700364	XP_001946672.2	4070	0	PREDICTED: chorion peroxidase-like [Acyrthosiphon pisum]	641651911	XM_001946637.3	2538	0	PREDICTED: Acyrthosiphon pisum chorion peroxidase-like (LOC100160088), mRNA	K19511	PXDN, VPO1	peroxidase	http://www.genome.jp/dbget-bin/www_bget?ko:K19511	Q9VEG6	1175	1.43202e-144	Chorion peroxidase OS=Drosophila melanogaster GN=Pxt PE=2 SV=3	--	--	--	--	--	--	--	--	KOG2408	Peroxidase/oxygenase
c16670_g1	18-19	0.781	0	internal	311259609	XP_003128180.1	533	2.51799e-63	PREDICTED: alpha-1B-glycoprotein [Sus scrofa]	545833124	XM_003128132.4	347	1.82884e-180	PREDICTED: Sus scrofa alpha-1-B glycoprotein (A1BG), mRNA	--	--	--	--	Q2KJF1	368	7.58218e-41	Alpha-1B-glycoprotein OS=Bos taurus GN=A1BG PE=1 SV=1	PF13895	Immunoglobulin domain	--	--	GO:0005515	protein binding	--	--	--	--
c31540_g1	32-33	0.64	0	internal	236459410	NP_001153592.1	610	6.69221e-76	spaetzle 4 precursor [Acyrthosiphon pisum]	236459409	NM_001160120.1	358	0	Acyrthosiphon pisum spaetzle 4 (Spz4), mRNA	--	--	--	--	--	--	--	--	--	--	--	--	--	--	--	--	--	--
c6236_g1	20-21	0.502	0	internal	328697893	XP_001948747.2	647	2.69756e-75	PREDICTED: WD repeat and FYVE domain-containing protein 3 isoform X2 [Acyrthosiphon pisum]	641648728	XM_001948712.3	350	0	PREDICTED: Acyrthosiphon pisum WD repeat and FYVE domain-containing protein 3 (LOC100161547), transcript variant X2, mRNA	--	--	--	--	Q8IZQ1	249	1.773e-23	WD repeat and FYVE domain-containing protein 3 OS=Homo sapiens GN=WDFY3 PE=1 SV=2	--	--	--	--	--	--	--	--	--	--
c12610_g1	32-33	0.669	0	5'prime-partial	328719087	XP_003246658.1	799	3.31842e-101	PREDICTED: protein BTG2-like [Acyrthosiphon pisum]	641673212	XM_003246610.2	964	0	PREDICTED: Acyrthosiphon pisum protein BTG2-like (LOC100573844), mRNA	K14443	TOB	protein Tob/BTG	http://www.genome.jp/dbget-bin/www_bget?ko:K14443	P62325	308	1.28274e-31	Protein BTG1 OS=Mus musculus GN=Btg1 PE=2 SV=1	PF09026//PF11421	Centromere protein B dimerisation domain//ATP synthase F1 beta subunit	GO:0006355//GO:0006754	regulation of transcription, DNA-templated//ATP biosynthetic process	GO:0016887//GO:0003682//GO:0003677//GO:0005524	ATPase activity//chromatin binding//DNA binding//ATP binding	GO:0000785//GO:0005634//GO:0000275//GO:0000775	chromatin//nucleus//mitochondrial proton-transporting ATP synthase complex, catalytic core F(1)//chromosome, centromeric region	--	--
c7075_g1	23-24	0.527	0	5'prime-partial	641657983	XP_008180552.1	304	7.50741e-29	PREDICTED: uncharacterized protein LOC100159331 isoform X3 [Acyrthosiphon pisum]	641657982	XM_008182330.1	152	6.4943e-72	PREDICTED: Acyrthosiphon pisum uncharacterized LOC100159331 (LOC100159331), transcript variant X3, mRNA	--	--	--	--	--	--	--	--	--	--	--	--	--	--	--	--	--	--
c5297_g1	23-24	0.515	0	complete	193592093	XP_001946341.1	843	5.81432e-113	PREDICTED: bursicon [Acyrthosiphon pisum]	641655076	XM_001946306.3	515	0	PREDICTED: Acyrthosiphon pisum bursicon (LOC100164250), mRNA	--	--	--	--	Q66Q82	567	1.71175e-72	Bursicon OS=Anopheles gambiae GN=burs124 PE=2 SV=1	--	--	--	--	--	--	--	--	--	--
c12799_g1	20-21	0.793	0	complete	193688213	XP_001943683.1	2776	0	PREDICTED: prolyl 4-hydroxylase subunit alpha-1 isoform X1 [Acyrthosiphon pisum]	641647105	XM_003240038.2	1766	0	PREDICTED: Acyrthosiphon pisum prolyl 4-hydroxylase subunit alpha-1 (LOC100166186), transcript variant X2, mRNA	K00472	E1.14.11.2	prolyl 4-hydroxylase	http://www.genome.jp/dbget-bin/www_bget?ko:K00472	Q20065	1239	7.92833e-161	Prolyl 4-hydroxylase subunit alpha-2 OS=Caenorhabditis elegans GN=phy-2 PE=1 SV=1	PF08336//PF13640//PF03171	Prolyl 4-Hydroxylase alpha-subunit, N-terminal region//2OG-Fe(II) oxygenase superfamily//2OG-Fe(II) oxygenase superfamily	GO:0006560//GO:0018401//GO:0055114//GO:0006525	proline metabolic process//peptidyl-proline hydroxylation to 4-hydroxy-L-proline//oxidation-reduction process//arginine metabolic process	GO:0016491//GO:0004656//GO:0016702	oxidoreductase activity//procollagen-proline 4-dioxygenase activity//oxidoreductase activity, acting on single donors with incorporation of molecular oxygen, incorporation of two atoms of oxygen	GO:0005783	endoplasmic reticulum	KOG1591	Prolyl 4-hydroxylase alpha subunit
c14864_g1	21-22	0.792	0	complete	328702174	XP_003241827.1	1358	1.22999e-168	PREDICTED: carbonic anhydrase 7-like [Acyrthosiphon pisum]	641680398	XM_008190777.1	865	0	PREDICTED: Acyrthosiphon pisum carbonic anhydrase 7-like (LOC100572781), mRNA	K01672	E4.2.1.1	carbonic anhydrase	http://www.genome.jp/dbget-bin/www_bget?ko:K01672	P00918	366	3.20687e-36	Carbonic anhydrase 2 OS=Homo sapiens GN=CA2 PE=1 SV=2	PF15453	Protein incorporated later into Tight Junctions	--	--	--	--	GO:0005923	bicellular tight junction	KOG0382	Carbonic anhydrase
c14867_g1	25-26	0.639	0	3'prime-partial	641674123	XP_001942830.3	750	4.71568e-89	PREDICTED: uncharacterized protein LOC100162359 [Acyrthosiphon pisum]	641674116	XM_003246855.2	475	0	PREDICTED: Acyrthosiphon pisum dolichol-phosphate mannosyltransferase subunit 3 (LOC100573023), mRNA	--	--	--	--	Q08C69	403	3.555e-42	RNA pseudouridylate synthase domain-containing protein 1 OS=Danio rerio GN=rpusd1 PE=2 SV=1	PF00849//PF01509	RNA pseudouridylate synthase//TruB family pseudouridylate synthase (N terminal domain)	GO:0006396//GO:0001522//GO:0009451	RNA processing//pseudouridine synthesis//RNA modification	GO:0003723//GO:0009982	RNA binding//pseudouridine synthase activity	--	--	KOG1919	RNA pseudouridylate synthases
c59_g1	17-18	0.654	0	3'prime-partial	501291082	BAN20296.1	533	5.25946e-64	ribosomal protein L19 [Riptortus pedestris]	115452900	NM_001056586.1	850	0	Oryza sativa Japonica Group Os03g0337800 (Os03g0337800) mRNA, complete cds >gnl|BL_ORD_ID|3397255 Oryza sativa Japonica Group cDNA clone:001-025-G06, full insert sequence	K02885	RP-L19e, RPL19	large subunit ribosomal protein L19e	http://www.genome.jp/dbget-bin/www_bget?ko:K02885	Q9LUQ6	637	6.57749e-81	60S ribosomal protein L19-2 OS=Arabidopsis thaliana GN=RPL19B PE=2 SV=1	PF01280	Ribosomal protein L19e	GO:0042254//GO:0006412	ribosome biogenesis//translation	GO:0003735	structural constituent of ribosome	GO:0005840//GO:0005622	ribosome//intracellular	KOG1696	60s ribosomal protein L19
c15307_g1	20-21	0.632	0	complete	242247529	NP_001156130.1	308	5.48005e-28	uncharacterized protein LOC100161848 precursor [Acyrthosiphon pisum]>gi|239791691|dbj|BAH72279.1| ACYPI003041 [Acyrthosiphon pisum]>gi|239793412|dbj|BAH72827.1| ACYPI003041 [Acyrthosiphon pisum]	641661131	XM_008183542.1	114	6.50265e-50	PREDICTED: Acyrthosiphon pisum uncharacterized LOC103307616 (LOC103307616), mRNA	--	--	--	--	--	--	--	--	--	--	--	--	--	--	--	--	--	--
c30247_g1	25-26	0.669	0	internal	--	--	--	--	--	258644627	AP009090.1	365	0	Oryza sativa Indica Group DNA, chromosome 8, BAC clone: K0155C03	--	--	--	--	Q9SU13	202	5.57359e-18	Fasciclin-like arabinogalactan protein 2 OS=Arabidopsis thaliana GN=FLA2 PE=1 SV=1	--	--	--	--	--	--	--	--	--	--
c9068_g1	23-24	0.865	0	complete	193704640	XP_001950292.1	571	2.7091e-68	PREDICTED: uncharacterized protein LOC100161617 [Acyrthosiphon pisum]	641676385	XM_001950257.3	931	0	PREDICTED: Acyrthosiphon pisum uncharacterized LOC100161617 (LOC100161617), mRNA	--	--	--	--	--	--	--	--	PF12753	Nuclear pore complex subunit Nro1	--	--	GO:0005515	protein binding	GO:0005634	nucleus	--	--
c15135_g2	20-21	0.825	0	complete	242247541	NP_001156266.1	121	6.67751e-06	ovarian fibroin-like substance-1-like precursor [Acyrthosiphon pisum]>gi|239789802|dbj|BAH71501.1| ACYPI008446 [Acyrthosiphon pisum]	--	--	--	--	--	--	--	--	--	--	--	--	--	--	--	--	--	--	--	--	--	--	--
c10815_g1	21-22	0.715	0	complete	328709186	XP_001946945.2	2931	0	PREDICTED: glucose dehydrogenase [FAD, quinone]-like [Acyrthosiphon pisum]	641662123	XM_001946910.3	2628	0	PREDICTED: Acyrthosiphon pisum glucose dehydrogenase [FAD, quinone]-like (LOC100158673), mRNA	--	--	--	--	P18173	806	6.75536e-91	Glucose dehydrogenase [FAD, quinone] OS=Drosophila melanogaster GN=Gld PE=3 SV=3	PF10391//PF05199//PF05834//PF01266//PF00732//PF02558//PF07992	Fingers domain of DNA polymerase lambda//GMC oxidoreductase//Lycopene cyclase protein//FAD dependent oxidoreductase//GMC oxidoreductase//Ketopantoate reductase PanE/ApbA//Pyridine nucleotide-disulphide oxidoreductase	GO:0015940//GO:0055114//GO:0016117	pantothenate biosynthetic process//oxidation-reduction process//carotenoid biosynthetic process	GO:0003677//GO:0016614//GO:0016705//GO:0008677//GO:0050660//GO:0016491//GO:0034061	DNA binding//oxidoreductase activity, acting on CH-OH group of donors//oxidoreductase activity, acting on paired donors, with incorporation or reduction of molecular oxygen//2-dehydropantoate 2-reductase activity//flavin adenine dinucleotide binding//oxidoreductase activity//DNA polymerase activity	GO:0005634	nucleus	--	--
c15041_g1	16-17	0.897	0	complete	328697572	XP_001947832.2	8805	0	PREDICTED: tyrosine-protein phosphatase 10D [Acyrthosiphon pisum]	641648261	XM_001947797.3	6236	0	PREDICTED: Acyrthosiphon pisum tyrosine-protein phosphatase 10D (LOC100166038), mRNA	K05694	PTPRB, PTPB	receptor-type tyrosine-protein phosphatase beta	http://www.genome.jp/dbget-bin/www_bget?ko:K05694	P35992	1233	5.97571e-136	Tyrosine-protein phosphatase 10D OS=Drosophila melanogaster GN=Ptp10D PE=1 SV=4	PF00041//PF00782//PF06416//PF16656//PF00102	Fibronectin type III domain//Dual specificity phosphatase, catalytic domain//Protein of unknown function (DUF1076)//Purple acid Phosphatase, N-terminal domain//Protein-tyrosine phosphatase	GO:0006470//GO:0006771//GO:0072519//GO:0016567//GO:0019497//GO:0006570	protein dephosphorylation//riboflavin metabolic process//parasitism//protein ubiquitination//hexachlorocyclohexane metabolic process//tyrosine metabolic process	GO:0004725//GO:0046872//GO:0005515//GO:0008138//GO:0004842//GO:0003993	protein tyrosine phosphatase activity//metal ion binding//protein binding//protein tyrosine/serine/threonine phosphatase activity//ubiquitin-protein transferase activity//acid phosphatase activity	--	--	KOG0791	Protein tyrosine phosphatase, contains fn3 domain
c12691_g1	18-19	0.611	0	complete	328713979	XP_001952406.2	2452	0	PREDICTED: myrosinase 1-like [Acyrthosiphon pisum]	641667496	XR_510814.1	1571	0	PREDICTED: Acyrthosiphon pisum myrosinase 1-like (LOC100159122), transcript variant X1, misc_RNA	K01229	LCT	lactase-phlorizin hydrolase	http://www.genome.jp/dbget-bin/www_bget?ko:K01229	Q95X01	1935	0	Myrosinase 1 OS=Brevicoryne brassicae PE=1 SV=1	PF00331//PF00232	Glycosyl hydrolase family 10//Glycosyl hydrolase family 1	GO:0005975	carbohydrate metabolic process	GO:0004553	hydrolase activity, hydrolyzing O-glycosyl compounds	--	--	--	--
c3106_g1	24-25	0.722	0	complete	193676462	XP_001947957.1	2219	0	PREDICTED: protein 60A [Acyrthosiphon pisum]	641660609	XM_001947922.3	1375	0	PREDICTED: Acyrthosiphon pisum protein 60A (LOC100159372), mRNA	K16621	BMP7	bone morphogenetic protein 7	http://www.genome.jp/dbget-bin/www_bget?ko:K16621	Q24735	814	5.62569e-101	Protein 60A OS=Drosophila virilis GN=gbb PE=3 SV=1	PF00688//PF00019	TGF-beta propeptide//Transforming growth factor beta like domain	GO:0007165//GO:0008283//GO:0040007	signal transduction//cell proliferation//growth	GO:0008083	growth factor activity	--	--	KOG3900	Transforming growth factor beta, bone morphogenetic protein and related proteins
c13818_g1	19-20	0.529	0	3'prime-partial	328704746	XP_003242590.1	839	4.60708e-101	PREDICTED: phospholipase D C-like [Acyrthosiphon pisum]	641657105	XM_003242542.2	1348	0	PREDICTED: Acyrthosiphon pisum phospholipase D C-like (LOC100575722), mRNA	--	--	--	--	--	--	--	--	PF09026//PF04931//PF02724	Centromere protein B dimerisation domain//DNA polymerase phi//CDC45-like protein	GO:0006260//GO:0006351//GO:0006355//GO:0006270	DNA replication//transcription, DNA-templated//regulation of transcription, DNA-templated//DNA replication initiation	GO:0003677//GO:0003682//GO:0003887	DNA binding//chromatin binding//DNA-directed DNA polymerase activity	GO:0000775//GO:0000785//GO:0005634//GO:0042575	chromosome, centromeric region//chromatin//nucleus//DNA polymerase complex	--	--
c2724_g1	14-15	0.651	0	5'prime-partial	379775017	AFD20365.1	594	1.32536e-76	chemosensory protein CSP1 [Sitobion avenae]>gi|379775019|gb|AFD20366.1| chemosensory protein CSP1 [Sitobion avenae]	201023324	NM_001134932.1	349	0	Acyrthosiphon pisum chemosensory protein-like (ORF3), mRNA	--	--	--	--	Q9W1C9	255	8.85543e-27	Ejaculatory bulb-specific protein 3 OS=Drosophila melanogaster GN=PebIII PE=1 SV=2	--	--	--	--	--	--	--	--	--	--
c12997_g1	20-21	0.771	0	complete	328704145	XP_001947310.2	3220	0	PREDICTED: uncharacterized protein LOC100159344 [Acyrthosiphon pisum]	641656360	XM_001947275.3	2041	0	PREDICTED: Acyrthosiphon pisum uncharacterized LOC100159344 (LOC100159344), mRNA	--	--	--	--	--	--	--	--	--	--	--	--	--	--	--	--	--	--
c13467_g2	21-22	0.834	0	complete	244790097	NP_001156454.1	2737	0	cathepsin F isoform 2 precursor [Acyrthosiphon pisum]	244790096	NM_001162982.1	1640	0	Acyrthosiphon pisum cathepsin F (Ctsf), transcript variant 2, mRNA	K01373	CTSF	cathepsin F	http://www.genome.jp/dbget-bin/www_bget?ko:K01373	Q9VN93	701	1.45341e-80	Putative cysteine proteinase CG12163 OS=Drosophila melanogaster GN=CG12163 PE=2 SV=2	PF00031//PF00112	Cystatin domain//Papain family cysteine protease	GO:0006508	proteolysis	GO:0004869//GO:0008234	cysteine-type endopeptidase inhibitor activity//cysteine-type peptidase activity	--	--	KOG1543	Cysteine proteinase Cathepsin L
c8513_g1	13-14	0.685	0	5'prime-partial	112984526	NP_001037199.1	363	6.42206e-41	promoting protein precursor [Bombyx mori]>gi|33285891|gb|AAQ01563.1| promoting protein [Bombyx mori]	--	--	--	--	--	K13443	NPC2	Niemann-Pick C2 protein	http://www.genome.jp/dbget-bin/www_bget?ko:K13443	B0FHH8	315	2.70957e-35	MD-2-related lipid-recognition protein OS=Manduca sexta PE=1 SV=1	--	--	--	--	--	--	--	--	--	--
c14693_g1	18-19	0.619	0	complete	193575713	XP_001949578.1	3033	0	PREDICTED: leucine-rich repeat-containing protein let-4 [Acyrthosiphon pisum]>gi|641661018|ref|XP_008181710.1| PREDICTED: leucine-rich repeat-containing protein let-4 [Acyrthosiphon pisum]	641661017	XM_008183488.1	2430	0	PREDICTED: Acyrthosiphon pisum leucine-rich repeat-containing protein let-4 (LOC100163850), transcript variant X1, mRNA	--	--	--	--	P82963	273	4.31019e-23	Chaoptin (Fragment) OS=Tribolium castaneum GN=CHP PE=2 SV=1	PF00895//PF13855//PF00560//PF01105	ATP synthase protein 8//Leucine rich repeat//Leucine Rich Repeat//emp24/gp25L/p24 family/GOLD	GO:0006810//GO:0015992//GO:0015986	transport//proton transport//ATP synthesis coupled proton transport	GO:0015078//GO:0005515	hydrogen ion transmembrane transporter activity//protein binding	GO:0016021//GO:0000276	integral component of membrane//mitochondrial proton-transporting ATP synthase complex, coupling factor F(o)	KOG0619	FOG: Leucine rich repeat
c30451_g1	26-27	0.898	0	3'prime-partial	513192634	XP_004942453.1	665	1.56895e-77	PREDICTED: collagen alpha-2(V) chain isoform X1 [Gallus gallus]	513192633	XM_004942396.1	499	0	PREDICTED: Gallus gallus collagen, type V, alpha 2 (COL5A2), transcript variant X1, mRNA	K06236	COL1AS	collagen, type I/II/III/V/XI/XXIV/XXVII, alpha	http://www.genome.jp/dbget-bin/www_bget?ko:K06236	Q3U962	387	2.86214e-41	Collagen alpha-2(V) chain OS=Mus musculus GN=Col5a2 PE=1 SV=1	PF00093	von Willebrand factor type C domain	--	--	GO:0005515	protein binding	--	--	--	--
c11545_g1	23-24	0.812	0	complete	641665711	XP_008183477.1	1389	0	PREDICTED: uncharacterized protein LOC100160892 [Acyrthosiphon pisum]	641665710	XM_008185255.1	960	0	PREDICTED: Acyrthosiphon pisum uncharacterized LOC100160892 (LOC100160892), mRNA	--	--	--	--	--	--	--	--	--	--	--	--	--	--	--	--	--	--
c9579_g1	21-22	0.794	0	complete	--	--	--	--	--	--	--	--	--	--	--	--	--	--	--	--	--	--	PF02912	Aminoacyl tRNA synthetase class II, N-terminal domain	GO:0006571//GO:0000162//GO:0006432//GO:0009094	tyrosine biosynthetic process//tryptophan biosynthetic process//phenylalanyl-tRNA aminoacylation//L-phenylalanine biosynthetic process	GO:0004826//GO:0005524//GO:0000166	phenylalanine-tRNA ligase activity//ATP binding//nucleotide binding	GO:0005737//GO:0009328	cytoplasm//phenylalanine-tRNA ligase complex	--	--
c12083_g1	22-23	0.825	0	complete	780639655	XP_011687675.1	256	2.83872e-21	PREDICTED: uncharacterized protein LOC105449913 [Wasmannia auropunctata]	--	--	--	--	--	--	--	--	--	--	--	--	--	PF06925	Monogalactosyldiacylglycerol (MGDG) synthase	GO:0009247	glycolipid biosynthetic process	GO:0016758	transferase activity, transferring hexosyl groups	--	--	--	--
c13115_g1	19-20	0.801	0	complete	209693437	NP_001129411.1	2930	0	cathepsin K-1 precursor [Acyrthosiphon pisum]	209693436	NM_001135939.1	1812	0	Acyrthosiphon pisum cathepsin K-1 (Ctsk1), mRNA	--	--	--	--	Q54TR1	685	9.02228e-79	Counting factor associated protein D OS=Dictyostelium discoideum GN=cfaD PE=1 SV=1	PF00112//PF03051	Papain family cysteine protease//Peptidase C1-like family	GO:0006508	proteolysis	GO:0004197//GO:0008234	cysteine-type endopeptidase activity//cysteine-type peptidase activity	--	--	KOG1543	Cysteine proteinase Cathepsin L
c24406_g1	24-25	0.772	0	3'prime-partial	193587079	XP_001947773.1	2167	0	PREDICTED: inactive pancreatic lipase-related protein 1-like isoform X1 [Acyrthosiphon pisum]	641662731	XM_001947738.3	1161	0	PREDICTED: Acyrthosiphon pisum inactive pancreatic lipase-related protein 1-like (LOC100167210), transcript variant X1, mRNA	K14074	PNLIPRP1, PLRP1	pancreatic lipase-related protein 1	http://www.genome.jp/dbget-bin/www_bget?ko:K14074	P54316	545	5.73118e-62	Inactive pancreatic lipase-related protein 1 OS=Rattus norvegicus GN=Pnliprp1 PE=2 SV=1	--	--	--	--	--	--	--	--	--	--
c7067_g1	29-30	0.721	1(7-29)	complete	328709213	XP_001949318.2	776	1.35317e-101	PREDICTED: lysozyme-like [Acyrthosiphon pisum]	641662146	XM_001949283.3	651	0	PREDICTED: Acyrthosiphon pisum lysozyme-like (LOC100167742), mRNA	--	--	--	--	P83673	131	4.2591e-08	Lysozyme 1 OS=Crassostrea virginica GN=lysoz1 PE=1 SV=3	PF05497	Destabilase	GO:0005975	carbohydrate metabolic process	GO:0003796	lysozyme activity	--	--	--	--
c12836_g1	19-20	0.87	0	complete	187179337	NP_001119606.1	4348	0	membrane alanyl aminopeptidase N precursor [Acyrthosiphon pisum]>gi|90656783|gb|ABD96614.1| membrane alanyl aminopeptidase N [Acyrthosiphon pisum]	209863066	NM_001126134.2	2480	0	Acyrthosiphon pisum membrane alanyl aminopeptidase N (LOC100144773), mRNA	K11140	ANPEP	aminopeptidase N	http://www.genome.jp/dbget-bin/www_bget?ko:K11140	P91885	1098	7.46623e-130	Aminopeptidase N OS=Manduca sexta GN=APN2 PE=1 SV=2	PF01433	Peptidase family M1	GO:0006508	proteolysis	GO:0004177//GO:0004222//GO:0008237//GO:0008270	aminopeptidase activity//metalloendopeptidase activity//metallopeptidase activity//zinc ion binding	--	--	KOG1046	Puromycin-sensitive aminopeptidase and related aminopeptidases
c12946_g2	29-30	0.741	0	3'prime-partial	641678623	XP_008188228.1	2656	0	PREDICTED: beta-glucuronidase-like [Acyrthosiphon pisum]	641678622	XM_008190006.1	1388	0	PREDICTED: Acyrthosiphon pisum beta-glucuronidase-like (LOC100165307), mRNA	K01195	uidA, GUSB	beta-glucuronidase	http://www.genome.jp/dbget-bin/www_bget?ko:K01195	Q5R5N6	1176	1.55365e-151	Beta-glucuronidase OS=Pongo abelii GN=GUSB PE=2 SV=2	PF00703//PF02836//PF02449//PF00150//PF02837	Glycosyl hydrolases family 2//Glycosyl hydrolases family 2, TIM barrel domain//Beta-galactosidase//Cellulase (glycosyl hydrolase family 5)//Glycosyl hydrolases family 2, sugar binding domain	GO:0006027//GO:0006012//GO:0006687//GO:0046486//GO:0005975	glycosaminoglycan catabolic process//galactose metabolic process//glycosphingolipid metabolic process//glycerolipid metabolic process//carbohydrate metabolic process	GO:0004553//GO:0004565	hydrolase activity, hydrolyzing O-glycosyl compounds//beta-galactosidase activity	GO:0009341	beta-galactosidase complex	KOG2024	Beta-Glucuronidase GUSB (glycosylhydrolase superfamily 2)
c2301_g1	39-40	0.619	0	5'prime-partial	2388609	AAC29512.1	1214	1.15052e-163	apolipoprotein-E [Sus scrofa]	371922454	AK399873.1	1131	0	Sus scrofa mRNA, clone: HTMT10033B05, expressed in hypothalamus	K04524	APOE	apolipoprotein E	http://www.genome.jp/dbget-bin/www_bget?ko:K04524	P18650	1229	2.60201e-167	Apolipoprotein E OS=Sus scrofa GN=APOE PE=1 SV=2	PF05478//PF07352//PF03938//PF06008//PF04513//PF07464//PF01442//PF02601	Prominin//Bacteriophage Mu Gam like protein//Outer membrane protein (OmpH-like)//Laminin Domain I//Baculovirus polyhedron envelope protein, PEP, C terminus//Apolipophorin-III precursor (apoLp-III)//Apolipoprotein A1/A4/E domain//Exonuclease VII, large subunit	GO:0042262//GO:0006869//GO:0042157//GO:0006308//GO:0045995//GO:0030334//GO:0030155//GO:0007165	DNA protection//lipid transport//lipoprotein metabolic process//DNA catabolic process//regulation of embryonic development//regulation of cell migration//regulation of cell adhesion//signal transduction	GO:0008289//GO:0051082//GO:0005198//GO:0005102//GO:0008855//GO:0003690	lipid binding//unfolded protein binding//structural molecule activity//receptor binding//exodeoxyribonuclease VII activity//double-stranded DNA binding	GO:0016021//GO:0019028//GO:0009318//GO:0005576//GO:0019031	integral component of membrane//viral capsid//exodeoxyribonuclease VII complex//extracellular region//viral envelope	--	--
c13120_g1	18-19	0.764	0	complete	193697647	XP_001945626.1	1941	0	PREDICTED: protein decapentaplegic-like [Acyrthosiphon pisum]	641656287	XM_001945591.3	1384	0	PREDICTED: Acyrthosiphon pisum protein decapentaplegic-like (LOC100163532), mRNA	K04662	BMP2_4	bone morphogenetic protein 2/4	http://www.genome.jp/dbget-bin/www_bget?ko:K04662	P07713	772	5.38759e-93	Protein decapentaplegic OS=Drosophila melanogaster GN=dpp PE=1 SV=2	PF00019//PF00688	Transforming growth factor beta like domain//TGF-beta propeptide	GO:0040007//GO:0007165//GO:0008283	growth//signal transduction//cell proliferation	GO:0008083	growth factor activity	--	--	KOG3900	Transforming growth factor beta, bone morphogenetic protein and related proteins
c6164_g1	29-30	0.505	1(7-29)	internal	648215729	NP_001280437.1	389	4.78773e-44	uncharacterized protein LOC100161742 precursor [Acyrthosiphon pisum]>gi|239793563|dbj|BAH72893.1| ACYPI002942 [Acyrthosiphon pisum]	648215728	NM_001293508.1	248	2.12165e-125	Acyrthosiphon pisum feruloyl esterase B-like (LOC100161742), mRNA	--	--	--	--	--	--	--	--	--	--	--	--	--	--	--	--	--	--
c9723_g1	21-22	0.807	0	complete	193671558	XP_001950374.1	1093	4.05027e-145	PREDICTED: uncharacterized protein LOC100160421 [Acyrthosiphon pisum]	641679614	XM_001950339.3	798	0	PREDICTED: Acyrthosiphon pisum uncharacterized LOC100160421 (LOC100160421), mRNA	--	--	--	--	--	--	--	--	PF02878	Phosphoglucomutase/phosphomannomutase, alpha/beta/alpha domain I	GO:0005975	carbohydrate metabolic process	GO:0016868	intramolecular transferase activity, phosphotransferases	--	--	--	--
c21182_g1	19-20	0.796	0	3'prime-partial	328723267	XP_003247806.1	372	4.9773e-41	PREDICTED: gamma-gliadin-like, partial [Acyrthosiphon pisum]	641677740	XM_003247758.2	471	0	PREDICTED: Acyrthosiphon pisum gamma-gliadin-like (LOC100573082), partial mRNA	--	--	--	--	--	--	--	--	--	--	--	--	--	--	--	--	--	--
c12535_g1	23-24	0.45	0	complete	641660030	XP_008181344.1	6058	0	PREDICTED: uncharacterized protein PF11_0213-like isoform X1 [Acyrthosiphon pisum]	641660029	XM_008183122.1	4097	0	PREDICTED: Acyrthosiphon pisum uncharacterized protein PF11_0213-like (LOC100160657), transcript variant X1, mRNA	--	--	--	--	Q9VMA7	238	1.87789e-18	Transport and Golgi organization protein 1 OS=Drosophila melanogaster GN=Tango1 PE=1 SV=2	PF04728	Lipoprotein leucine-zipper	--	--	--	--	GO:0019867	outer membrane	--	--
c15487_g1	23-24	0.816	0	complete	641676076	XP_008187275.1	17712	0	PREDICTED: basement membrane-specific heparan sulfate proteoglycan core protein isoform X11 [Acyrthosiphon pisum]	641676065	XM_008189047.1	9657	0	PREDICTED: Acyrthosiphon pisum basement membrane-specific heparan sulfate proteoglycan core protein (LOC100168636), transcript variant X6, mRNA	--	--	--	--	P98160	2646	0	Basement membrane-specific heparan sulfate proteoglycan core protein OS=Homo sapiens GN=HSPG2 PE=1 SV=4	PF00507//PF00008//PF08656//PF13895//PF00057//PF04135//PF01977	NADH-ubiquinone/plastoquinone oxidoreductase, chain 3//EGF-like domain//DASH complex subunit Dad3//Immunoglobulin domain//Low-density lipoprotein receptor domain class A//Nucleolar RNA-binding protein, Nop10p family//3-octaprenyl-4-hydroxybenzoate carboxy-lyase	GO:0001522//GO:0055114//GO:0006120//GO:0015992//GO:0006814//GO:0042254//GO:0008608//GO:0006744	pseudouridine synthesis//oxidation-reduction process//mitochondrial electron transport, NADH to ubiquinone//proton transport//sodium ion transport//ribosome biogenesis//attachment of spindle microtubules to kinetochore//ubiquinone biosynthetic process	GO:0030515//GO:0005515//GO:0008137//GO:0016831	snoRNA binding//protein binding//NADH dehydrogenase (ubiquinone) activity//carboxy-lyase activity	GO:0072686//GO:0072588//GO:0005886//GO:0042729	mitotic spindle//box H/ACA RNP complex//plasma membrane//DASH complex	KOG3509	Basement membrane-specific heparan sulfate proteoglycan (HSPG) core protein
c9250_g1	24-25	0.741	0	complete	328713311	XP_001946678.2	610	4.95193e-73	PREDICTED: uncharacterized protein LOC100164853 [Acyrthosiphon pisum]	641666689	XM_001946643.3	387	0	PREDICTED: Acyrthosiphon pisum uncharacterized LOC100164853 (LOC100164853), mRNA	--	--	--	--	--	--	--	--	PF01159	Ribosomal protein L6e	GO:0042254//GO:0006412	ribosome biogenesis//translation	GO:0003735	structural constituent of ribosome	GO:0005622//GO:0005840	intracellular//ribosome	--	--
c16520_g1	22-23	0.488	0	internal	328720561	XP_001947614.2	1033	4.6208e-131	PREDICTED: alpha-mannosidase 2 [Acyrthosiphon pisum]	641674777	XM_001947579.3	523	0	PREDICTED: Acyrthosiphon pisum alpha-mannosidase 2 (LOC100159877), mRNA	K01231	MAN2	alpha-mannosidase II	http://www.genome.jp/dbget-bin/www_bget?ko:K01231	P28494	529	2.04918e-60	Alpha-mannosidase 2 OS=Rattus norvegicus GN=Man2a1 PE=1 SV=2	PF01074	Glycosyl hydrolases family 38 N-terminal domain	GO:0005975	carbohydrate metabolic process	GO:0004559	alpha-mannosidase activity	--	--	KOG1959	Glycosyl hydrolase, family 38 - alpha-mannosidase
c15075_g1	24-25	0.827	0	complete	236459053	NP_001153590.1	1484	0	spaetzle 1-2 precursor [Acyrthosiphon pisum]>gi|641675856|ref|XP_008187193.1| PREDICTED: spaetzle 1-2 isoform X1 [Acyrthosiphon pisum]>gi|641675858|ref|XP_008187194.1| PREDICTED: spaetzle 1-2 isoform X1 [Acyrthosiphon pisum]>gi|641675860|ref|XP_008187195.1| PREDICTED: spaetzle 1-2 isoform X1 [Acyrthosiphon pisum]>gi|239788079|dbj|BAH70734.1| ACYPI001858 [Acyrthosiphon pisum]>gi|239788081|dbj|BAH7…	641675855	XM_008188971.1	1124	0	PREDICTED: Acyrthosiphon pisum spaetzle 1-2 (Spz1-2), transcript variant X1, mRNA	K00857	tdk, TK	thymidine kinase	http://www.genome.jp/dbget-bin/www_bget?ko:K00857	Q9XZT6	438	8.41525e-47	Deoxynucleoside kinase OS=Drosophila melanogaster GN=dnk PE=1 SV=1	PF02367//PF00503//PF01121//PF00005	Threonylcarbamoyl adenosine biosynthesis protein TsaE//G-protein alpha subunit//Dephospho-CoA kinase//ABC transporter	GO:0015937//GO:0002949//GO:0007186//GO:0015940//GO:0007165	coenzyme A biosynthetic process//tRNA threonylcarbamoyladenosine modification//G-protein coupled receptor signaling pathway//pantothenate biosynthetic process//signal transduction	GO:0016887//GO:0004871//GO:0031683//GO:0019001//GO:0005524//GO:0003924//GO:0004140	ATPase activity//signal transducer activity//G-protein beta/gamma-subunit complex binding//guanyl nucleotide binding//ATP binding//GTPase activity//dephospho-CoA kinase activity	--	--	--	--
c169_g1	25-26	0.842	0	complete	328714746	XP_003245442.1	400	2.96619e-45	PREDICTED: uncharacterized protein LOC100570990 [Acyrthosiphon pisum]>gi|641668321|ref|XP_008184415.1| PREDICTED: uncharacterized protein LOC100570990 [Acyrthosiphon pisum]	641668319	XM_003245394.2	404	0	PREDICTED: Acyrthosiphon pisum uncharacterized LOC100570990 (LOC100570990), transcript variant X1, mRNA	--	--	--	--	--	--	--	--	--	--	--	--	--	--	--	--	--	--
c24538_g1	27-28	0.663	1(5-22)	internal	328702479	XP_003241911.1	310	2.43106e-34	PREDICTED: uncharacterized protein LOC100575247 [Acyrthosiphon pisum]	641654548	XM_003241863.2	294	5.37293e-151	PREDICTED: Acyrthosiphon pisum uncharacterized LOC100575247 (LOC100575247), mRNA	--	--	--	--	--	--	--	--	--	--	--	--	--	--	--	--	--	--
c15065_g1	25-26	0.642	0	3'prime-partial	--	--	--	--	--	641666543	XR_510778.1	89	9.9255e-37	PREDICTED: Acyrthosiphon pisum uncharacterized LOC103309626 (LOC103309626), ncRNA	--	--	--	--	--	--	--	--	PF05732	Firmicute plasmid replication protein (RepL)	GO:0006276//GO:0006260	plasmid maintenance//DNA replication	--	--	--	--	--	--
c14213_g1	20-21	0.566	0	3'prime-partial	328713749	XP_003245171.1	2589	0	PREDICTED: mucin-17-like [Acyrthosiphon pisum]	328713748	XM_003245123.1	1147	0	PREDICTED: Acyrthosiphon pisum mucin-17-like (LOC100571776), mRNA	--	--	--	--	--	--	--	--	--	--	--	--	--	--	--	--	--	--
c32577_g1	32-33	0.711	0	internal	545865183	XP_005652426.1	511	1.62628e-61	PREDICTED: alpha-2-HS-glycoprotein [Sus scrofa]	545865182	XM_005652369.1	325	2.88644e-168	PREDICTED: Sus scrofa FETUIN protein (FETUIN), mRNA	--	--	--	--	P29700	496	1.0214e-60	Alpha-2-HS-glycoprotein (Fragment) OS=Sus scrofa GN=AHSG PE=1 SV=1	--	--	--	--	--	--	--	--	--	--
c14737_g1	32-33	0.706	1(2-24)	complete	--	--	--	--	--	27544451	AB091088.1	787	0	Actinidia deliciosa Adpmei-1 mRNA for pectinmethylesterase inhibitor, complete cds	--	--	--	--	P83326	844	8.34151e-113	Pectinesterase inhibitor OS=Actinidia deliciosa GN=PMEI PE=1 SV=2	PF04043	Plant invertase/pectin methylesterase inhibitor	--	--	GO:0004857	enzyme inhibitor activity	--	--	--	--
c2815_g1	16-17	0.847	0	internal	45382219	NP_990142.1	1218	1.91273e-163	proactivator polypeptide precursor [Gallus gallus]>gi|6224674|gb|AAF05899.1|AF108656_1 prosaposin [Gallus gallus]	6224673	AF108656.1	744	0	Gallus gallus prosaposin mRNA, complete cds	K12382	PSAP, SGP1	saposin	http://www.genome.jp/dbget-bin/www_bget?ko:K12382	O13035	1211	7.09352e-164	Proactivator polypeptide OS=Gallus gallus GN=PSAP PE=1 SV=1	PF05184	Saposin-like type B, region 1	GO:0006665//GO:0006629	sphingolipid metabolic process//lipid metabolic process	--	--	GO:0005764	lysosome	--	--
c9626_g2	24-25	0.832	0	3'prime-partial	193582584	XP_001950950.1	922	7.41715e-121	PREDICTED: pancreatic lipase-related protein 2-like [Acyrthosiphon pisum]	641658038	XM_001950915.3	662	0	PREDICTED: Acyrthosiphon pisum pancreatic lipase-related protein 2-like (LOC100168690), mRNA	--	--	--	--	P50903	139	2.63031e-08	Pancreatic triacylglycerol lipase OS=Cavia porcellus GN=PNLIP PE=2 SV=1	--	--	--	--	--	--	--	--	--	--
c14381_g1	18-19	0.545	0	complete	641677906	XP_001947461.3	2115	0	PREDICTED: proto-oncogene tyrosine-protein kinase receptor Ret [Acyrthosiphon pisum]	641677905	XM_001947426.3	1393	0	PREDICTED: Acyrthosiphon pisum proto-oncogene tyrosine-protein kinase receptor Ret (LOC100164983), mRNA	K05126	RET	proto-oncogene tyrosine-protein kinase Ret	http://www.genome.jp/dbget-bin/www_bget?ko:K05126	P35546	944	1.42417e-109	Proto-oncogene tyrosine-protein kinase receptor Ret OS=Mus musculus GN=Ret PE=1 SV=2	PF00069//PF07714	Protein kinase domain//Protein tyrosine kinase	GO:0006468	protein phosphorylation	GO:0004672//GO:0005524	protein kinase activity//ATP binding	--	--	KOG0200	Fibroblast/platelet-derived growth factor receptor and related receptor tyrosine kinases
c11180_g1	22-23	0.661	0	complete	641675582	XP_008187097.1	542	3.40445e-88	PREDICTED: BTB/POZ domain-containing protein KCTD3 [Acyrthosiphon pisum]	641675580	XM_001950398.3	426	0	PREDICTED: Acyrthosiphon pisum uncharacterized LOC100168922 (LOC100168922), mRNA	--	--	--	--	Q9Y597	443	4.09681e-55	BTB/POZ domain-containing protein KCTD3 OS=Homo sapiens GN=KCTD3 PE=1 SV=2	PF16093	Proteasome assembly chaperone 4	GO:0043248	proteasome assembly	--	--	--	--	KOG2714	SETA binding protein SB1 and related proteins, contain BTB/POZ domain
c14396_g2	29-30	0.551	0	complete	193673850	XP_001942714.1	1305	7.23731e-178	PREDICTED: glutathione S-transferase 1-1-like [Acyrthosiphon pisum]	193673849	XM_001942679.1	632	0	PREDICTED: Acyrthosiphon pisum glutathione S-transferase 1-1-like (LOC100159718), mRNA	K00799	GST, gst	glutathione S-transferase	http://www.genome.jp/dbget-bin/www_bget?ko:K00799	P42860	588	2.01165e-72	Glutathione S-transferase 1-1 OS=Lucilia cuprina GN=GST1 PE=1 SV=2	PF13417//PF13409//PF02798	Glutathione S-transferase, N-terminal domain//Glutathione S-transferase, N-terminal domain//Glutathione S-transferase, N-terminal domain	--	--	GO:0005515	protein binding	--	--	KOG0867	Glutathione S-transferase
c11560_g1	19-20	0.778	0	complete	326320010	NP_001191874.1	1476	0	PDGF- and VEGF-related factor 1-like precursor [Acyrthosiphon pisum]>gi|239787980|dbj|BAH70688.1| ACYPI006308 [Acyrthosiphon pisum]	299883791	FP925530.1	1078	0	Acyrthosiphon pisum mRNA, clone: ACI0AAF47YL11, full-insert cDNA sequence based on ESTs (5'-EST:ACI0AAF47YL11AAM1, 3'-EST ACI2AAF7YL02BBM1)	--	--	--	--	--	--	--	--	PF00341	PDGF/VEGF domain	GO:0051781//GO:0040007//GO:0007165//GO:0008283	positive regulation of cell division//growth//signal transduction//cell proliferation	GO:0008083	growth factor activity	GO:0016020	membrane	--	--
c10063_g1	22-23	0.865	0	complete	328714723	XP_001948510.2	268	6.5407e-26	PREDICTED: uncharacterized protein LOC100169619 [Acyrthosiphon pisum]	641668324	XM_001948475.3	325	7.47076e-168	PREDICTED: Acyrthosiphon pisum uncharacterized LOC100169619 (LOC100169619), mRNA	--	--	--	--	--	--	--	--	PF04277	Oxaloacetate decarboxylase, gamma chain	GO:0006560//GO:0006090//GO:0006525//GO:0006814//GO:0071436	proline metabolic process//pyruvate metabolic process//arginine metabolic process//sodium ion transport//sodium ion export	GO:0015081//GO:0008948	sodium ion transmembrane transporter activity//oxaloacetate decarboxylase activity	GO:0016020	membrane	--	--
c11254_g1	15-16	0.457	0	5'prime-partial	328719490	XP_001949183.2	4628	0	PREDICTED: yemanuclein-alpha [Acyrthosiphon pisum]	641673627	XM_001949148.3	2977	0	PREDICTED: Acyrthosiphon pisum yemanuclein-like (LOC100169617), mRNA	K17492	UBN	ubinuclein	http://www.genome.jp/dbget-bin/www_bget?ko:K17492	P25992	242	2.83576e-19	Yemanuclein-alpha OS=Drosophila melanogaster GN=yemalpha PE=1 SV=1	--	--	--	--	--	--	--	--	--	--
c14511_g1	23-24	0.804	0	complete	193584654	XP_001950388.1	1195	3.35425e-153	PREDICTED: mediator of RNA polymerase II transcription subunit 15-like [Acyrthosiphon pisum]	641662153	XM_001950353.3	1610	0	PREDICTED: Acyrthosiphon pisum mediator of RNA polymerase II transcription subunit 15-like (LOC100167034), mRNA	--	--	--	--	--	--	--	--	PF00379	Insect cuticle protein	--	--	GO:0042302	structural constituent of cuticle	--	--	--	--
c12249_g1	20-21	0.76	0	complete	242247461	NP_001156140.1	369	3.98955e-38	uncharacterized protein LOC100162290 precursor [Acyrthosiphon pisum]>gi|239789768|dbj|BAH71486.1| ACYPI003450 [Acyrthosiphon pisum]	299885772	FP925013.1	770	0	Acyrthosiphon pisum mRNA, clone: ACI0AAF7YM04, full-insert cDNA sequence based on ESTs (5'-EST:ACI0AAF7YM04AAM1, 3'-EST ACI2AAF2YK05BBM1)	--	--	--	--	--	--	--	--	PF01223	DNA/RNA non-specific endonuclease	--	--	GO:0046872//GO:0016787//GO:0003676	metal ion binding//hydrolase activity//nucleic acid binding	--	--	--	--
c5148_g1	24-25	0.836	0	internal	857970367	CEP03390.1	138	2.16613e-08	hypothetical protein PBRA_003150 [Plasmodiophora brassicae]	--	--	--	--	--	--	--	--	--	P06215	283	7.52488e-30	Endochitinase OS=Phaseolus vulgaris PE=1 SV=1	PF00182//PF00187	Chitinase class I//Chitin recognition protein	GO:0006032//GO:0016998	chitin catabolic process//cell wall macromolecule catabolic process	GO:0004568//GO:0008061	chitinase activity//chitin binding	--	--	--	--
c8967_g1	19-20	0.855	0	complete	350536903	NP_001233116.1	391	5.06779e-43	uncharacterized protein LOC100575478 precursor [Acyrthosiphon pisum]>gi|239790015|dbj|BAH71596.1| ACYPI44516 [Acyrthosiphon pisum]	402743861	NM_001246187.2	513	0	Acyrthosiphon pisum uncharacterized LOC100575478 (ACYPI44516), mRNA	--	--	--	--	--	--	--	--	PF02419	PsbL protein	GO:0015979	photosynthesis	--	--	GO:0016020//GO:0009539//GO:0009523	membrane//photosystem II reaction center//photosystem II	--	--
c10737_g1	19-20	0.736	0	complete	193634289	XP_001943498.1	1515	0	PREDICTED: erlin-1-like [Acyrthosiphon pisum]>gi|641655412|ref|XP_008179583.1| PREDICTED: erlin-1-like [Acyrthosiphon pisum]	641655410	XM_001943463.3	1347	0	PREDICTED: Acyrthosiphon pisum erlin-1-like (LOC100167117), transcript variant X1, mRNA	--	--	--	--	Q91X78	1124	9.0567e-149	Erlin-1 OS=Mus musculus GN=Erlin1 PE=1 SV=1	PF02568	Thiamine biosynthesis protein (ThiI)	GO:0008033	tRNA processing	GO:0004810	tRNA adenylyltransferase activity	--	--	--	--
c15773_g1	27-28	0.73	0	3'prime-partial	733893703	XP_010711459.1	1118	2.5075e-143	PREDICTED: collagen alpha-2(VI) chain isoform X2 [Meleagris gallopavo]	440309861	NM_205348.3	763	0	Gallus gallus collagen, type VI, alpha 2 (COL6A2), mRNA	K06238	COL6A	collagen, type VI, alpha	http://www.genome.jp/dbget-bin/www_bget?ko:K06238	P15988	1124	1.27291e-144	Collagen alpha-2(VI) chain OS=Gallus gallus GN=COL6A2 PE=2 SV=1	--	--	--	--	--	--	--	--	--	--
c27056_g1	25-26	0.79	0	5'prime-partial	47523508	NP_999377.1	723	7.86521e-95	transthyretin precursor [Sus scrofa]>gi|1717817|sp|P50390.1|TTHY_PIG RecName: Full=Transthyretin; AltName: Full=Prealbumin; Flags: Precursor>gi|1009702|gb|AAA79042.1| transthyretin precursor [Sus scrofa]>gi|1016032|emb|CAA57713.1| transthyretin [Sus scrofa]>gi|74039787|gb|AAZ94915.1| transthyretin [Sus scrofa]	371920227	AK394050.1	584	0	Sus scrofa mRNA, clone: LVR010073H10, expressed in liver	--	--	--	--	P50390	723	3.23529e-96	Transthyretin OS=Sus scrofa GN=TTR PE=1 SV=1	--	--	GO:0007165//GO:0006810	signal transduction//transport	GO:0005179	hormone activity	GO:0005576	extracellular region	KOG3006	Transthyretin and related proteins
c8244_g1	19-20	0.738	0	complete	648215755	NP_001280399.1	1231	2.8241e-167	endoplasmic reticulum resident protein 29 precursor [Acyrthosiphon pisum]>gi|239789964|dbj|BAH71574.1| ACYPI000995 [Acyrthosiphon pisum]	648215754	NM_001293470.1	908	0	Acyrthosiphon pisum endoplasmic reticulum resident protein 29 (LOC100159641), mRNA	K09586	ERP29	endoplasmic reticulum protein 29	http://www.genome.jp/dbget-bin/www_bget?ko:K09586	P57759	369	2.75111e-39	Endoplasmic reticulum resident protein 29 OS=Mus musculus GN=Erp29 PE=1 SV=2	PF07912//PF07749	ERp29, N-terminal domain//Endoplasmic reticulum protein ERp29, C-terminal domain	GO:0009306	protein secretion	--	--	GO:0005788//GO:0005783	endoplasmic reticulum lumen//endoplasmic reticulum	--	--
c720_g1	34-35	0.585	0	complete	328705520	XP_001950735.2	1102	1.44279e-145	PREDICTED: extensin-2-like [Acyrthosiphon pisum]	641658015	XM_001950700.3	909	0	PREDICTED: Acyrthosiphon pisum extensin-2-like (LOC100162741), mRNA	--	--	--	--	--	--	--	--	--	--	--	--	--	--	--	--	--	--
c15501_g2	17-18	0.903	0	3'prime-partial	328720350	XP_001948864.2	3755	0	PREDICTED: CD109 antigen [Acyrthosiphon pisum]>gi|641674539|ref|XP_008186723.1| PREDICTED: CD109 antigen [Acyrthosiphon pisum]>gi|641674541|ref|XP_008186724.1| PREDICTED: CD109 antigen [Acyrthosiphon pisum]	641674537	XM_001948829.3	2306	0	PREDICTED: Acyrthosiphon pisum CD109 antigen (LOC100169425), transcript variant X1, mRNA	--	--	--	--	Q8R422	455	4.96043e-45	CD109 antigen OS=Mus musculus GN=Cd109 PE=2 SV=1	PF01835	MG2 domain	--	--	GO:0004866	endopeptidase inhibitor activity	--	--	KOG1366	Alpha-macroglobulin
c11567_g1	22-23	0.85	0	complete	641676494	XP_008187438.1	7383	0	PREDICTED: CD109 antigen-like [Acyrthosiphon pisum]	641676493	XM_008189216.1	4013	0	PREDICTED: Acyrthosiphon pisum CD109 antigen-like (LOC100164261), mRNA	K06530	CD109	CD109 antigen	http://www.genome.jp/dbget-bin/www_bget?ko:K06530	Q6YHK3	1830	0	CD109 antigen OS=Homo sapiens GN=CD109 PE=1 SV=2	PF00432//PF01835//PF07677//PF06049//PF07678//PF00207	Prenyltransferase and squalene oxidase repeat//MG2 domain//A-macroglobulin receptor//Coagulation Factor V LSPD Repeat//A-macroglobulin complement component//Alpha-2-macroglobulin family	GO:0007596	blood coagulation	GO:0003824//GO:0004866	catalytic activity//endopeptidase inhibitor activity	GO:0005615//GO:0005576	extracellular space//extracellular region	KOG1366	Alpha-macroglobulin
c12483_g2	18-19	0.579	0	complete	328710720	XP_001951822.2	680	5.99282e-81	PREDICTED: protein tramtrack, alpha isoform-like isoform X1 [Acyrthosiphon pisum]>gi|328710722|ref|XP_003244341.1| PREDICTED: protein tramtrack, alpha isoform-like isoform X1 [Acyrthosiphon pisum]	641663929	XM_003244293.2	457	0	PREDICTED: Acyrthosiphon pisum protein tramtrack, beta isoform-like (LOC100161247), transcript variant X2, mRNA	K09237	TTK	tramtrack	http://www.genome.jp/dbget-bin/www_bget?ko:K09237	P42282	414	1.98876e-43	Protein tramtrack, alpha isoform OS=Drosophila melanogaster GN=ttk PE=1 SV=3	PF03249//PF13912//PF00096//PF13465	Type specific antigen//C2H2-type zinc finger//Zinc finger, C2H2 type//Zinc-finger double domain	--	--	GO:0046872	metal ion binding	GO:0016021	integral component of membrane	KOG1721	FOG: Zn-finger
c12267_g1	20-21	0.83	0	complete	193676209	XP_001951867.1	1048	4.71547e-140	PREDICTED: uncharacterized protein LOC100166059 [Acyrthosiphon pisum]	641663927	XM_001951832.3	962	0	PREDICTED: Acyrthosiphon pisum uncharacterized LOC100166059 (LOC100166059), mRNA	--	--	--	--	--	--	--	--	--	--	--	--	--	--	--	--	--	--
c12696_g1	18-19	0.805	0	complete	274324055	NP_001162106.1	516	2.83287e-61	uncharacterized protein LOC100159005 precursor [Acyrthosiphon pisum]>gi|239793017|dbj|BAH72775.1| ACYPI000418 [Acyrthosiphon pisum]	402746870	NM_001168635.2	399	0	Acyrthosiphon pisum uncharacterized protein LOC100159005 (LOC100159005), mRNA	--	--	--	--	--	--	--	--	--	--	--	--	--	--	--	--	--	--
c13711_g1	18-19	0.761	0	complete	328714911	XP_001948267.2	2135	0	PREDICTED: protein disulfide-isomerase A6 [Acyrthosiphon pisum]	641668529	XM_001948232.3	2065	0	PREDICTED: Acyrthosiphon pisum protein disulfide-isomerase A6 (LOC100168202), mRNA	K09584	PDIA6, TXNDC7	protein disulfide-isomerase A6	http://www.genome.jp/dbget-bin/www_bget?ko:K09584	Q15084	1239	3.37716e-159	Protein disulfide-isomerase A6 OS=Homo sapiens GN=PDIA6 PE=1 SV=1	PF00578//PF00085	AhpC/TSA family//Thioredoxin	GO:0055114//GO:0045454	oxidation-reduction process//cell redox homeostasis	GO:0016209//GO:0016491	antioxidant activity//oxidoreductase activity	--	--	KOG0191	Thioredoxin/protein disulfide isomerase
c31382_g1	21-22	0.616	0	internal	--	--	--	--	--	62466178	AY885710.1	316	2.81733e-163	Oryza barthii isolate gig01 gigantea-like protein gene, partial cds >gnl|BL_ORD_ID|3571399 Oryza rufipogon clone gig96 gigantea-like protein gene, partial cds >gnl|BL_ORD_ID|3571399 Oryza rufipogon clone gig97 gigantea-like protein gene, partial cds	--	--	--	--	Q9AWL7	557	1.07384e-65	Protein GIGANTEA OS=Oryza sativa subsp. japonica GN=GI PE=2 SV=2	--	--	--	--	--	--	--	--	--	--
c11521_g1	20-21	0.644	0	complete	193715980	XP_001950264.1	2977	0	PREDICTED: trehalase-like isoform X2 [Acyrthosiphon pisum]	641670041	XM_001950229.3	2113	0	PREDICTED: Acyrthosiphon pisum trehalase-like (LOC100161043), transcript variant X2, mRNA	K01194	E3.2.1.28, treA, treF	alpha,alpha-trehalase	http://www.genome.jp/dbget-bin/www_bget?ko:K01194	A8J4S9	1383	2.7336e-177	Trehalase OS=Apis mellifera PE=1 SV=1	PF01204//PF08513	Trehalase//LisH	GO:0005991//GO:0005985//GO:0005982	trehalose metabolic process//sucrose metabolic process//starch metabolic process	GO:0005515//GO:0004555	protein binding//alpha,alpha-trehalase activity	--	--	KOG0602	Neutral trehalase
c3750_g1	21-22	0.759	0	complete	350534624	NP_001232960.1	660	5.64173e-86	uncharacterized protein LOC100168739 precursor [Acyrthosiphon pisum]>gi|641677348|ref|XP_008187738.1| PREDICTED: uncharacterized protein LOC100168739 isoform X1 [Acyrthosiphon pisum]>gi|257900429|tpe|CAR95344.2| TPA: putative glycoprotein hormone-beta5 [Acyrthosiphon pisum]	641677347	XM_008189516.1	371	0	PREDICTED: Acyrthosiphon pisum glycoprotein hormone beta-5-like (gpb5), transcript variant X1, mRNA	--	--	--	--	Q86YW7	120	1.25001e-07	Glycoprotein hormone beta-5 OS=Homo sapiens GN=GPHB5 PE=1 SV=1	--	--	--	--	--	--	--	--	--	--
c7498_g1	39-40	0.54	0	3'prime-partial	328726213	XP_003248799.1	1062	1.68313e-143	PREDICTED: uncharacterized protein LOC100572293, partial [Acyrthosiphon pisum]	641681567	XM_003248751.2	746	0	PREDICTED: Acyrthosiphon pisum uncharacterized LOC100572293 (LOC100572293), partial mRNA	--	--	--	--	--	--	--	--	--	--	--	--	--	--	--	--	--	--
c6475_g1	20-21	0.85	0	3'prime-partial	193603605	XP_001950236.1	820	8.78998e-101	PREDICTED: class E vacuolar protein-sorting machinery protein HSE1 [Acyrthosiphon pisum]	641654999	XM_001950201.3	759	0	PREDICTED: Acyrthosiphon pisum class E vacuolar protein-sorting machinery protein HSE1 (LOC100165262), mRNA	--	--	--	--	--	--	--	--	--	--	--	--	--	--	--	--	--	--
c24744_g1	32-33	0.491	0	3'prime-partial	193648129	XP_001950151.1	594	5.67481e-70	PREDICTED: UDP-glucuronosyltransferase 2B18-like [Acyrthosiphon pisum]	641668797	XM_001950116.3	78	1.38914e-30	PREDICTED: Acyrthosiphon pisum UDP-glucuronosyltransferase 2B18-like (LOC100165933), mRNA	--	--	--	--	--	--	--	--	PF00201	UDP-glucoronosyl and UDP-glucosyl transferase	GO:0008152	metabolic process	GO:0016758	transferase activity, transferring hexosyl groups	--	--	--	--
c13857_g1	25-26	0.75	0	complete	641676959	XP_008187595.1	2028	0	PREDICTED: aldehyde dehydrogenase, dimeric NADP-preferring isoform X3 [Acyrthosiphon pisum]	641676958	XM_008189373.1	1131	0	PREDICTED: Acyrthosiphon pisum aldehyde dehydrogenase, dimeric NADP-preferring (LOC100168209), transcript variant X4, mRNA	K00129	E1.2.1.5	aldehyde dehydrogenase (NAD(P)+)	http://www.genome.jp/dbget-bin/www_bget?ko:K00129	Q5XI42	1014	1.06583e-121	Aldehyde dehydrogenase family 3 member B1 OS=Rattus norvegicus GN=Aldh3b1 PE=2 SV=1	PF00171//PF02815	Aldehyde dehydrogenase family//MIR domain	GO:0008152//GO:0055114	metabolic process//oxidation-reduction process	GO:0016491	oxidoreductase activity	GO:0016020	membrane	KOG2456	Aldehyde dehydrogenase
c7543_g1	22-23	0.642	0	5'prime-partial	735659659	AJA37895.1	1205	2.51471e-161	glyceraldehyde-3-phosphate dehydrogenase [Littorina littorea]	306415974	GQ848049.1	1191	0	Oryza sativa Japonica Group clone KCG106H12 glyceraldehyde-3-phosphate dehydrogenase mRNA, complete cds	K00134	GAPDH, gapA	glyceraldehyde 3-phosphate dehydrogenase	http://www.genome.jp/dbget-bin/www_bget?ko:K00134	Q7FAH2	1693	0	Glyceraldehyde-3-phosphate dehydrogenase 2, cytosolic OS=Oryza sativa subsp. japonica GN=GAPC2 PE=1 SV=1	PF00044//PF02826//PF01113//PF02800	Glyceraldehyde 3-phosphate dehydrogenase, NAD binding domain//D-isomer specific 2-hydroxyacid dehydrogenase, NAD binding domain//Dihydrodipicolinate reductase, N-terminus//Glyceraldehyde 3-phosphate dehydrogenase, C-terminal domain	GO:0009089//GO:0055114//GO:0009085	lysine biosynthetic process via diaminopimelate//oxidation-reduction process//lysine biosynthetic process	GO:0008839//GO:0016620//GO:0051287	4-hydroxy-tetrahydrodipicolinate reductase//oxidoreductase activity, acting on the aldehyde or oxo group of donors, NAD or NADP as acceptor//NAD binding	--	--	KOG0657	Glyceraldehyde 3-phosphate dehydrogenase
c9530_g1	16-17	0.628	0	complete	193643388	XP_001946268.1	4526	0	PREDICTED: ER degradation-enhancing alpha-mannosidase-like protein 3 [Acyrthosiphon pisum]	193643387	XM_001946233.1	2916	0	PREDICTED: Acyrthosiphon pisum ER degradation-enhancing alpha-mannosidase-like protein 3 (LOC100161586), mRNA	K10086	EDEM3	ER degradation enhancer, mannosidase alpha-like 3	http://www.genome.jp/dbget-bin/www_bget?ko:K10086	Q6GQB9	2086	0	ER degradation-enhancing alpha-mannosidase-like protein 3 OS=Xenopus laevis GN=edem3 PE=2 SV=2	PF01532//PF06662	Glycosyl hydrolase family 47//D-glucuronyl C5-epimerase C-terminus	GO:0006024//GO:0005975	glycosaminoglycan biosynthetic process//carbohydrate metabolic process	GO:0016857//GO:0005509//GO:0004571	racemase and epimerase activity, acting on carbohydrates and derivatives//calcium ion binding//mannosyl-oligosaccharide 1,2-alpha-mannosidase activity	GO:0016020//GO:0016021	membrane//integral component of membrane	KOG2429	Glycosyl hydrolase, family 47
c8422_g1	26-27	0.807	0	internal	857970367	CEP03390.1	323	4.26685e-33	hypothetical protein PBRA_003150 [Plasmodiophora brassicae]	356614432	JN701537.1	569	0	Actinidia chinensis class IV chitinase (Chi4) mRNA, complete cds	--	--	--	--	Q6K8R2	556	3.54727e-69	Chitinase 6 OS=Oryza sativa subsp. japonica GN=Cht6 PE=2 SV=1	PF00182//PF00187	Chitinase class I//Chitin recognition protein	GO:0016998//GO:0006032	cell wall macromolecule catabolic process//chitin catabolic process	GO:0008061//GO:0004568	chitin binding//chitinase activity	--	--	KOG4742	Predicted chitinase
c5964_g1	17-18	0.802	0	3'prime-partial	641658692	XP_008180801.1	462	2.16182e-53	PREDICTED: AP2/ERF domain-containing protein PFD0985w-like isoform X2 [Acyrthosiphon pisum]	641658690	XM_003242971.2	349	0	PREDICTED: Acyrthosiphon pisum AP2/ERF domain-containing protein PFD0985w-like (LOC100570881), transcript variant X1, mRNA	--	--	--	--	--	--	--	--	--	--	--	--	--	--	--	--	--	--
c11017_g1	16-17	0.671	0	complete	641670552	XP_008185244.1	1989	0	PREDICTED: uncharacterized protein LOC103310026 [Acyrthosiphon pisum]	641670551	XM_008187022.1	1196	0	PREDICTED: Acyrthosiphon pisum uncharacterized LOC103310026 (LOC103310026), mRNA	--	--	--	--	O18330	182	8.46706e-13	Major royal jelly protein 1 OS=Apis mellifera GN=MRJP1 PE=1 SV=1	--	--	--	--	--	--	--	--	--	--
c6944_g1	23-24	0.655	0	3'prime-partial	641657872	XP_008180505.1	848	7.62179e-102	PREDICTED: voltage-dependent calcium channel subunit alpha-2/delta-3 isoform X5 [Acyrthosiphon pisum]	641657871	XM_008182283.1	516	0	PREDICTED: Acyrthosiphon pisum voltage-dependent calcium channel subunit alpha-2/delta-3 (LOC100161432), transcript variant X5, mRNA	K05316	CACNA2DN	voltage-dependent calcium channel alpha-2/delta, invertebrate	http://www.genome.jp/dbget-bin/www_bget?ko:K05316	--	--	--	--	--	--	--	--	--	--	--	--	--	--
c7082_g1	21-22	0.817	0	complete	201025416	NP_001128376.1	686	3.58758e-86	miple protein precursor [Acyrthosiphon pisum]	201025415	NM_001134904.1	968	0	Acyrthosiphon pisum miple protein (Miple), mRNA	--	--	--	--	--	--	--	--	PF14993//PF01091	Neuropeptide S precursor protein//PTN/MK heparin-binding protein family, C-terminal domain	GO:0007165//GO:0040007//GO:0008283//GO:0007218	signal transduction//growth//cell proliferation//neuropeptide signaling pathway	GO:0008083	growth factor activity	GO:0005576	extracellular region	--	--
c9004_g1	19-20	0.818	0	complete	288869504	NP_001165859.1	1290	1.21401e-173	cuticular protein analogous to peritrophins 3-C precursor [Acyrthosiphon pisum]	288869503	NM_001172388.1	1212	0	Acyrthosiphon pisum cuticular protein analogous to peritrophins 3-C (Cpap3-c), mRNA	--	--	--	--	--	--	--	--	PF10152//PF01607//PF02166	Predicted coiled-coil domain-containing protein (DUF2360)//Chitin binding Peritrophin-A domain//Androgen receptor	GO:0030521//GO:0006355//GO:0007165//GO:0006030	androgen receptor signaling pathway//regulation of transcription, DNA-templated//signal transduction//chitin metabolic process	GO:0008061//GO:0004882//GO:0005496//GO:0003677	chitin binding//androgen receptor activity//steroid binding//DNA binding	GO:0005576//GO:0005634//GO:0071203	extracellular region//nucleus//WASH complex	--	--
c11002_g2	22-23	0.825	0	complete	641676236	XP_008187335.1	1275	1.06122e-174	PREDICTED: allatostatins [Acyrthosiphon pisum]	641676235	XM_008189113.1	733	0	PREDICTED: Acyrthosiphon pisum allatostatins (LOC100571148), mRNA	--	--	--	--	P12764	192	4.32373e-15	Allatostatins OS=Diploptera punctata PE=1 SV=2	PF05953	Allatostatin	GO:0007218	neuropeptide signaling pathway	GO:0005184	neuropeptide hormone activity	--	--	--	--
c11687_g1	18-19	0.696	0	complete	240848899	NP_001155577.1	1041	8.52365e-138	gamma-interferon-inducible lysosomal thiol reductase-like precursor [Acyrthosiphon pisum]>gi|239793520|dbj|BAH72872.1| ACYPI004563 [Acyrthosiphon pisum]	240848898	NM_001162105.1	801	0	Acyrthosiphon pisum gamma-interferon-inducible lysosomal thiol reductase-like (LOC100163476), mRNA >gnl|BL_ORD_ID|6896915 Acyrthosiphon pisum ACYPI004563 mRNA, clone: 338K11, complete cds, full-insert cDNA sequence based on the ESTs (5'-EST:FF298526, 3'-EST:FF299097)	--	--	--	--	A6QPN6	187	1.90419e-14	Gamma-interferon-inducible lysosomal thiol reductase OS=Bos taurus GN=IFI30 PE=2 SV=1	--	--	--	--	--	--	--	--	--	--
c14589_g1	30-31	0.51	0	complete	328698853	XP_001950325.2	1640	0	PREDICTED: glycine receptor subunit alphaZ1-like [Acyrthosiphon pisum]	641649971	XM_001950290.3	1020	0	PREDICTED: Acyrthosiphon pisum glycine receptor subunit alphaZ1-like (LOC100160642), mRNA	--	--	--	--	O93430	343	5.2401e-41	Glycine receptor subunit alphaZ1 OS=Danio rerio GN=glra1 PE=2 SV=1	PF02932//PF02931	Neurotransmitter-gated ion-channel transmembrane region//Neurotransmitter-gated ion-channel ligand binding domain	GO:0006810//GO:0006811	transport//ion transport	GO:0005230	extracellular ligand-gated ion channel activity	GO:0016020	membrane	KOG3644	Ligand-gated ion channel
c14019_g1	21-22	0.666	0	complete	350536599	NP_001233063.1	1107	2.64365e-147	uncharacterized protein LOC100166588 precursor [Acyrthosiphon pisum]>gi|239790464|dbj|BAH71792.1| ACYPI007447 [Acyrthosiphon pisum]	350536598	NM_001246134.1	767	0	Acyrthosiphon pisum uncharacterized protein LOC100166588 (LOC100166588), mRNA >gnl|BL_ORD_ID|6895073 Acyrthosiphon pisum ACYPI007447 mRNA, clone: 637O23, complete cds, full-insert cDNA sequence based on the ESTs (5'-EST:FF321511, 3'-EST:FF322212)	--	--	--	--	--	--	--	--	PF03425	Carbohydrate binding domain (family 11)	GO:0005982//GO:0005985//GO:0030245	starch metabolic process//sucrose metabolic process//cellulose catabolic process	GO:0008810	cellulase activity	--	--	--	--
c15183_g1	19-20	0.456	0	complete	641676411	XP_008187409.1	2120	0	PREDICTED: transcriptional activator Myb-like isoform X3 [Acyrthosiphon pisum]	641676412	XM_008189189.1	1585	0	PREDICTED: Acyrthosiphon pisum transcriptional activator Myb-like (LOC100164371), transcript variant X4, mRNA	K09421	MYBL	myb-related protein	http://www.genome.jp/dbget-bin/www_bget?ko:K09421	Q05935	663	2.92631e-72	Myb-related protein A OS=Xenopus laevis GN=mybl1 PE=2 SV=1	PF09111//PF01186//PF01231	SLIDE//Lysyl oxidase//Indoleamine 2,3-dioxygenase	GO:0055114//GO:0006338	oxidation-reduction process//chromatin remodeling	GO:0016641//GO:0003676//GO:0020037//GO:0005524//GO:0016818//GO:0005507	oxidoreductase activity, acting on the CH-NH2 group of donors, oxygen as acceptor//nucleic acid binding//heme binding//ATP binding//hydrolase activity, acting on acid anhydrides, in phosphorus-containing anhydrides//copper ion binding	GO:0005634	nucleus	KOG0048	Transcription factor, Myb superfamily
c371_g1	21-22	0.523	0	internal	641653849	XP_008178958.1	477	2.77589e-56	PREDICTED: serpin B4-like isoform X3 [Acyrthosiphon pisum]	251823761	NM_001162630.2	258	4.95357e-131	Acyrthosiphon pisum serine protease inhibitor 4-like (LOC100160985), mRNA	--	--	--	--	Q00387	133	8.92053e-09	Serine protease inhibitor A6 OS=Xenopus laevis GN=serpina6 PE=2 SV=2	--	--	--	--	--	--	--	--	--	--
c30285_g1	20-21	0.819	0	3'prime-partial	--	--	--	--	--	195638219	EU966460.1	111	4.3816e-49	Zea mays clone 294664 mRNA sequence	--	--	--	--	P85063	129	2.67062e-09	Allergen Act d 3 (Fragments) OS=Actinidia deliciosa PE=1 SV=3	--	--	--	--	--	--	--	--	--	--
c6447_g1	21-22	0.853	0	3'prime-partial	641649573	XP_008186304.1	853	1.32124e-101	PREDICTED: Down syndrome cell adhesion molecule-like protein Dscam2 isoform X48 [Acyrthosiphon pisum]	641649572	XM_008188082.1	608	0	PREDICTED: Acyrthosiphon pisum down syndrome cell adhesion molecule (LOC100161231), transcript variant X48, mRNA	K06767	DSCAM	Down syndrome cell adhesion molecule	http://www.genome.jp/dbget-bin/www_bget?ko:K06767	Q9VS29	327	1.78574e-32	Down syndrome cell adhesion molecule-like protein Dscam2 OS=Drosophila melanogaster GN=Dscam2 PE=2 SV=3	PF13895	Immunoglobulin domain	--	--	GO:0005515	protein binding	--	--	KOG3513	Neural cell adhesion molecule L1
c10270_g1	31-32	0.486	0	complete	193690906	XP_001949205.1	1901	0	PREDICTED: uncharacterized protein LOC100165612 [Acyrthosiphon pisum]	641661792	XM_001949170.3	1191	0	PREDICTED: Acyrthosiphon pisum uncharacterized LOC100165612 (LOC100165612), mRNA	--	--	--	--	Q8L4H0	137	1.80995e-07	Wee1-like protein kinase OS=Arabidopsis thaliana GN=WEE1 PE=1 SV=1	PF07714//PF00069	Protein tyrosine kinase//Protein kinase domain	GO:0006468	protein phosphorylation	GO:0005524//GO:0004672	ATP binding//protein kinase activity	--	--	KOG0601	Cyclin-dependent kinase WEE1
c11433_g1	24-25	0.838	0	complete	193580238	XP_001947173.1	2147	0	PREDICTED: uncharacterized protein LOC100167353 [Acyrthosiphon pisum]	641650756	XM_001947138.3	1514	0	PREDICTED: Acyrthosiphon pisum uncharacterized LOC100167353 (LOC100167353), mRNA	--	--	--	--	--	--	--	--	PF08625	Utp13 specific WD40 associated domain	GO:0006364	rRNA processing	--	--	GO:0032040	small-subunit processome	--	--
c12597_g1	32-33	0.864	1(10-32)	complete	641653868	XP_008178965.1	693	5.49498e-84	PREDICTED: uncharacterized protein LOC100159074 [Acyrthosiphon pisum]	641653867	XM_008180743.1	664	0	PREDICTED: Acyrthosiphon pisum uncharacterized LOC100159074 (LOC100159074), mRNA	--	--	--	--	--	--	--	--	PF17064	Sleepless protein	GO:1903818//GO:0030431//GO:0032222	positive regulation of voltage-gated potassium channel activity//sleep//regulation of synaptic transmission, cholinergic	GO:0034235	GPI anchor binding	--	--	--	--
c9743_g1	22-23	0.763	0	3'prime-partial	641667169	XP_003245169.2	570	7.16216e-64	PREDICTED: dentin sialophosphoprotein-like [Acyrthosiphon pisum]	641667168	XM_003245121.2	324	2.08986e-167	PREDICTED: Acyrthosiphon pisum dentin sialophosphoprotein-like (LOC100571324), mRNA	--	--	--	--	--	--	--	--	--	--	--	--	--	--	--	--	--	--
c15148_g1	25-26	0.675	0	complete	328704173	XP_003242420.1	1973	0	PREDICTED: glycoprotein 3-alpha-L-fucosyltransferase A-like [Acyrthosiphon pisum]	641656391	XM_003242372.2	1059	0	PREDICTED: Acyrthosiphon pisum glycoprotein 3-alpha-L-fucosyltransferase A-like (LOC100574117), mRNA	K00753	E2.4.1.214	glycoprotein 3-alpha-L-fucosyltransferase	http://www.genome.jp/dbget-bin/www_bget?ko:K00753	Q9VUL9	921	3.92308e-110	Glycoprotein 3-alpha-L-fucosyltransferase A OS=Drosophila melanogaster GN=FucTA PE=2 SV=2	PF00852	Glycosyltransferase family 10 (fucosyltransferase) C-term	GO:0006486	protein glycosylation	GO:0008417	fucosyltransferase activity	GO:0016020	membrane	KOG2619	Fucosyltransferase
c8750_g1	20-21	0.744	0	complete	328723273	XP_003247807.1	778	3.38419e-100	PREDICTED: uncharacterized protein LOC100573339 [Acyrthosiphon pisum]>gi|641677746|ref|XP_008187899.1| PREDICTED: uncharacterized protein LOC100573339 [Acyrthosiphon pisum]>gi|641677749|ref|XP_008187900.1| PREDICTED: uncharacterized protein LOC100573339 [Acyrthosiphon pisum]>gi|641677751|ref|XP_008187901.1| PREDICTED: uncharacterized protein LOC100573339 [Acyrthosiphon pisum]>gi|641677753|ref|XP_…	641677745	XM_008189677.1	723	0	PREDICTED: Acyrthosiphon pisum uncharacterized LOC100573339 (LOC100573339), transcript variant X1, mRNA	--	--	--	--	--	--	--	--	--	--	--	--	--	--	--	--	--	--
c15013_g1	16-17	0.63	0	5'prime-partial	--	--	--	--	--	--	--	--	--	--	--	--	--	--	--	--	--	--	--	--	--	--	--	--	--	--	--	--
c13498_g1	22-23	0.696	0	complete	239788215	BAH70796.1	850	9.79509e-108	ACYPI000490 [Acyrthosiphon pisum]	641679520	XM_001952253.3	628	0	PREDICTED: Acyrthosiphon pisum uncharacterized LOC100159087 (LOC100159087), mRNA	--	--	--	--	--	--	--	--	--	--	--	--	--	--	--	--	--	--
c13190_g1	29-30	0.596	0	complete	193582592	XP_001951630.1	2603	0	PREDICTED: uncharacterized protein LOC100163170 [Acyrthosiphon pisum]	641663400	XM_001951595.3	1589	0	PREDICTED: Acyrthosiphon pisum uncharacterized LOC100163170 (LOC100163170), mRNA	--	--	--	--	--	--	--	--	--	--	--	--	--	--	--	--	--	--
c15334_g2	20-21	0.702	0	5'prime-partial	328702366	XP_001943582.2	3006	0	PREDICTED: maltase 2-like [Acyrthosiphon pisum]	641654381	XM_001943547.3	1773	0	PREDICTED: Acyrthosiphon pisum maltase 2-like (LOC100161439), mRNA	K14210	SLC3A1, RBAT	solute carrier family 3 (neutral and basic amino acid transporter), member 1	http://www.genome.jp/dbget-bin/www_bget?ko:K14210	O16099	1354	7.76581e-174	Maltase 2 OS=Drosophila virilis GN=Mal-B2 PE=3 SV=2	PF14102//PF00128	Capsule biosynthesis CapC//Alpha amylase, catalytic domain	GO:0045227//GO:0005975	capsule polysaccharide biosynthetic process//carbohydrate metabolic process	GO:0043169//GO:0003824	cation binding//catalytic activity	GO:0016020	membrane	KOG0471	Alpha-amylase
c14738_g3	18-19	0.721	0	5'prime-partial	641648118	XP_008180963.1	141	4.53245e-08	PREDICTED: uncharacterized protein LOC100571823, partial [Acyrthosiphon pisum]	--	--	--	--	--	--	--	--	--	--	--	--	--	--	--	--	--	--	--	--	--	--	--
c15682_g1	16-17	0.944	0	3'prime-partial	326911659	XP_003202174.1	984	8.99347e-130	PREDICTED: decorin [Meleagris gallopavo]	733869371	XM_003202126.2	792	0	PREDICTED: Meleagris gallopavo decorin (DCN), mRNA	K04660	DCN	decorin	http://www.genome.jp/dbget-bin/www_bget?ko:K04660	P28675	979	1.91355e-130	Decorin OS=Gallus gallus GN=DCN PE=1 SV=1	PF00560//PF13855	Leucine Rich Repeat//Leucine rich repeat	--	--	GO:0005515	protein binding	--	--	KOG0619	FOG: Leucine rich repeat
c11036_g1	20-21	0.828	0	3'prime-partial	328698902	XP_003240764.1	555	1.11911e-69	PREDICTED: uncharacterized protein LOC100575897 [Acyrthosiphon pisum]>gi|328698904|ref|XP_003240765.1| PREDICTED: uncharacterized protein LOC100575897 [Acyrthosiphon pisum]>gi|641650018|ref|XP_008187872.1| PREDICTED: uncharacterized protein LOC100575897 [Acyrthosiphon pisum]	641650015	XM_003240716.2	497	0	PREDICTED: Acyrthosiphon pisum uncharacterized LOC100575897 (LOC100575897), transcript variant X1, mRNA	--	--	--	--	--	--	--	--	--	--	--	--	--	--	--	--	--	--
c12780_g1	21-22	0.472	0	complete	328710203	XP_001949232.2	2471	0	PREDICTED: prolyl 4-hydroxylase subunit alpha-2-like [Acyrthosiphon pisum]	641663280	XM_001949197.3	1398	0	PREDICTED: Acyrthosiphon pisum prolyl 4-hydroxylase subunit alpha-2-like (LOC100161929), mRNA	--	--	--	--	Q5ZLK5	391	2.48717e-37	Prolyl 4-hydroxylase subunit alpha-2 OS=Gallus gallus GN=P4HA2 PE=2 SV=1	PF08336//PF00424	Prolyl 4-Hydroxylase alpha-subunit, N-terminal region//REV protein (anti-repression trans-activator protein)	GO:0006525//GO:0055114//GO:0018401//GO:0006355//GO:0006560	arginine metabolic process//oxidation-reduction process//peptidyl-proline hydroxylation to 4-hydroxy-L-proline//regulation of transcription, DNA-templated//proline metabolic process	GO:0003700//GO:0016702//GO:0004656	transcription factor activity, sequence-specific DNA binding//oxidoreductase activity, acting on single donors with incorporation of molecular oxygen, incorporation of two atoms of oxygen//procollagen-proline 4-dioxygenase activity	GO:0005667//GO:0042025//GO:0005783	transcription factor complex//host cell nucleus//endoplasmic reticulum	KOG1591	Prolyl 4-hydroxylase alpha subunit
c9189_g1	19-20	0.692	0	complete	240848919	NP_001155588.1	685	4.22936e-88	uncharacterized protein LOC100163734 precursor [Acyrthosiphon pisum]>gi|239788054|dbj|BAH70723.1| ACYPI004796 [Acyrthosiphon pisum]	402745589	NM_001162116.2	534	0	Acyrthosiphon pisum uncharacterized LOC100163734 (LOC100163734), mRNA	--	--	--	--	--	--	--	--	PF06816	NOTCH protein	GO:0030154	cell differentiation	--	--	GO:0016021	integral component of membrane	--	--
c7248_g1	14-15	0.564	0	internal	328701949	XP_003241759.1	1003	2.09424e-125	PREDICTED: protein Skeletor, isoforms B/C [Acyrthosiphon pisum]	641653877	XM_003241711.2	521	0	PREDICTED: Acyrthosiphon pisum protein Skeletor, isoforms B/C (LOC100165895), mRNA	--	--	--	--	Q9VGY6	629	3.36695e-75	Protein Skeletor, isoforms B/C OS=Drosophila melanogaster GN=Skeletor PE=1 SV=2	--	--	--	--	--	--	--	--	--	--
c30223_g1	21-22	0.825	0	internal	641651884	XP_008178166.1	483	3.20058e-55	PREDICTED: serine proteinase stubble-like [Acyrthosiphon pisum]	641651883	XM_008179944.1	282	2.47003e-144	PREDICTED: Acyrthosiphon pisum serine proteinase stubble-like (LOC100164494), mRNA	--	--	--	--	--	--	--	--	--	--	--	--	--	--	--	--	--	--
c10097_g1	18-19	0.883	0	complete	239789364	BAH71311.1	848	3.67365e-110	ACYPI006788 [Acyrthosiphon pisum]	641656888	XR_510451.1	1027	0	PREDICTED: Acyrthosiphon pisum uncharacterized LOC100165870 (LOC100165870), misc_RNA	--	--	--	--	O76879	172	1.43905e-12	Circadian clock-controlled protein OS=Drosophila melanogaster GN=anon-3B1.2 PE=2 SV=2	--	--	--	--	--	--	--	--	--	--
c14032_g1	18-19	0.668	0	complete	328704726	XP_003242583.1	1816	0	PREDICTED: uncharacterized protein LOC100574878 [Acyrthosiphon pisum]	641657092	XM_003242535.2	1473	0	PREDICTED: Acyrthosiphon pisum uncharacterized LOC100574878 (LOC100574878), mRNA	--	--	--	--	--	--	--	--	PF04889//PF00341//PF04931	Cwf15/Cwc15 cell cycle control protein//PDGF/VEGF domain//DNA polymerase phi	GO:0040007//GO:0006260//GO:0006351//GO:0007165//GO:0008283//GO:0000398	growth//DNA replication//transcription, DNA-templated//signal transduction//cell proliferation//mRNA splicing, via spliceosome	GO:0003887//GO:0003677//GO:0008083	DNA-directed DNA polymerase activity//DNA binding//growth factor activity	GO:0042575//GO:0016020//GO:0005681	DNA polymerase complex//membrane//spliceosomal complex	--	--
c12090_g1	18-19	0.765	0	complete	641677132	XP_008187661.1	385	2.24868e-43	PREDICTED: astakine-like, partial [Acyrthosiphon pisum]	641677131	XM_008189439.1	255	6.55616e-129	PREDICTED: Acyrthosiphon pisum astakine-like (LOC100165702), partial mRNA	--	--	--	--	Q56R10	141	1.1471e-09	Astakine OS=Penaeus monodon PE=2 SV=1	PF04706	Dickkopf N-terminal cysteine-rich region	GO:0007275//GO:0030178	multicellular organismal development//negative regulation of Wnt signaling pathway	--	--	GO:0005576	extracellular region	--	--
c15152_g1	16-17	0.822	0	complete	193591897	XP_001947974.1	2445	0	PREDICTED: uncharacterized protein LOC100162018 [Acyrthosiphon pisum]>gi|641648440|ref|XP_008182228.1| PREDICTED: uncharacterized protein LOC100162018 [Acyrthosiphon pisum]>gi|641648442|ref|XP_008182235.1| PREDICTED: uncharacterized protein LOC100162018 [Acyrthosiphon pisum]>gi|641648444|ref|XP_008182240.1| PREDICTED: uncharacterized protein LOC100162018 [Acyrthosiphon pisum]	641648441	XM_008184013.1	1722	0	PREDICTED: Acyrthosiphon pisum uncharacterized LOC100162018 (LOC100162018), transcript variant X3, mRNA	--	--	--	--	--	--	--	--	--	--	--	--	--	--	--	--	--	--
c13234_g1	19-20	0.829	0	complete	827549310	XP_004927278.2	213	7.31398e-17	PREDICTED: balbiani ring protein 3-like [Bombyx mori]	--	--	--	--	--	--	--	--	--	O46162	123	6.38299e-08	Serine protease inhibitor I/II OS=Schistocerca gregaria PE=1 SV=1	PF05375	Pacifastin inhibitor (LCMII)	--	--	GO:0030414	peptidase inhibitor activity	--	--	--	--
c15459_g4	22-23	0.826	0	complete	--	--	--	--	--	641673277	XR_511035.1	37	9.28202e-08	PREDICTED: Acyrthosiphon pisum uncharacterized LOC100569126 (LOC100569126), ncRNA	--	--	--	--	--	--	--	--	--	--	--	--	--	--	--	--	--	--
c13892_g1	22-23	0.634	0	complete	328713134	XP_003245001.1	1480	0	PREDICTED: oxidized low-density lipoprotein receptor 1 [Acyrthosiphon pisum]	641666488	XM_003244953.2	1166	0	PREDICTED: Acyrthosiphon pisum oxidized low-density lipoprotein receptor 1 (LOC100167957), mRNA	--	--	--	--	P79391	149	2.13328e-09	Oxidized low-density lipoprotein receptor 1 OS=Bos taurus GN=OLR1 PE=1 SV=1	--	--	--	--	--	--	--	--	--	--
c5440_g1	20-21	0.861	0	complete	193713655	XP_001950406.1	2427	0	PREDICTED: protein disulfide-isomerase A3 [Acyrthosiphon pisum]	641659569	XM_001950371.3	1810	0	PREDICTED: Acyrthosiphon pisum protein disulfide-isomerase A3 (LOC100164598), mRNA	K08056	PDIA3, GRP58	protein disulfide isomerase family A, member 3	http://www.genome.jp/dbget-bin/www_bget?ko:K08056	Q5RDG4	1055	1.81585e-133	Protein disulfide-isomerase A3 OS=Pongo abelii GN=PDIA3 PE=2 SV=1	PF08534//PF00462//PF00085//PF00578	Redoxin//Glutaredoxin//Thioredoxin//AhpC/TSA family	GO:0055114//GO:0006118//GO:0045454	oxidation-reduction process//obsolete electron transport//cell redox homeostasis	GO:0016209//GO:0009055//GO:0015035//GO:0016491	antioxidant activity//electron carrier activity//protein disulfide oxidoreductase activity//oxidoreductase activity	--	--	KOG0190	Protein disulfide isomerase (prolyl 4-hydroxylase beta subunit)
c5643_g1	21-22	0.681	0	3'prime-partial	--	--	--	--	--	--	--	--	--	--	--	--	--	--	--	--	--	--	PF06177	QueT transporter	--	--	--	--	GO:0005886	plasma membrane	--	--
c12557_g1	23-24	0.856	0	complete	328712745	XP_001945418.2	2966	0	PREDICTED: uncharacterized protein LOC100160648 [Acyrthosiphon pisum]	641666112	XM_001945383.3	1869	0	PREDICTED: Acyrthosiphon pisum uncharacterized LOC100160648 (LOC100160648), mRNA	--	--	--	--	--	--	--	--	PF00057//PF01607//PF01522	Low-density lipoprotein receptor domain class A//Chitin binding Peritrophin-A domain//Polysaccharide deacetylase	GO:0006030//GO:0006807//GO:0005975	chitin metabolic process//nitrogen compound metabolic process//carbohydrate metabolic process	GO:0008061//GO:0005515//GO:0016810	chitin binding//protein binding//hydrolase activity, acting on carbon-nitrogen (but not peptide) bonds	GO:0005576	extracellular region	--	--
c10782_g1	22-23	0.687	0	complete	328707762	XP_001950462.2	1554	0	PREDICTED: calumenin [Acyrthosiphon pisum]	641660460	XM_001950427.3	1201	0	PREDICTED: Acyrthosiphon pisum calumenin (LOC100158999), mRNA	--	--	--	--	Q5RDD8	706	2.60659e-87	Calumenin OS=Pongo abelii GN=CALU PE=2 SV=1	PF13405//PF13833//PF13202//PF10591//PF00036//PF05698//PF13499	EF-hand domain//EF-hand domain pair//EF hand//Secreted protein acidic and rich in cysteine Ca binding region//EF hand//Bacterial trigger factor protein (TF) C-terminus//EF-hand domain pair	GO:0006457//GO:0015031//GO:0007165	protein folding//protein transport//signal transduction	GO:0005509	calcium ion binding	GO:0005578	proteinaceous extracellular matrix	KOG4223	Reticulocalbin, calumenin, DNA supercoiling factor, and related Ca2+-binding proteins of the CREC family (EF-Hand protein superfamily)
c1355_g1	22-23	0.73	0	3'prime-partial	206597434	NP_001073182.2	537	5.63361e-58	collagen alpha-2(I) chain precursor [Gallus gallus]	206597433	NM_001079714.2	940	0	Gallus gallus collagen, type I, alpha 2 (COL1A2), mRNA	K06236	COL1AS	collagen, type I/II/III/V/XI/XXIV/XXVII, alpha	http://www.genome.jp/dbget-bin/www_bget?ko:K06236	P02467	449	1.30399e-47	Collagen alpha-2(I) chain (Fragments) OS=Gallus gallus GN=COL1A2 PE=1 SV=2	PF03540	Transcription initiation factor TFIID 23-30kDa subunit	GO:0006352	DNA-templated transcription, initiation	--	--	GO:0005634	nucleus	KOG3544	Collagens (type IV and type XIII), and related proteins
c16517_g1	18-19	0.891	0	3'prime-partial	193617839	XP_001951165.1	1237	2.56301e-166	PREDICTED: suppressor protein SRP40-like [Acyrthosiphon pisum]>gi|641659972|ref|XP_008181323.1| PREDICTED: suppressor protein SRP40-like [Acyrthosiphon pisum]	641659970	XM_001951130.3	705	0	PREDICTED: Acyrthosiphon pisum suppressor protein SRP40-like (LOC100160550), transcript variant X1, mRNA	--	--	--	--	--	--	--	--	--	--	--	--	--	--	--	--	--	--
c11532_g1	26-27	0.698	0	complete	641678484	XP_008188173.1	1639	0	PREDICTED: putative GPI-anchor transamidase [Acyrthosiphon pisum]	641678483	XM_008189951.1	1044	0	PREDICTED: Acyrthosiphon pisum putative GPI-anchor transamidase (LOC103310728), mRNA	K05290	PIGK	phosphatidylinositol glycan, class K	http://www.genome.jp/dbget-bin/www_bget?ko:K05290	Q8T4E1	1186	7.01008e-156	Putative GPI-anchor transamidase OS=Drosophila melanogaster GN=CG4406 PE=2 SV=1	PF02297//PF01650//PF04584	Cytochrome oxidase c subunit VIb//Peptidase C13 family//Poxvirus A28 family	GO:0006508//GO:0015992//GO:0016032//GO:0006123	proteolysis//proton transport//viral process//mitochondrial electron transport, cytochrome c to oxygen	GO:0008233//GO:0004129	peptidase activity//cytochrome-c oxidase activity	GO:0019031//GO:0005739//GO:0045277	viral envelope//mitochondrion//respiratory chain complex IV	KOG1349	Gpi-anchor transamidase
c10168_g1	25-26	0.658	0	complete	239790629	BAH71863.1	790	3.62822e-102	ACYPI008745 [Acyrthosiphon pisum]	239790628	AK341480.1	806	0	Acyrthosiphon pisum ACYPI008745 mRNA, clone: 362C17, complete cds, full-insert cDNA sequence based on the ESTs (5'-EST:FF300019, 3'-EST:FF301061)	--	--	--	--	--	--	--	--	--	--	--	--	--	--	--	--	--	--
c11864_g1	20-21	0.494	0	complete	193697661	XP_001949571.1	1278	9.68123e-169	PREDICTED: peroxiredoxin-2-like [Acyrthosiphon pisum]>gi|641668441|ref|XP_008184453.1| PREDICTED: peroxiredoxin-2-like [Acyrthosiphon pisum]	641668439	XM_001949536.3	757	0	PREDICTED: Acyrthosiphon pisum peroxiredoxin-2-like (LOC100162837), transcript variant X1, mRNA	K03386	E1.11.1.15, PRDX, ahpC	peroxiredoxin (alkyl hydroperoxide reductase subunit C)	http://www.genome.jp/dbget-bin/www_bget?ko:K03386	O08807	889	1.2347e-111	Peroxiredoxin-4 OS=Mus musculus GN=Prdx4 PE=1 SV=1	PF10417//PF00578//PF08534	C-terminal domain of 1-Cys peroxiredoxin//AhpC/TSA family//Redoxin	GO:0055114	oxidation-reduction process	GO:0051920//GO:0016209//GO:0016491	peroxiredoxin activity//antioxidant activity//oxidoreductase activity	--	--	KOG0852	Alkyl hydroperoxide reductase, thiol specific antioxidant and related enzymes
c11118_g1	22-23	0.777	0	internal	--	--	--	--	--	--	--	--	--	--	--	--	--	--	--	--	--	--	--	--	--	--	--	--	--	--	--	--
c24827_g1	31-32	0.732	0	internal	347582654	NP_001231582.1	1722	0	serotransferrin precursor [Sus scrofa]>gi|189232884|emb|CAQ34904.1| transferrin [Sus scrofa]	371911997	AK391811.1	1027	0	Sus scrofa mRNA, clone: HTMT10024G05, expressed in hypothalamus	K14736	TF	transferrin	http://www.genome.jp/dbget-bin/www_bget?ko:K14736	P09571	1699	0	Serotransferrin OS=Sus scrofa GN=TF PE=1 SV=2	--	--	GO:0006879//GO:0006826	cellular iron ion homeostasis//iron ion transport	GO:0008199	ferric iron binding	GO:0048471//GO:0009925//GO:0030139//GO:0055037//GO:0005770//GO:0016324//GO:0005769//GO:0005905//GO:0005576//GO:0005739	perinuclear region of cytoplasm//basal plasma membrane//endocytic vesicle//recycling endosome//late endosome//apical plasma membrane//early endosome//coated pit//extracellular region//mitochondrion	--	--
c14200_g1	35-36	0.639	0	complete	328714430	XP_001948491.2	2098	0	PREDICTED: uncharacterized protein LOC100162711 [Acyrthosiphon pisum]	641667979	XM_001948456.3	1770	0	PREDICTED: Acyrthosiphon pisum uncharacterized LOC100162711 (LOC100162711), mRNA	--	--	--	--	--	--	--	--	--	--	--	--	--	--	--	--	--	--
c1987_g1	23-24	0.672	0	complete	297501356	BAJ09030.1	1557	0	cytochrome oxidase subunit I [Aphis craccivora]>gi|297501360|dbj|BAJ09032.1| cytochrome oxidase subunit I [Aphis craccivora]>gi|297501362|dbj|BAJ09033.1| cytochrome oxidase subunit I [Aphis craccivora]>gi|297501364|dbj|BAJ09034.1| cytochrome oxidase subunit I [Aphis craccivora]	669176335	KJ742384.1	1533	0	Sitobion avenae mitochondrion, complete genome	K02256	COX1	cytochrome c oxidase subunit 1	http://www.genome.jp/dbget-bin/www_bget?ko:K02256	P00400	1217	7.15012e-157	Cytochrome c oxidase subunit 1 OS=Drosophila yakuba GN=mt:CoI PE=3 SV=2	PF01920//PF07464//PF08702	Prefoldin subunit//Apolipophorin-III precursor (apoLp-III)//Fibrinogen alpha/beta chain family	GO:0015992//GO:0022900//GO:0030168//GO:0006869//GO:0006118//GO:0009060//GO:0006123//GO:0051258//GO:0007165//GO:0006457//GO:0006119	proton transport//electron transport chain//platelet activation//lipid transport//obsolete electron transport//aerobic respiration//mitochondrial electron transport, cytochrome c to oxygen//protein polymerization//signal transduction//protein folding//oxidative phosphorylation	GO:0005102//GO:0009055//GO:0051082//GO:0008289//GO:0030674//GO:0020037//GO:0004129//GO:0005506	receptor binding//electron carrier activity//unfolded protein binding//lipid binding//protein binding, bridging//heme binding//cytochrome-c oxidase activity//iron ion binding	GO:0016021//GO:0070469//GO:0016272//GO:0005743//GO:0045277//GO:0005577//GO:0005576	integral component of membrane//respiratory chain//prefoldin complex//mitochondrial inner membrane//respiratory chain complex IV//fibrinogen complex//extracellular region	KOG4768	Mitochondrial mRNA maturase
c4371_g1	24-25	0.758	0	5'prime-partial	189409353	ACD93463.1	1788	0	haptoglobin [Sus scrofa]	407027875	NM_214000.2	1185	0	Sus scrofa haptoglobin (HP), mRNA	K16142	HP	haptoglobin	http://www.genome.jp/dbget-bin/www_bget?ko:K16142	Q8SPS7	1792	0	Haptoglobin OS=Sus scrofa GN=HP PE=1 SV=1	PF00089	Trypsin	GO:0006508	proteolysis	GO:0004252	serine-type endopeptidase activity	--	--	KOG3627	Trypsin
c7920_g1	24-25	0.567	0	complete	253735785	NP_001156677.1	1011	7.63819e-132	uncharacterized protein LOC100167449 precursor [Acyrthosiphon pisum]>gi|239791671|dbj|BAH72271.1| ACYPI008246 [Acyrthosiphon pisum]	253735784	NM_001163205.1	532	0	Acyrthosiphon pisum uncharacterized LOC100167449 (LOC100167449), mRNA	--	--	--	--	--	--	--	--	--	--	--	--	--	--	--	--	--	--
c26916_g1	16-17	0.591	0	3'prime-partial	328706357	XP_001949655.2	645	3.18494e-75	PREDICTED: A disintegrin and metalloproteinase with thrombospondin motifs 16 isoform X3 [Acyrthosiphon pisum]	641658889	XM_001949620.3	802	0	PREDICTED: Acyrthosiphon pisum A disintegrin and metalloproteinase with thrombospondin motifs 16 (LOC100160665), transcript variant X3, mRNA	--	--	--	--	--	--	--	--	PF04834//PF01562	Early E3 14.5 kDa protein//Reprolysin family propeptide	GO:0006508//GO:0009966	proteolysis//regulation of signal transduction	GO:0008270//GO:0004222	zinc ion binding//metalloendopeptidase activity	GO:0016021	integral component of membrane	--	--
c8723_g1	24-25	0.621	0	internal	193589602	XP_001947571.1	331	1.69207e-32	PREDICTED: glycine-rich cell wall structural protein-like [Acyrthosiphon pisum]	641668772	XM_001947536.3	527	0	PREDICTED: Acyrthosiphon pisum glycine-rich cell wall structural protein-like (LOC100166605), mRNA	--	--	--	--	--	--	--	--	PF05887	Procyclic acidic repetitive protein (PARP)	--	--	--	--	GO:0016020	membrane	--	--
c13987_g1	18-19	0.904	0	3'prime-partial	641679154	XP_008188444.1	2248	0	PREDICTED: trehalase-like [Acyrthosiphon pisum]	641679153	XM_008190222.1	1306	0	PREDICTED: Acyrthosiphon pisum trehalase-like (LOC100163246), mRNA	K01194	E3.2.1.28, treA, treF	alpha,alpha-trehalase	http://www.genome.jp/dbget-bin/www_bget?ko:K01194	P32358	971	9.33268e-122	Trehalase OS=Bombyx mori PE=1 SV=1	PF01204	Trehalase	GO:0005991//GO:0005985//GO:0005982	trehalose metabolic process//sucrose metabolic process//starch metabolic process	GO:0004555	alpha,alpha-trehalase activity	--	--	KOG0602	Neutral trehalase
c12941_g1	22-23	0.808	0	complete	242397408	NP_001156420.1	3059	0	heat shock protein cognate 3 precursor [Acyrthosiphon pisum]>gi|641668226|ref|XP_008184380.1| PREDICTED: heat shock protein cognate 3 isoform X1 [Acyrthosiphon pisum]	242397407	NM_001162948.1	2304	0	Acyrthosiphon pisum heat shock protein cognate 3 (Hsc70-3), mRNA	K09490	HSPA5, BIP	heat shock 70kDa protein 5	http://www.genome.jp/dbget-bin/www_bget?ko:K09490	P29844	2657	0	Heat shock 70 kDa protein cognate 3 OS=Drosophila melanogaster GN=Hsc70-3 PE=2 SV=2	PF01968//PF02782//PF06723	Hydantoinase/oxoprolinase//FGGY family of carbohydrate kinases, C-terminal domain//MreB/Mbl protein	GO:0005975//GO:0000902	carbohydrate metabolic process//cell morphogenesis	GO:0016787//GO:0016773	hydrolase activity//phosphotransferase activity, alcohol group as acceptor	--	--	KOG0100	Molecular chaperones GRP78/BiP/KAR2, HSP70 superfamily
c14311_g1	26-27	0.875	0	complete	641667718	XP_001949587.3	1305	5.05353e-173	PREDICTED: uncharacterized protein LOC100160747 [Acyrthosiphon pisum]	641667717	XM_001949552.3	1205	0	PREDICTED: Acyrthosiphon pisum uncharacterized LOC100160747 (LOC100160747), mRNA	--	--	--	--	--	--	--	--	--	--	--	--	--	--	--	--	--	--
c6007_g1	20-21	0.773	0	complete	350536101	NP_001233038.1	1039	2.5145e-136	uncharacterized protein LOC100573843 precursor [Acyrthosiphon pisum]>gi|239789926|dbj|BAH71558.1| ACYPI37407 [Acyrthosiphon pisum]>gi|239789928|dbj|BAH71559.1| ACYPI37407 [Acyrthosiphon pisum]>gi|239789930|dbj|BAH71560.1| ACYPI37407 [Acyrthosiphon pisum]>gi|239789932|dbj|BAH71561.1| ACYPI37407 [Acyrthosiphon pisum]	239789929	AK341084.1	734	0	Acyrthosiphon pisum ACYPI37407 mRNA, clone: 579K21, complete cds, full-insert cDNA sequence based on the ESTs (5'-EST:FF316178, 3'-EST:FF316185)	--	--	--	--	--	--	--	--	PF09726//PF04390//PF07830	Transmembrane protein//Lipopolysaccharide-assembly//Protein serine/threonine phosphatase 2C, C-terminal domain	GO:0043165//GO:0006470	Gram-negative-bacterium-type cell outer membrane assembly//protein dephosphorylation	GO:0004721//GO:0000287//GO:0030145	phosphoprotein phosphatase activity//magnesium ion binding//manganese ion binding	GO:0019867//GO:0016021	outer membrane//integral component of membrane	--	--
c9791_g1	22-23	0.769	1(5-22)	complete	193587095	XP_001948379.1	1160	1.61026e-157	PREDICTED: protein twisted gastrulation-like [Acyrthosiphon pisum]	641648077	XM_001948344.3	721	0	PREDICTED: Acyrthosiphon pisum protein twisted gastrulation-like (LOC100164457), mRNA	--	--	--	--	P54356	427	1.69678e-48	Protein twisted gastrulation OS=Drosophila melanogaster GN=tsg PE=1 SV=1	--	--	--	--	--	--	--	--	--	--
c7802_g1	20-21	0.714	0	3'prime-partial	328722084	XP_001948722.2	1014	1.0113e-122	PREDICTED: flocculation protein FLO11-like [Acyrthosiphon pisum]>gi|641676402|ref|XP_008187405.1| PREDICTED: flocculation protein FLO11-like [Acyrthosiphon pisum]	641676403	XM_001948687.3	841	0	PREDICTED: Acyrthosiphon pisum flocculation protein FLO11-like (LOC100159668), transcript variant X2, mRNA	--	--	--	--	--	--	--	--	PF01607//PF00737	Chitin binding Peritrophin-A domain//Photosystem II 10 kDa phosphoprotein	GO:0006030//GO:0050821//GO:0015979	chitin metabolic process//protein stabilization//photosynthesis	GO:0042301//GO:0008061	phosphate ion binding//chitin binding	GO:0016020//GO:0009523//GO:0005576	membrane//photosystem II//extracellular region	--	--
c2376_g1	19-20	0.784	0	complete	240247189	CAX63247.1	1009	2.65483e-134	odorant-binding protein SaveOBP2 precursor, partial [Sitobion avenae]>gi|355434078|gb|AER92705.1| OBP2, partial [Sitobion avenae]	299885302	FP926337.1	898	0	Acyrthosiphon pisum mRNA, clone: ACI0AAF19YP05, full-insert cDNA sequence based on ESTs (5'-EST:ACI0AAF19YP05AAM1, 3'-EST ACI2AAF3YD12BBM1)	--	--	--	--	--	--	--	--	PF01395	PBP/GOBP family	--	--	GO:0005549	odorant binding	--	--	--	--
c17963_g1	28-29	0.62	0	complete	328704057	XP_003242391.1	520	7.44589e-62	PREDICTED: uncharacterized protein LOC100575848 [Acyrthosiphon pisum]	241896967	NM_001162469.1	415	0	Acyrthosiphon pisum uncharacterized LOC100302327 (NV243), mRNA	--	--	--	--	--	--	--	--	--	--	--	--	--	--	--	--	--	--
c14468_g1	17-18	0.52	0	complete	328720640	XP_003247089.1	709	1.39959e-87	PREDICTED: uncharacterized protein LOC100164064 [Acyrthosiphon pisum]	641674877	XM_003247041.2	670	0	PREDICTED: Acyrthosiphon pisum uncharacterized LOC100164064 (LOC100164064), mRNA	K09539	DNAJC19	DnaJ homolog subfamily C member 19	http://www.genome.jp/dbget-bin/www_bget?ko:K09539	Q9VTJ8	293	1.13362e-29	Mitochondrial import inner membrane translocase subunit TIM14 OS=Drosophila melanogaster GN=Tim14 PE=3 SV=2	PF02789	Cytosol aminopeptidase family, N-terminal domain	GO:0006508	proteolysis	GO:0004177	aminopeptidase activity	GO:0005622	intracellular	KOG0723	Molecular chaperone (DnaJ superfamily)
c11727_g1	22-23	0.528	0	complete	240849611	NP_001155771.1	1564	0	lipase-like [Acyrthosiphon pisum]>gi|239791206|dbj|BAH72102.1| ACYPI008696 [Acyrthosiphon pisum]	402766856	NM_001162299.2	1017	0	Acyrthosiphon pisum lipase-like (LOC100167950), mRNA	--	--	--	--	Q6P8U6	228	2.19671e-18	Pancreatic triacylglycerol lipase OS=Mus musculus GN=Pnlip PE=1 SV=1	PF00831//PF14098	Ribosomal L29 protein//Small, acid-soluble spore protein I	GO:0030436//GO:0006629//GO:0042254//GO:0006412	asexual sporulation//lipid metabolic process//ribosome biogenesis//translation	GO:0003735//GO:0016787	structural constituent of ribosome//hydrolase activity	GO:0005576//GO:0005622//GO:0005840	extracellular region//intracellular//ribosome	--	--
c15125_g2	20-21	0.768	0	complete	328701137	XP_003241503.1	1527	0	PREDICTED: uncharacterized protein LOC100570485 [Acyrthosiphon pisum]	641652857	XM_003241455.2	1143	0	PREDICTED: Acyrthosiphon pisum uncharacterized LOC100570485 (LOC100570485), mRNA	--	--	--	--	--	--	--	--	--	--	--	--	--	--	--	--	--	--
c5190_g1	28-29	0.872	0	5'prime-partial	164359	AAA30992.1	1299	8.16243e-179	apolipoprotein A-I [Sus scrofa]	371918729	AK400968.1	880	0	Sus scrofa mRNA, clone: TES010021H05, expressed in testis	K08757	APOA1	apolipoprotein A-I	http://www.genome.jp/dbget-bin/www_bget?ko:K08757	P18648	1293	3.37354e-179	Apolipoprotein A-I OS=Sus scrofa GN=APOA1 PE=1 SV=4	PF05130//PF01997//PF05531//PF00435//PF17078//PF14942//PF03462//PF01442//PF09128//PF03938//PF03037//PF07851//PF05478//PF05823//PF07716//PF02601//PF10186//PF07034//PF04513//PF07464	FlgN protein//Translin family//Nucleopolyhedrovirus P10 protein//Spectrin repeat//SWI5-dependent HO expression protein 3//Organelle biogenesis, Muted-like protein//PCRF domain//Apolipoprotein A1/A4/E domain//Regulator of G protein signalling-like domain//Outer membrane protein (OmpH-like)//Kinetoplastid membrane protein 11//TMPIT-like protein//Prominin//Nematode fatty acid retinoid binding protei…	GO:0006415//GO:0006869//GO:0008284//GO:0043087//GO:0010508//GO:0006260//GO:0006308//GO:0006449//GO:0006952//GO:0042157//GO:0051028//GO:0044780//GO:0048309//GO:0006355	translational termination//lipid transport//positive regulation of cell proliferation//regulation of GTPase activity//positive regulation of autophagy//DNA replication//DNA catabolic process//regulation of translational termination//defense response//lipoprotein metabolic process//mRNA transport//bacterial-type flagellum assembly//endoplasmic reticulum inheritance//regulation of transcription, DN…	GO:0005089//GO:0003677//GO:0016149//GO:0008855//GO:0005198//GO:0005515//GO:0008289//GO:0051082//GO:0003700//GO:0043565	Rho guanyl-nucleotide exchange factor activity//DNA binding//translation release factor activity, codon specific//exodeoxyribonuclease VII activity//structural molecule activity//protein binding//lipid binding//unfolded protein binding//transcription factor activity, sequence-specific DNA binding//sequence-specific DNA binding	GO:0005737//GO:0009318//GO:0016021//GO:0019028//GO:0005840//GO:0018444//GO:0019031//GO:0031083//GO:0005667//GO:0030133//GO:0005664//GO:0005576	cytoplasm//exodeoxyribonuclease VII complex//integral component of membrane//viral capsid//ribosome//translation release factor complex//viral envelope//BLOC-1 complex//transcription factor complex//transport vesicle//nuclear origin of replication recognition complex//extracellular region	--	--
c27105_g1	19-20	0.673	0	3'prime-partial	641662422	XP_008182243.1	516	1.10495e-56	PREDICTED: protein crumbs [Acyrthosiphon pisum]	641662421	XM_008184021.1	505	0	PREDICTED: Acyrthosiphon pisum protein crumbs (LOC100160959), mRNA	--	--	--	--	--	--	--	--	--	--	--	--	--	--	--	--	--	--
c10343_g1	22-23	0.698	0	complete	641660819	XP_008181632.1	1391	0	PREDICTED: apolipoprotein D-like isoform X1 [Acyrthosiphon pisum]	641660820	XM_001949312.3	994	0	PREDICTED: Acyrthosiphon pisum apolipoprotein D-like (LOC100161983), transcript variant X2, mRNA	--	--	--	--	P51909	184	2.04944e-14	Apolipoprotein D OS=Cavia porcellus GN=APOD PE=2 SV=1	PF03973	Triabin	GO:0030682	evasion or tolerance of host defense response	--	--	--	--	--	--
c6978_g1	18-19	0.679	0	complete	328713239	XP_001947304.2	2897	0	PREDICTED: esterase E4-like [Acyrthosiphon pisum]>gi|641666620|ref|XP_008183798.1| PREDICTED: esterase E4-like [Acyrthosiphon pisum]	641666619	XM_008185576.1	1611	0	PREDICTED: Acyrthosiphon pisum esterase E4-like (LOC100162163), transcript variant X2, mRNA	--	--	--	--	P35502	813	1.04137e-97	Esterase FE4 OS=Myzus persicae PE=1 SV=1	PF06839//PF00326//PF07859	GRF zinc finger//Prolyl oligopeptidase family//alpha/beta hydrolase fold	GO:0008152//GO:0006508	metabolic process//proteolysis	GO:0008270//GO:0008236//GO:0016787	zinc ion binding//serine-type peptidase activity//hydrolase activity	--	--	KOG1516	Carboxylesterase and related proteins
c18001_g1	20-21	0.869	0	complete	242247573	NP_001156306.1	823	1.01504e-107	cuticular protein analogous to peritrophins 3-D1 precursor [Acyrthosiphon pisum]>gi|239788485|dbj|BAH70919.1| ACYPI009786 [Acyrthosiphon pisum]	402766381	NM_001162834.2	527	0	Acyrthosiphon pisum cuticular protein analogous to peritrophins 3-D1 (Cpap3-d1), mRNA	--	--	--	--	--	--	--	--	PF01607	Chitin binding Peritrophin-A domain	GO:0006030	chitin metabolic process	GO:0008061	chitin binding	GO:0005576	extracellular region	--	--
c27136_g1	19-20	0.918	0	complete	350535537	NP_001233008.1	528	1.17548e-64	uncharacterized protein LOC100574827 precursor [Acyrthosiphon pisum]>gi|239790872|dbj|BAH71970.1| ACYPI44516 [Acyrthosiphon pisum]	402765894	NM_001246079.2	491	0	Acyrthosiphon pisum uncharacterized LOC100574827 (ACYPI44516), mRNA	--	--	--	--	--	--	--	--	--	--	--	--	--	--	--	--	--	--
c18006_g1	33-34	0.664	1(13-30)	internal	641666926	XP_008183901.1	657	1.48817e-84	PREDICTED: uncharacterized protein LOC100160576 isoform X1 [Acyrthosiphon pisum]	641666925	XM_008185679.1	382	0	PREDICTED: Acyrthosiphon pisum uncharacterized protein LOC100160576 (LOC100160576), transcript variant X1, mRNA	--	--	--	--	--	--	--	--	--	--	--	--	--	--	--	--	--	--
c15307_g2	18-19	0.759	0	complete	--	--	--	--	--	--	--	--	--	--	--	--	--	--	--	--	--	--	--	--	--	--	--	--	--	--	--	--
c10681_g1	19-20	0.882	0	complete	242247445	NP_001156239.1	1013	1.66993e-134	TM2 domain-containing protein 1-like precursor [Acyrthosiphon pisum]>gi|641670321|ref|XP_008185149.1| PREDICTED: TM2 domain-containing protein 1-like isoform X1 [Acyrthosiphon pisum]>gi|239789943|dbj|BAH71565.1| ACYPI007262 [Acyrthosiphon pisum]	641670320	XM_008186927.1	829	0	PREDICTED: Acyrthosiphon pisum TM2 domain-containing protein 1-like (LOC100166385), transcript variant X3, mRNA	--	--	--	--	Q9W2H1	570	1.60919e-69	TM2 domain-containing protein CG10795 OS=Drosophila melanogaster GN=CG10795 PE=2 SV=1	--	--	--	--	--	--	--	--	--	--
c15166_g1	18-19	0.825	0	3'prime-partial	328708923	XP_001946549.2	1543	0	PREDICTED: uncharacterized protein LOC100164019 [Acyrthosiphon pisum]>gi|641661817|ref|XP_008182021.1| PREDICTED: uncharacterized protein LOC100164019 [Acyrthosiphon pisum]>gi|641661819|ref|XP_008182022.1| PREDICTED: uncharacterized protein LOC100164019 [Acyrthosiphon pisum]	641661815	XM_001946514.3	1097	0	PREDICTED: Acyrthosiphon pisum uncharacterized LOC100164019 (LOC100164019), transcript variant X1, mRNA	--	--	--	--	--	--	--	--	--	--	--	--	--	--	--	--	--	--
c15022_g1	20-21	0.827	0	complete	328722757	XP_001947895.2	3233	0	PREDICTED: furin-like protease 1, isoform 1-CRR isoform X2 [Acyrthosiphon pisum]	641677173	XM_001947860.3	2096	0	PREDICTED: Acyrthosiphon pisum furin-like protease 1, isoform 1-CRR (LOC100166619), transcript variant X2, mRNA	K01349	FURIN, PCSK3	furin	http://www.genome.jp/dbget-bin/www_bget?ko:K01349	P30430	2016	0	Furin-like protease 1, isoform 1-CRR OS=Drosophila melanogaster GN=Fur1 PE=2 SV=2	PF00082//PF01483//PF02817//PF00198	Subtilase family//Proprotein convertase P-domain//e3 binding domain//2-oxoacid dehydrogenases acyltransferase (catalytic domain)	GO:0006508//GO:0008152	proteolysis//metabolic process	GO:0004252//GO:0016746	serine-type endopeptidase activity//transferase activity, transferring acyl groups	--	--	KOG3525	Subtilisin-like proprotein convertase
c11820_g1	33-34	0.609	1(5-27)	complete	641677989	XP_008187989.1	1537	0	PREDICTED: uncharacterized protein LOC100569429 [Acyrthosiphon pisum]	641677988	XM_008189767.1	1230	0	PREDICTED: Acyrthosiphon pisum uncharacterized LOC100569429 (LOC100569429), mRNA	K01047	PLA2G, SPLA2	secretory phospholipase A2	http://www.genome.jp/dbget-bin/www_bget?ko:K01047	Q9NZ20	284	7.54274e-26	Group 3 secretory phospholipase A2 OS=Homo sapiens GN=PLA2G3 PE=1 SV=2	--	--	--	--	--	--	--	--	--	--
c6091_g1	22-23	0.698	0	complete	641654692	XP_001949878.3	563	1.36312e-66	PREDICTED: protein amalgam-like [Acyrthosiphon pisum]	641654691	XM_001949843.3	287	7.94261e-147	PREDICTED: Acyrthosiphon pisum protein amalgam-like (LOC100166902), mRNA	--	--	--	--	--	--	--	--	PF13895	Immunoglobulin domain	--	--	GO:0005515	protein binding	--	--	KOG3510	FOG: Immunoglobulin C-2 Type/fibronectin type III domains
c9335_g1	23-24	0.897	0	complete	242247644	NP_001156075.1	783	7.46541e-99	uncharacterized protein LOC100159932 precursor [Acyrthosiphon pisum]>gi|239789712|dbj|BAH71461.1| ACYPI001271 [Acyrthosiphon pisum]	402743604	NM_001162603.2	537	0	Acyrthosiphon pisum uncharacterized protein LOC100159932 (LOC100159932), mRNA	--	--	--	--	--	--	--	--	PF15800	Clock interacting protein circadian	GO:0045892//GO:0042754	negative regulation of transcription, DNA-templated//negative regulation of circadian rhythm	--	--	--	--	--	--
c5510_g1	20-21	0.612	0	complete	326741704	NP_001192053.1	1522	0	gamma-glutamyl hydrolase-like precursor [Acyrthosiphon pisum]>gi|239790522|dbj|BAH71816.1| ACYPI008145 [Acyrthosiphon pisum]	326741703	NM_001205124.1	827	0	Acyrthosiphon pisum gamma-glutamyl hydrolase-like (LOC100167343), mRNA	K01307	GGH	gamma-glutamyl hydrolase	http://www.genome.jp/dbget-bin/www_bget?ko:K01307	Q54LN4	496	5.81801e-57	Gamma-glutamyl hydrolase A OS=Dictyostelium discoideum GN=gghA PE=3 SV=1	PF07722//PF00981	Peptidase C26//Rotavirus RNA-binding Protein 53 (NS53)	GO:0006541	glutamine metabolic process	GO:0003723//GO:0008242//GO:0016787	RNA binding//omega peptidase activity//hydrolase activity	--	--	--	--
c16486_g1	34-35	0.838	0	internal	347582595	NP_001231568.1	469	6.85874e-54	histidine-rich glycoprotein precursor [Sus scrofa]	347582594	NM_001244639.1	299	7.4676e-154	Sus scrofa histidine-rich glycoprotein (HRG), mRNA >gnl|BL_ORD_ID|3422878 Sus scrofa mRNA, clone:LVRM10008G10, expressed in liver	--	--	--	--	Q28640	272	9.04628e-28	Histidine-rich glycoprotein (Fragment) OS=Oryctolagus cuniculus GN=HRG PE=1 SV=1	PF00666//PF00031	Cathelicidin//Cystatin domain	GO:0006952	defense response	GO:0004869	cysteine-type endopeptidase inhibitor activity	GO:0005576	extracellular region	--	--
c27558_g1	30-31	0.707	0	internal	--	--	--	--	--	115455464	NM_001057868.1	437	0	Oryza sativa Japonica Group Os03g0758500 (Os03g0758500) mRNA, complete cds	--	--	--	--	Q39131	199	3.6138e-18	Lamin-like protein OS=Arabidopsis thaliana GN=At5g15350 PE=1 SV=1	PF00127//PF15510//PF02298	Copper binding proteins, plastocyanin/azurin family//Centromere kinetochore component W//Plastocyanin-like domain	GO:0006118//GO:0007067//GO:0051382	obsolete electron transport//mitotic nuclear division//kinetochore assembly	GO:0009055//GO:0003677//GO:0005507	electron carrier activity//DNA binding//copper ion binding	--	--	--	--
c15158_g1	21-22	0.653	0	complete	328715195	XP_001945791.2	3331	0	PREDICTED: beta-mannosidase [Acyrthosiphon pisum]	641668835	XM_001945756.3	1935	0	PREDICTED: Acyrthosiphon pisum beta-mannosidase (LOC100160465), mRNA	K01192	E3.2.1.25, MANBA, manB	beta-mannosidase	http://www.genome.jp/dbget-bin/www_bget?ko:K01192	Q4FZV0	1212	2.9404e-168	Beta-mannosidase OS=Rattus norvegicus GN=Manba PE=2 SV=1	PF02837//PF15200//PF02836//PF00703//PF04449//PF00383	Glycosyl hydrolases family 2, sugar binding domain//Keratinocyte differentiation-associated//Glycosyl hydrolases family 2, TIM barrel domain//Glycosyl hydrolases family 2//CS1 type fimbrial major subunit//Cytidine and deoxycytidylate deaminase zinc-binding region	GO:0005975	carbohydrate metabolic process	GO:0004553//GO:0008270	hydrolase activity, hydrolyzing O-glycosyl compounds//zinc ion binding	GO:0005576//GO:0009289	extracellular region//pilus	KOG1018	Cytosine deaminase FCY1 and related enzymes
c13423_g1	26-27	0.8	1(7-24)	complete	328712246	XP_001942999.2	1535	0	PREDICTED: glycine receptor subunit alpha-3-like [Acyrthosiphon pisum]	641665614	XM_001942964.3	955	0	PREDICTED: Acyrthosiphon pisum glycine receptor subunit alpha-3-like (LOC100166467), mRNA	--	--	--	--	P63079	275	3.57224e-24	Gamma-aminobutyric acid receptor subunit beta-3 OS=Rattus norvegicus GN=Gabrb3 PE=1 SV=1	PF02932//PF02931//PF04921	Neurotransmitter-gated ion-channel transmembrane region//Neurotransmitter-gated ion-channel ligand binding domain//XAP5, circadian clock regulator	GO:0006811//GO:0006810	ion transport//transport	GO:0005230	extracellular ligand-gated ion channel activity	GO:0016020//GO:0005634	membrane//nucleus	KOG3644	Ligand-gated ion channel
c7882_g1	21-22	0.833	0	complete	428230822	AFY99034.1	699	2.74595e-85	ferritin [Bemisia tabaci]	299886071	FP926901.1	1177	0	Acyrthosiphon pisum mRNA, clone: ACI0AAD12YI23, full-insert cDNA sequence based on ESTs (5'-EST:ACI0AAD12YI23AAM1, 3'-EST ACI2AAD2YI21BBM1)	--	--	--	--	P07797	135	4.77862e-08	Ferritin, lower subunit OS=Lithobates catesbeiana PE=1 SV=1	PF00210	Ferritin-like domain	GO:0006879	cellular iron ion homeostasis	GO:0008199	ferric iron binding	--	--	KOG2332	Ferritin
c27839_g1	23-24	0.849	0	internal	328700427	XP_003241254.1	423	1.56322e-48	PREDICTED: venom protease-like [Acyrthosiphon pisum]	641651997	XM_003241206.2	236	8.3777e-119	PREDICTED: Acyrthosiphon pisum venom protease-like (LOC100158977), mRNA	--	--	--	--	B5U2W0	131	1.14239e-08	Venom serine protease Bi-VSP OS=Bombus ignitus PE=1 SV=1	--	--	--	--	--	--	--	--	--	--
c12286_g1	20-21	0.583	0	5'prime-partial	641676454	XP_008187425.1	1066	0	PREDICTED: alpha-methylacyl-CoA racemase [Acyrthosiphon pisum]>gi|641676456|ref|XP_008187426.1| PREDICTED: alpha-methylacyl-CoA racemase [Acyrthosiphon pisum]	641676455	XM_008189204.1	625	0	PREDICTED: Acyrthosiphon pisum alpha-methylacyl-CoA racemase (LOC100167089), transcript variant X2, mRNA	K01796	E5.1.99.4, AMACR, mcr	alpha-methylacyl-CoA racemase	http://www.genome.jp/dbget-bin/www_bget?ko:K01796	Q9UHK6	551	3.86139e-93	Alpha-methylacyl-CoA racemase OS=Homo sapiens GN=AMACR PE=1 SV=2	PF02515//PF01577	CoA-transferase family III//Potyvirus P1 protease	GO:0006508	proteolysis	GO:0003824//GO:0004197	catalytic activity//cysteine-type endopeptidase activity	--	--	--	--
c7442_g1	22-23	0.825	0	complete	242247311	NP_001156095.1	132	9.06013e-08	cuticle protein-like precursor [Acyrthosiphon pisum]>gi|239790428|dbj|BAH71778.1| ACYPI002011 [Acyrthosiphon pisum]	402744257	NM_001162623.2	468	0	Acyrthosiphon pisum cuticle protein-like (LOC100160737), mRNA	--	--	--	--	--	--	--	--	PF03823	Neurokinin B	GO:0007217	tachykinin receptor signaling pathway	--	--	--	--	--	--
c12493_g1	41-42	0.49	0	internal	545843036	XP_005666479.1	1165	5.84025e-157	PREDICTED: serpin A3-8 [Sus scrofa]	371921785	AK394212.1	708	0	Sus scrofa mRNA, clone: LVRM10095A10, expressed in liver	K04525	SERPINA	serpin peptidase inhibitor, clade A	http://www.genome.jp/dbget-bin/www_bget?ko:K04525	A6QPQ2	797	8.72728e-103	Serpin A3-8 OS=Bos taurus GN=SERPINA3-8 PE=2 SV=1	--	--	--	--	--	--	--	--	KOG2392	Serpin
c20764_g1	21-22	0.537	0	internal	641659463	XP_008181116.1	502	1.85743e-56	PREDICTED: TELO2-interacting protein 1 homolog [Acyrthosiphon pisum]	641659462	XM_008182894.1	323	4.73124e-167	PREDICTED: Acyrthosiphon pisum TELO2-interacting protein 1 homolog (LOC100164474), mRNA	--	--	--	--	--	--	--	--	PF00322	Endothelin family	GO:0019229	regulation of vasoconstriction	--	--	GO:0005576	extracellular region	--	--
c5257_g1	14-15	0.733	0	5'prime-partial	641655875	XP_008179759.1	852	1.70784e-107	PREDICTED: transcription factor AP-2-beta [Acyrthosiphon pisum]	641655874	XM_008181537.1	460	0	PREDICTED: Acyrthosiphon pisum transcription factor AP-2-beta (LOC100158940), mRNA	K09176	TFAP2A_B	transcription factor AP-2 alpha/beta	http://www.genome.jp/dbget-bin/www_bget?ko:K09176	Q2T9K2	592	4.11111e-73	Transcription factor AP-2-epsilon OS=Xenopus laevis GN=tfap2e PE=2 SV=1	--	--	--	--	--	--	--	--	KOG3811	Transcription factor AP-2
c10753_g1	18-19	0.851	0	complete	648216165	NP_001280451.1	1746	0	28S ribosomal protein S22, mitochondrial [Acyrthosiphon pisum]>gi|239791210|dbj|BAH72103.1| ACYPI001532 [Acyrthosiphon pisum]	641662256	XM_001952180.2	1247	0	PREDICTED: Acyrthosiphon pisum sulfatase-modifying factor 1 (LOC100162259), mRNA	K13444	SUMF1, FGE	sulfatase modifying factor 1	http://www.genome.jp/dbget-bin/www_bget?ko:K13444	Q8R0F3	1054	1.00693e-133	Sulfatase-modifying factor 1 OS=Mus musculus GN=Sumf1 PE=1 SV=2	--	--	--	--	--	--	--	--	--	--
c12680_g1	19-20	0.823	0	complete	350536167	NP_001233041.1	770	8.22601e-96	protein canopy-1-like precursor [Acyrthosiphon pisum]>gi|239799320|dbj|BAH70586.1| ACYPI006838 [Acyrthosiphon pisum]	402765692	NM_001246112.2	647	0	Acyrthosiphon pisum protein canopy-1-like (LOC100569501), mRNA	--	--	--	--	Q9QXT0	161	3.71152e-11	Protein canopy homolog 2 OS=Mus musculus GN=Cnpy2 PE=1 SV=1	--	--	--	--	--	--	--	--	KOG3782	Predicted membrane protein, contains type II SA sequence
c14730_g1	37-38	0.711	0	complete	328722417	XP_001944684.2	3260	0	PREDICTED: transcription factor 25 [Acyrthosiphon pisum]	641676750	XM_001944649.3	2509	0	PREDICTED: Acyrthosiphon pisum transcription factor 25 (LOC100164702), mRNA	--	--	--	--	Q9BQ70	984	2.24271e-114	Transcription factor 25 OS=Homo sapiens GN=TCF25 PE=1 SV=1	PF01698	Floricaula / Leafy protein	GO:0006355	regulation of transcription, DNA-templated	GO:0003677	DNA binding	--	--	KOG2422	Uncharacterized conserved protein
c16329_g1	23-24	0.809	0	3'prime-partial	328707896	XP_001945090.2	558	6.58093e-66	PREDICTED: KDEL motif-containing protein 1-like [Acyrthosiphon pisum]	641660585	XM_001945055.3	406	0	PREDICTED: Acyrthosiphon pisum KDEL motif-containing protein 1-like (LOC100169405), mRNA	--	--	--	--	Q6UW63	150	2.37717e-10	KDEL motif-containing protein 1 OS=Homo sapiens GN=KDELC1 PE=1 SV=1	--	--	--	--	--	--	--	--	--	--
c5663_g1	23-24	0.581	0	complete	328711854	XP_003244660.1	1061	6.22169e-144	PREDICTED: uncharacterized protein LOC100571180 [Acyrthosiphon pisum]	641665137	XM_003244612.2	784	0	PREDICTED: Acyrthosiphon pisum uncharacterized LOC100571180 (LOC100571180), mRNA	--	--	--	--	--	--	--	--	--	--	--	--	--	--	--	--	--	--
c5975_g1	28-29	0.563	1(7-26)	complete	666637951	NP_001288021.1	524	2.08204e-60	uncharacterized protein LOC103309510 [Acyrthosiphon pisum]>gi|388556090|gb|AFK66768.1| hypothetical protein [Acyrthosiphon pisum]	666637950	NM_001301092.1	230	1.09696e-114	Acyrthosiphon pisum hypothetical protein (LOC103309510), mRNA >gnl|BL_ORD_ID|13366216 Acyrthosiphon pisum hypothetical protein mRNA, complete cds	--	--	--	--	--	--	--	--	PF03150	Di-haem cytochrome c peroxidase	GO:0055114	oxidation-reduction process	GO:0016491	oxidoreductase activity	--	--	--	--
c27344_g1	27-28	0.936	0	5'prime-partial	172048667	B0JFB8.1	483	5.28492e-60	RecName: Full=Fungal protease inhibitor-1; Flags: Precursor [Antheraea mylitta]>gi|166159810|gb|ABY83296.1| fungal protease inhibitor 1 [Antheraea mylitta]>gi|166997966|emb|CAP74000.1| fungal protease inhibitor-1 precursor [Antheraea mylitta]	--	--	--	--	--	--	--	--	--	B0JFB8	483	2.17391e-61	Fungal protease inhibitor-1 OS=Antheraea mylitta GN=fpi-1 PE=1 SV=1	PF00219	Insulin-like growth factor binding protein	GO:0001558	regulation of cell growth	GO:0005520	insulin-like growth factor binding	GO:0005576//GO:0016942	extracellular region//insulin-like growth factor binding protein complex	--	--
c21930_g1	23-24	0.577	0	3'prime-partial	193656951	XP_001948741.1	1109	1.78032e-150	PREDICTED: noggin-like [Acyrthosiphon pisum]	641647484	XM_001948706.3	593	0	PREDICTED: Acyrthosiphon pisum noggin-like (LOC100166334), mRNA	K04658	NOG	noggin	http://www.genome.jp/dbget-bin/www_bget?ko:K04658	O93525	328	6.84468e-35	Noggin OS=Gallus gallus GN=NOG PE=2 SV=1	PF08057	Erythromycin resistance leader peptide	GO:0046677	response to antibiotic	--	--	--	--	--	--
c2639_g1	22-23	0.781	0	3'prime-partial	193573549	XP_001947462.1	653	9.77763e-84	PREDICTED: orcokinin peptides type A-like isoform X2 [Acyrthosiphon pisum]	641651909	XM_001947427.3	567	0	PREDICTED: Acyrthosiphon pisum orcokinin peptides type A-like (LOC100163447), transcript variant X2, mRNA	--	--	--	--	Q9NL83	144	1.02824e-09	Orcokinin peptides type A OS=Procambarus clarkii PE=1 SV=1	--	--	--	--	--	--	--	--	--	--
c6630_g1	25-26	0.633	0	complete	641648550	XP_008182641.1	1756	0	PREDICTED: torso-like protein [Acyrthosiphon pisum]	641648549	XM_008184419.1	1347	0	PREDICTED: Acyrthosiphon pisum torso-like protein (LOC100168743), mRNA	K12377	TSL	torso-like protein	http://www.genome.jp/dbget-bin/www_bget?ko:K12377	P40689	853	2.38305e-108	Torso-like protein OS=Drosophila melanogaster GN=tsl PE=1 SV=2	--	--	--	--	--	--	--	--	--	--
c14634_g2	21-22	0.936	0	complete	328722617	XP_003247617.1	1949	0	PREDICTED: chorion peroxidase-like [Acyrthosiphon pisum]	641677000	XM_003247569.2	1056	0	PREDICTED: Acyrthosiphon pisum chorion peroxidase-like (LOC100569403), mRNA	--	--	--	--	Q23490	616	1.0665e-66	Peroxidase mlt-7 OS=Caenorhabditis elegans GN=mlt-7 PE=1 SV=1	--	--	--	--	--	--	--	--	KOG2408	Peroxidase/oxygenase
c27367_g1	24-25	0.64	0	3'prime-partial	641663328	XP_008182593.1	300	9.0398e-31	PREDICTED: uncharacterized protein LOC100158692 [Acyrthosiphon pisum]	641663327	XM_008184371.1	188	4.08076e-92	PREDICTED: Acyrthosiphon pisum uncharacterized LOC100158692 (LOC100158692), mRNA	--	--	--	--	--	--	--	--	--	--	--	--	--	--	--	--	--	--
c10284_g1	17-18	0.717	0	3'prime-partial	328717953	XP_003246346.1	536	8.40115e-59	PREDICTED: tyrosine-protein kinase RYK-like [Acyrthosiphon pisum]	641672006	XM_003246298.2	480	0	PREDICTED: Acyrthosiphon pisum tyrosine-protein kinase RYK-like (LOC100573904), mRNA	K05128	RYK	RYK receptor-like tyrosine kinase	http://www.genome.jp/dbget-bin/www_bget?ko:K05128	Q27324	325	1.43405e-31	Tyrosine-protein kinase Drl OS=Drosophila melanogaster GN=drl PE=2 SV=1	PF01213//PF02532	Adenylate cyclase associated (CAP) N terminal//Photosystem II reaction centre I protein (PSII 4.8 kDa protein)	GO:0007010//GO:0015979	cytoskeleton organization//photosynthesis	GO:0003779	actin binding	GO:0016020//GO:0009539//GO:0009523	membrane//photosystem II reaction center//photosystem II	KOG1024	Receptor-like protein tyrosine kinase RYK/derailed
c13614_g1	17-18	0.47	0	complete	328723798	XP_001948205.2	2699	0	PREDICTED: polycomb protein Scm [Acyrthosiphon pisum]>gi|641678367|ref|XP_008188131.1| PREDICTED: polycomb protein Scm [Acyrthosiphon pisum]	641678366	XM_008189909.1	1694	0	PREDICTED: Acyrthosiphon pisum polycomb protein Scm (LOC100161168), transcript variant X2, mRNA	K11465	SCML2	sex comb on midleg-like protein 2	http://www.genome.jp/dbget-bin/www_bget?ko:K11465	Q9VHA0	854	5.22563e-99	Polycomb protein Scm OS=Drosophila melanogaster GN=Scm PE=1 SV=2	PF00536//PF07647//PF02820//PF06467//PF02198	SAM domain (Sterile alpha motif)//SAM domain (Sterile alpha motif)//mbt repeat//MYM-type Zinc finger with FCS sequence motif//Sterile alpha motif (SAM)/Pointed domain	GO:0006355	regulation of transcription, DNA-templated	GO:0008270//GO:0043565//GO:0005515	zinc ion binding//sequence-specific DNA binding//protein binding	GO:0005634	nucleus	KOG3766	Polycomb group protein SCM/L(3)MBT (tumor-supressor in Drosophila and humans)
c5437_g1	24-25	0.846	0	5'prime-partial	288558727	NP_001165727.1	445	2.9813e-51	cuticular protein 68 precursor [Acyrthosiphon pisum]>gi|239788969|dbj|BAH71135.1| ACYPI001095 [Acyrthosiphon pisum]	288558726	NM_001172256.1	508	0	Acyrthosiphon pisum cuticular protein 68 (cp68), mRNA	--	--	--	--	P82121	190	4.94259e-16	Cuticle protein 8 OS=Blaberus craniifer PE=1 SV=1	PF00379	Insect cuticle protein	--	--	GO:0042302	structural constituent of cuticle	--	--	--	--
c9680_g1	22-23	0.729	0	complete	193617724	XP_001950907.1	1765	0	PREDICTED: dnaJ homolog subfamily B member 11 [Acyrthosiphon pisum]	641655774	XM_001950872.3	1322	0	PREDICTED: Acyrthosiphon pisum dnaJ homolog subfamily B member 11 (LOC100160129), mRNA	K09517	DNAJB11	DnaJ homolog subfamily B member 11	http://www.genome.jp/dbget-bin/www_bget?ko:K09517	Q5RAJ6	1027	3.11192e-131	DnaJ homolog subfamily B member 11 OS=Pongo abelii GN=DNAJB11 PE=2 SV=1	PF08123//PF05011	Histone methylation protein DOT1//Lariat debranching enzyme, C-terminal domain	GO:0006479//GO:0006397//GO:0006554	protein methylation//mRNA processing//lysine catabolic process	GO:0018024//GO:0016788	histone-lysine N-methyltransferase activity//hydrolase activity, acting on ester bonds	--	--	KOG0713	Molecular chaperone (DnaJ superfamily)
c10953_g1	22-23	0.633	0	complete	328712665	XP_001949765.2	1073	6.84317e-143	PREDICTED: prothoracicostatic peptide [Acyrthosiphon pisum]	641666034	XM_001949730.3	1040	0	PREDICTED: Acyrthosiphon pisum prothoracicostatic peptide (LOC100166656), transcript variant X1, mRNA	--	--	--	--	P82003	221	7.08794e-19	Prothoracicostatic peptide OS=Bombyx mori PE=1 SV=2	PF05859//PF02008	Mis12 protein//CXXC zinc finger domain	GO:0007067//GO:0007049	mitotic nuclear division//cell cycle	GO:0008270//GO:0003677	zinc ion binding//DNA binding	GO:0000775//GO:0005634	chromosome, centromeric region//nucleus	--	--
c14715_g1	22-23	0.743	0	complete	240848575	NP_001155797.1	1099	1.31063e-142	ferritin-like precursor [Acyrthosiphon pisum]>gi|239788704|dbj|BAH71020.1| ACYPI009403 [Acyrthosiphon pisum]	402766700	NM_001162325.2	1048	0	Acyrthosiphon pisum ferritin-like (LOC100168726), mRNA	K00522	FTH1	ferritin heavy chain	http://www.genome.jp/dbget-bin/www_bget?ko:K00522	P41822	357	8.6517e-37	Ferritin subunit OS=Aedes aegypti GN=FERH PE=1 SV=2	PF00210//PF02915	Ferritin-like domain//Rubrerythrin	GO:0006879//GO:0006826//GO:0055114	cellular iron ion homeostasis//iron ion transport//oxidation-reduction process	GO:0008199//GO:0016491//GO:0046872	ferric iron binding//oxidoreductase activity//metal ion binding	--	--	KOG2332	Ferritin
c15447_g1	19-20	0.484	0	complete	641653727	XP_008178905.1	232	6.60329e-19	PREDICTED: uncharacterized protein LOC100570090 [Acyrthosiphon pisum]	--	--	--	--	--	--	--	--	--	--	--	--	--	--	--	--	--	--	--	--	--	--	--
c7655_g1	31-32	0.575	1(12-29)	3'prime-partial	328718302	XP_001946559.2	2609	0	PREDICTED: neogenin isoform X3 [Acyrthosiphon pisum]	641672400	XM_001946524.3	1595	0	PREDICTED: Acyrthosiphon pisum neogenin (LOC100160084), transcript variant X3, mRNA	--	--	--	--	P97603	706	9.14772e-79	Neogenin (Fragment) OS=Rattus norvegicus GN=Neo1 PE=2 SV=1	PF02480//PF13895//PF00041	Alphaherpesvirus glycoprotein E//Immunoglobulin domain//Fibronectin type III domain	--	--	GO:0005515	protein binding	GO:0016020	membrane	KOG4221	Receptor mediating netrin-dependent axon guidance
c6028_g1	25-26	0.782	0	complete	641677929	XP_008187965.1	1506	0	PREDICTED: probable uridine nucleosidase 1 [Acyrthosiphon pisum]	641677928	XM_008189743.1	1251	0	PREDICTED: Acyrthosiphon pisum probable uridine nucleosidase 1 (LOC100165637), mRNA	K01053	E3.1.1.17, gnl, RGN	gluconolactonase	http://www.genome.jp/dbget-bin/www_bget?ko:K01053	Q6ZJ05	290	2.28216e-27	Probable uridine nucleosidase 1 OS=Oryza sativa subsp. japonica GN=URH1 PE=2 SV=1	--	--	--	--	--	--	--	--	KOG2938	Predicted inosine-uridine preferring nucleoside hydrolase
c13392_g1	22-23	0.838	0	complete	328706983	XP_001948462.2	3329	0	PREDICTED: cartilage oligomeric matrix protein [Acyrthosiphon pisum]	641659605	XM_001948427.3	2217	0	PREDICTED: Acyrthosiphon pisum cartilage oligomeric matrix protein (LOC100168802), mRNA	K04659	THBS2S	thrombospondin 2/3/4/5	http://www.genome.jp/dbget-bin/www_bget?ko:K04659	P49747	965	0	Cartilage oligomeric matrix protein OS=Homo sapiens GN=COMP PE=1 SV=2	PF00008//PF02412//PF07645//PF05735	EGF-like domain//Thrombospondin type 3 repeat//Calcium-binding EGF domain//Thrombospondin C-terminal region	GO:0007155	cell adhesion	GO:0005515//GO:0005509	protein binding//calcium ion binding	GO:0005576	extracellular region	KOG1217	Fibrillins and related proteins containing Ca2+-binding EGF-like domains
c22711_g1	34-35	0.847	0	5'prime-partial	466026908	XP_004273414.1	328	2.33433e-36	PREDICTED: apolipoprotein C-III [Orcinus orca]	545848662	XM_005667372.1	488	0	PREDICTED: Sus scrofa apolipoprotein C-III (APOC3), transcript variant X1, mRNA	K08759	APOC3	apolipoprotein C-III	http://www.genome.jp/dbget-bin/www_bget?ko:K08759	P27917	409	6.01402e-50	Apolipoprotein C-III OS=Sus scrofa GN=APOC3 PE=1 SV=2	PF04691//PF05778	Apolipoprotein C-I (ApoC-1)//Apolipoprotein CIII (Apo-CIII)	GO:0006869//GO:0042157	lipid transport//lipoprotein metabolic process	GO:0008289	lipid binding	GO:0005576	extracellular region	--	--
c15663_g1	21-22	0.839	0	3'prime-partial	193606219	XP_001951050.1	459	1.06418e-54	PREDICTED: gamma-interferon-inducible lysosomal thiol reductase-like [Acyrthosiphon pisum]	641659763	XM_001951015.3	337	8.16445e-175	PREDICTED: Acyrthosiphon pisum gamma-interferon-inducible lysosomal thiol reductase-like (LOC100167762), mRNA	--	--	--	--	--	--	--	--	--	--	--	--	--	--	--	--	--	--
c14739_g1	24-25	0.742	0	complete	237874218	NP_001153867.1	1879	0	cathepsin D [Acyrthosiphon pisum]	237874217	NM_001160395.1	1433	0	Acyrthosiphon pisum cathepsin D (Cathd), mRNA	K01379	CTSD	cathepsin D	http://www.genome.jp/dbget-bin/www_bget?ko:K01379	Q03168	1223	5.48037e-161	Lysosomal aspartic protease OS=Aedes aegypti GN=AAEL006169 PE=1 SV=2	PF00026	Eukaryotic aspartyl protease	GO:0006508	proteolysis	GO:0004190	aspartic-type endopeptidase activity	--	--	KOG1339	Aspartyl protease
c23916_g1	26-27	0.615	0	internal	66809067	XP_638256.1	158	6.62598e-11	histone H1 [Dictyostelium discoideum AX4]>gi|1708099|sp|P54671.3|H1_DICDI RecName: Full=Histone H1>gi|832841|gb|AAA67370.1| histone H1 [Dictyostelium discoideum]>gi|20514960|gb|AAA93483.2| histone H1 [Dictyostelium discoideum]>gi|60466683|gb|EAL64734.1| histone H1 [Dictyostelium discoideum AX4]	115455944	NM_001058108.1	508	0	Oryza sativa Japonica Group Os03g0799000 (Os03g0799000) mRNA, complete cds	--	--	--	--	P27806	291	1.06849e-30	Histone H1 OS=Triticum aestivum PE=2 SV=2	PF04614//PF00538	Pex19 protein family//linker histone H1 and H5 family	GO:0006334	nucleosome assembly	GO:0003677	DNA binding	GO:0005634//GO:0000786//GO:0005777	nucleus//nucleosome//peroxisome	--	--
c13997_g1	23-24	0.67	0	complete	328721807	XP_003247410.1	1709	0	PREDICTED: uncharacterized protein LOC100570826 [Acyrthosiphon pisum]	641676088	XM_003247362.2	688	0	PREDICTED: Acyrthosiphon pisum uncharacterized LOC100570826 (LOC100570826), mRNA	--	--	--	--	--	--	--	--	PF02534//PF05371	Type IV secretory system Conjugative DNA transfer//Phage major coat protein, Gp8	GO:0009291	unidirectional conjugation	--	--	GO:0016020//GO:0019028	membrane//viral capsid	--	--
c28220_g1	19-20	0.906	0	complete	45384268	NP_990375.1	400	2.51306e-46	matrix Gla protein precursor [Gallus gallus]>gi|6016564|sp|O42413.1|MGP_CHICK RecName: Full=Matrix Gla protein; Short=MGP; Flags: Precursor [Gallus gallus]>gi|2598421|emb|CAA74201.1| Matrix Gla Protein [Gallus gallus]	45384267	NM_205044.1	654	0	Gallus gallus matrix Gla protein (MGP), mRNA >gnl|BL_ORD_ID|228790 Gallus gallus mRNA for matrix GLA protein	K19481	MGP	matrix Gla protein	http://www.genome.jp/dbget-bin/www_bget?ko:K19481	O42413	400	1.03373e-47	Matrix Gla protein OS=Gallus gallus GN=MGP PE=2 SV=1	PF00594	Vitamin K-dependent carboxylation/gamma-carboxyglutamic (GLA) domain	GO:0001503//GO:0051216//GO:0030154	ossification//cartilage development//cell differentiation	GO:0005509	calcium ion binding	GO:0031012//GO:0005576	extracellular matrix//extracellular region	--	--
c14410_g1	20-21	0.724	0	complete	229577153	NP_001153315.1	2287	0	serine protease inhibitor 5 precursor [Acyrthosiphon pisum]	329663388	NM_001159843.2	1407	0	Acyrthosiphon pisum serine protease inhibitor 5 (Spn5), mRNA	--	--	--	--	P29508	496	1.11591e-54	Serpin B3 OS=Homo sapiens GN=SERPINB3 PE=1 SV=2	PF00584//PF03201	SecE/Sec61-gamma subunits of protein translocation complex//H2-forming N5,N10-methylene-tetrahydromethanopterin dehydrogenase	GO:0046656//GO:0006886//GO:0006605//GO:0055114//GO:0015948	folic acid biosynthetic process//intracellular protein transport//protein targeting//oxidation-reduction process//methanogenesis	GO:0047068//GO:0018537	N5,N10-methenyltetrahydromethanopterin hydrogenase activity//coenzyme F420-dependent N5,N10-methenyltetrahydromethanopterin reductase activity	GO:0016020	membrane	KOG2392	Serpin
c9328_g1	17-18	0.594	0	complete	--	--	--	--	--	--	--	--	--	--	--	--	--	--	--	--	--	--	--	--	--	--	--	--	--	--	--	--
c14907_g2	20-21	0.607	0	internal	--	--	--	--	--	--	--	--	--	--	--	--	--	--	--	--	--	--	--	--	--	--	--	--	--	--	--	--
c14056_g1	18-19	0.724	0	complete	193652561	XP_001945732.1	1687	0	PREDICTED: carbonic anhydrase 2-like [Acyrthosiphon pisum]	641675137	XM_001945697.3	1495	0	PREDICTED: Acyrthosiphon pisum carbonic anhydrase 2-like (LOC100165346), mRNA	K01672	E4.2.1.1	carbonic anhydrase	http://www.genome.jp/dbget-bin/www_bget?ko:K01672	P00919	403	6.24431e-42	Carbonic anhydrase 2 OS=Oryctolagus cuniculus GN=CA2 PE=1 SV=3	--	--	--	--	--	--	--	--	KOG0382	Carbonic anhydrase
c3498_g1	21-22	0.851	0	complete	193632049	XP_001950366.1	1274	1.96317e-175	PREDICTED: uncharacterized protein LOC100159662 [Acyrthosiphon pisum]	641678387	XM_001950331.3	762	0	PREDICTED: Acyrthosiphon pisum uncharacterized LOC100159662 (LOC100159662), mRNA	--	--	--	--	--	--	--	--	--	--	--	--	--	--	--	--	--	--
c27114_g1	32-33	0.665	0	3'prime-partial	328709142	XP_001952856.2	584	1.64184e-70	PREDICTED: anosmin-1 isoform X1 [Acyrthosiphon pisum]	641662064	XM_008183889.1	385	0	PREDICTED: Acyrthosiphon pisum anosmin-1 (LOC100161546), transcript variant X2, mRNA	--	--	--	--	--	--	--	--	PF00095	WAP-type (Whey Acidic Protein) 'four-disulfide core'	--	--	GO:0030414	peptidase inhibitor activity	GO:0005576	extracellular region	--	--
c15161_g1	22-23	0.868	0	complete	641676591	XP_008187471.1	5697	0	PREDICTED: contactin [Acyrthosiphon pisum]	641676590	XM_008189249.1	3203	0	PREDICTED: Acyrthosiphon pisum contactin (LOC100164515), mRNA	--	--	--	--	Q9VN14	3215	0	Contactin OS=Drosophila melanogaster GN=Cont PE=1 SV=2	PF05790//PF16656//PF00041//PF07354//PF13895	Immunoglobulin C2-set domain//Purple acid Phosphatase, N-terminal domain//Fibronectin type III domain//Zona-pellucida-binding protein (Sp38)//Immunoglobulin domain	GO:0007339//GO:0007155//GO:0019497//GO:0006771	binding of sperm to zona pellucida//cell adhesion//hexachlorocyclohexane metabolic process//riboflavin metabolic process	GO:0003993//GO:0005515//GO:0046872	acid phosphatase activity//protein binding//metal ion binding	GO:0005576//GO:0016021	extracellular region//integral component of membrane	KOG3513	Neural cell adhesion molecule L1
c13185_g1	19-20	0.738	0	complete	328718363	XP_001947137.2	3144	0	PREDICTED: neuroendocrine convertase 1-like [Acyrthosiphon pisum]	641672463	XM_001947102.3	1742	0	PREDICTED: Acyrthosiphon pisum neuroendocrine convertase 1-like (LOC100166094), mRNA	K01359	PCSK1	proprotein convertase subtilisin/kexin type 1	http://www.genome.jp/dbget-bin/www_bget?ko:K01359	P63240	1150	5.07599e-141	Neuroendocrine convertase 1 OS=Mus cookii GN=Pcsk1 PE=2 SV=1	PF00082//PF01483	Subtilase family//Proprotein convertase P-domain	GO:0006508	proteolysis	GO:0004252	serine-type endopeptidase activity	--	--	KOG3525	Subtilisin-like proprotein convertase
c12608_g1	23-24	0.733	0	3'prime-partial	641661172	XP_008181779.1	2304	0	PREDICTED: endochitinase [Acyrthosiphon pisum]	641661171	XM_008183557.1	1433	0	PREDICTED: Acyrthosiphon pisum endochitinase (LOC103307636), mRNA	K01183	E3.2.1.14	chitinase	http://www.genome.jp/dbget-bin/www_bget?ko:K01183	P36362	1441	0	Endochitinase OS=Manduca sexta PE=2 SV=1	PF00704	Glycosyl hydrolases family 18	GO:0005975	carbohydrate metabolic process	GO:0004553	hydrolase activity, hydrolyzing O-glycosyl compounds	--	--	KOG2806	Chitinase
c1965_g1	29-30	0.847	1(7-29)	complete	328704845	XP_001943881.2	1996	0	PREDICTED: peptidyl-alpha-hydroxyglycine alpha-amidating lyase 2 [Acyrthosiphon pisum]	641657201	XM_001943846.3	1580	0	PREDICTED: Acyrthosiphon pisum peptidyl-alpha-hydroxyglycine alpha-amidating lyase 2 (LOC100162090), mRNA	K18200	PAL	peptidylamidoglycolate lyase	http://www.genome.jp/dbget-bin/www_bget?ko:K18200	Q9W1L5	889	1.95933e-111	Peptidyl-alpha-hydroxyglycine alpha-amidating lyase 2 OS=Drosophila melanogaster GN=Pal2 PE=1 SV=2	PF01436//PF01731	NHL repeat//Arylesterase	--	--	GO:0005515//GO:0004064	protein binding//arylesterase activity	--	--	KOG3567	Peptidylglycine alpha-amidating monooxygenase
c4288_g1	15-16	0.771	0	internal	542181315	XP_005496398.1	392	1.61402e-46	PREDICTED: amyloid-like protein 2, partial [Zonotrichia albicollis]	309951117	NM_001006317.2	219	2.22109e-109	Gallus gallus amyloid beta (A4) precursor-like protein 2 (APLP2), mRNA	K04520	APP	amyloid beta A4 protein	http://www.genome.jp/dbget-bin/www_bget?ko:K04520	P08592	389	2.2653e-43	Amyloid beta A4 protein OS=Rattus norvegicus GN=App PE=1 SV=2	PF02177	Amyloid A4 N-terminal heparin-binding	--	--	GO:0008201	heparin binding	--	--	--	--
c13913_g1	24-25	0.788	0	complete	455659097	AGG35947.1	1251	1.08549e-162	Me17, partial [Macrosiphum euphorbiae]	455659096	JX134491.1	569	0	Macrosiphum euphorbiae Me17 mRNA, partial cds	--	--	--	--	--	--	--	--	--	--	--	--	--	--	--	--	--	--
c8922_g1	22-23	0.474	0	3'prime-partial	328700005	XP_001951223.2	1253	1.0681e-165	PREDICTED: another transcription unit protein [Acyrthosiphon pisum]>gi|641651507|ref|XP_008190158.1| PREDICTED: another transcription unit protein [Acyrthosiphon pisum]>gi|641651509|ref|XP_008190159.1| PREDICTED: another transcription unit protein [Acyrthosiphon pisum]>gi|641651511|ref|XP_008190160.1| PREDICTED: another transcription unit protein [Acyrthosiphon pisum]	641651510	XM_008191938.1	902	0	PREDICTED: Acyrthosiphon pisum another transcription unit protein (LOC100168721), transcript variant X4, mRNA	K15177	LEO1	RNA polymerase-associated protein LEO1	http://www.genome.jp/dbget-bin/www_bget?ko:K15177	Q6NYV9	803	6.90862e-99	RNA polymerase-associated protein LEO1 OS=Danio rerio GN=leo1 PE=1 SV=1	PF04004	Leo1-like protein	GO:0006368//GO:0016570	transcription elongation from RNA polymerase II promoter//histone modification	--	--	GO:0016593	Cdc73/Paf1 complex	KOG2428	Uncharacterized conserved protein
c8479_g1	20-21	0.733	0	complete	241896896	NP_001155917.1	602	5.39961e-75	uncharacterized protein LOC100158873 precursor [Acyrthosiphon pisum]	299885208	FP927913.1	467	0	Acyrthosiphon pisum mRNA, clone: ACI0AAB1YC08, full-insert cDNA sequence based on ESTs (5'-EST:ACI0AAB1YC08AAM1, 3'-EST ACI0AAB1YC08BBM1)	--	--	--	--	--	--	--	--	PF07464	Apolipophorin-III precursor (apoLp-III)	GO:0006869	lipid transport	GO:0008289	lipid binding	GO:0005576	extracellular region	--	--
c11670_g1	21-22	0.763	0	complete	193617883	XP_001946391.1	2376	0	PREDICTED: alpha-N-acetylgalactosaminidase-like [Acyrthosiphon pisum]>gi|641648002|ref|XP_008180547.1| PREDICTED: alpha-N-acetylgalactosaminidase-like [Acyrthosiphon pisum]	641648001	XM_008182325.1	1654	0	PREDICTED: Acyrthosiphon pisum alpha-N-acetylgalactosaminidase-like (LOC100161159), mRNA	K01204	NAGA	alpha-N-acetylgalactosaminidase	http://www.genome.jp/dbget-bin/www_bget?ko:K01204	Q90744	1126	6.1239e-146	Alpha-N-acetylgalactosaminidase OS=Gallus gallus GN=NAGA PE=1 SV=1	PF16499//PF02065	Alpha galactosidase A//Melibiase	GO:0001575//GO:0005975//GO:0046486//GO:0006012	globoside metabolic process//carbohydrate metabolic process//glycerolipid metabolic process//galactose metabolic process	GO:0004557//GO:0004553	alpha-galactosidase activity//hydrolase activity, hydrolyzing O-glycosyl compounds	--	--	KOG2366	Alpha-D-galactosidase (melibiase)
c14234_g1	24-25	0.644	0	complete	328706108	XP_001943071.2	2280	0	PREDICTED: uncharacterized protein LOC100164792 isoform X2 [Acyrthosiphon pisum]	641658623	XM_001943036.3	1443	0	PREDICTED: Acyrthosiphon pisum uncharacterized LOC100164792 (LOC100164792), transcript variant X2, mRNA	--	--	--	--	--	--	--	--	PF00720	Subtilisin inhibitor-like	--	--	GO:0004867	serine-type endopeptidase inhibitor activity	--	--	--	--
c13699_g1	21-22	0.813	0	complete	641658675	XP_008180796.1	1651	0	PREDICTED: uncharacterized protein LOC100164097 isoform X1 [Acyrthosiphon pisum]	641658676	XM_001951259.3	1518	0	PREDICTED: Acyrthosiphon pisum hornerin (LOC100164097), transcript variant X2, mRNA	--	--	--	--	Q05319	407	2.95903e-39	Serine proteinase stubble OS=Drosophila melanogaster GN=Sb PE=2 SV=2	PF00089	Trypsin	GO:0006508	proteolysis	GO:0004252	serine-type endopeptidase activity	--	--	KOG3627	Trypsin
c9980_g1	20-21	0.559	0	complete	641663048	XP_008182490.1	810	5.87465e-103	PREDICTED: uncharacterized protein LOC100568561 [Acyrthosiphon pisum]	641663047	XM_008184268.1	999	0	PREDICTED: Acyrthosiphon pisum uncharacterized LOC100568561 (LOC100568561), mRNA	--	--	--	--	--	--	--	--	PF01213//PF13895	Adenylate cyclase associated (CAP) N terminal//Immunoglobulin domain	GO:0007010	cytoskeleton organization	GO:0003779//GO:0005515	actin binding//protein binding	--	--	--	--
c1564_g1	22-23	0.71	0	3'prime-partial	328719064	XP_001948643.2	2064	0	PREDICTED: pancreatic triacylglycerol lipase-like [Acyrthosiphon pisum]	641673191	XM_001948608.3	1182	0	PREDICTED: Acyrthosiphon pisum pancreatic triacylglycerol lipase-like (LOC100163959), mRNA	K14073	PNLIP, PL	pancreatic triacylglycerol lipase	http://www.genome.jp/dbget-bin/www_bget?ko:K14073	Q64425	762	2.09234e-94	Pancreatic triacylglycerol lipase (Fragment) OS=Myocastor coypus GN=PNLIP PE=2 SV=1	--	--	--	--	--	--	--	--	--	--
c13670_g1	22-23	0.643	0	complete	328712999	XP_001944911.2	2363	0	PREDICTED: uncharacterized protein LOC100166244 [Acyrthosiphon pisum]	641666359	XM_001944876.3	1806	0	PREDICTED: Acyrthosiphon pisum uncharacterized LOC100166244 (LOC100166244), mRNA	--	--	--	--	--	--	--	--	--	--	--	--	--	--	--	--	--	--
c13692_g1	22-23	0.738	0	complete	641666772	XP_008183848.1	1061	1.44878e-136	PREDICTED: uncharacterized protein LOC100575698 [Acyrthosiphon pisum]	641666771	XM_008185626.1	460	0	PREDICTED: Acyrthosiphon pisum uncharacterized LOC100575698 (LOC100575698), mRNA	--	--	--	--	--	--	--	--	--	--	--	--	--	--	--	--	--	--
c17146_g1	19-20	0.799	0	3'prime-partial	328716055	XP_001944292.2	648	2.05317e-80	PREDICTED: transmembrane protein 194A [Acyrthosiphon pisum]	641669730	XM_001944257.3	362	0	PREDICTED: Acyrthosiphon pisum transmembrane protein 194A (LOC100167120), mRNA	--	--	--	--	--	--	--	--	--	--	--	--	--	--	--	--	--	--
c12797_g1	25-26	0.669	0	complete	641663328	XP_008182593.1	1313	2.38588e-169	PREDICTED: uncharacterized protein LOC100158692 [Acyrthosiphon pisum]	641663327	XM_008184371.1	593	0	PREDICTED: Acyrthosiphon pisum uncharacterized LOC100158692 (LOC100158692), mRNA	--	--	--	--	--	--	--	--	--	--	--	--	--	--	--	--	--	--
c13022_g1	15-16	0.767	0	complete	251823777	NP_001156573.1	371	2.49039e-40	kazal-type proteinase inhibitor precursor [Acyrthosiphon pisum]>gi|641655967|ref|XP_003242292.2| PREDICTED: testican-3-like [Acyrthosiphon pisum]>gi|239788966|dbj|BAH71134.1| ACYPI37181 [Acyrthosiphon pisum]>gi|239792356|dbj|BAH72531.1| ACYPI37181 [Acyrthosiphon pisum]	251823776	NM_001163101.1	767	0	Acyrthosiphon pisum kazal-type proteinase inhibitor (LOC100302430), mRNA	--	--	--	--	--	--	--	--	PF07648//PF06160//PF00050	Kazal-type serine protease inhibitor domain//Septation ring formation regulator, EzrA//Kazal-type serine protease inhibitor domain	GO:0000921	septin ring assembly	GO:0005515	protein binding	GO:0005940//GO:0016021	septin ring//integral component of membrane	--	--
c11929_g1	25-26	0.818	0	complete	328721393	XP_001945388.2	2385	0	PREDICTED: putative leucine-rich repeat-containing protein DDB_G0290503 [Acyrthosiphon pisum]	641675652	XM_001945353.3	1298	0	PREDICTED: Acyrthosiphon pisum putative leucine-rich repeat-containing protein DDB_G0290503 (LOC100160440), mRNA	--	--	--	--	--	--	--	--	--	--	--	--	--	--	--	--	--	--
c10934_g1	18-19	0.651	0	complete	193610957	XP_001945161.1	1923	0	PREDICTED: lachesin-like [Acyrthosiphon pisum]	641649825	XM_001945126.3	1288	0	PREDICTED: Acyrthosiphon pisum lachesin-like (LOC100168017), mRNA	--	--	--	--	Q26474	1347	0	Lachesin OS=Schistocerca americana GN=LAC PE=1 SV=1	PF13895//PF01079	Immunoglobulin domain//Hint module	GO:0006508	proteolysis	GO:0008233//GO:0005515	peptidase activity//protein binding	--	--	KOG3510	FOG: Immunoglobulin C-2 Type/fibronectin type III domains
c9684_g1	19-20	0.739	0	complete	641657736	XP_008180460.1	891	8.06299e-117	PREDICTED: abnormal wing discs 2 isoform X2 [Acyrthosiphon pisum]	641657735	XM_008182238.1	833	0	PREDICTED: Acyrthosiphon pisum abnormal wing discs 2 (Awd2), transcript variant X1, mRNA	K00940	ndk, NME	nucleoside-diphosphate kinase	http://www.genome.jp/dbget-bin/www_bget?ko:K00940	P08879	633	1.38918e-79	Nucleoside diphosphate kinase OS=Drosophila melanogaster GN=awd PE=1 SV=3	PF00334	Nucleoside diphosphate kinase	GO:0006206//GO:0006165//GO:0006144//GO:0006241//GO:0006183//GO:0006228	pyrimidine nucleobase metabolic process//nucleoside diphosphate phosphorylation//purine nucleobase metabolic process//CTP biosynthetic process//GTP biosynthetic process//UTP biosynthetic process	GO:0004550	nucleoside diphosphate kinase activity	--	--	KOG0888	Nucleoside diphosphate kinase
c15705_g1	19-20	0.937	0	3'prime-partial	255683402	NP_001157478.1	692	8.40871e-88	protein AMBP precursor [Sus scrofa]	255683401	NM_001164006.1	502	0	Sus scrofa alpha-1-microglobulin/bikunin precursor (AMBP), mRNA	--	--	--	--	P04366	689	6.30035e-89	Protein AMBP (Fragment) OS=Sus scrofa GN=AMBP PE=1 SV=2	PF01141	Gag polyprotein, inner coat protein p12	--	--	--	--	GO:0019028	viral capsid	--	--
c12369_g1	21-22	0.617	0	5'prime-partial	193718385	XP_001952650.1	2028	0	PREDICTED: SH3 domain-binding protein 5 homolog [Acyrthosiphon pisum]	328723078	XM_001952615.2	1697	0	PREDICTED: Acyrthosiphon pisum SH3 domain-binding protein 5 homolog (LOC100162328), mRNA	--	--	--	--	Q9V785	860	2.86496e-106	SH3 domain-binding protein 5 homolog OS=Drosophila melanogaster GN=pcs PE=1 SV=4	PF05324	Sperm antigen HE2	--	--	--	--	GO:0005576	extracellular region	KOG2008	BTK-associated SH3-domain binding protein SAB
c10050_g1	18-19	0.7	0	3'prime-partial	193601270	XP_001944076.1	2521	0	PREDICTED: proclotting enzyme isoform X2 [Acyrthosiphon pisum]	641657372	XM_001944041.3	1629	0	PREDICTED: Acyrthosiphon pisum proclotting enzyme (LOC100163730), transcript variant X2, mRNA	--	--	--	--	P21902	361	2.8554e-36	Proclotting enzyme OS=Tachypleus tridentatus PE=1 SV=1	PF00089	Trypsin	GO:0006508	proteolysis	GO:0004252	serine-type endopeptidase activity	--	--	KOG3627	Trypsin
c13524_g1	19-20	0.847	0	complete	328702176	XP_001949230.2	1300	1.46403e-175	PREDICTED: carbonic anhydrase 2-like [Acyrthosiphon pisum]	641654139	XM_001949195.3	827	0	PREDICTED: Acyrthosiphon pisum carbonic anhydrase 2-like (LOC100168583), mRNA	--	--	--	--	Q8UWA5	285	2.21511e-27	Carbonic anhydrase 2 OS=Tribolodon hakonensis GN=ca2 PE=2 SV=3	--	--	--	--	--	--	--	--	KOG0382	Carbonic anhydrase
c14832_g2	32-33	0.499	0	complete	328696748	XP_001945679.2	746	6.22324e-92	PREDICTED: cylicin-2-like [Acyrthosiphon pisum]	328696747	XM_001945644.2	982	0	PREDICTED: Acyrthosiphon pisum cylicin-2-like (LOC100163719), mRNA	--	--	--	--	--	--	--	--	PF07778	Mis6	GO:0034508	centromere complex assembly	--	--	GO:0000776	kinetochore	--	--
c11533_g1	22-23	0.627	0	complete	328708619	XP_003243748.1	1649	0	PREDICTED: hornerin-like [Acyrthosiphon pisum]	641661472	XM_003243700.2	1360	0	PREDICTED: Acyrthosiphon pisum hornerin-like (LOC100568636), mRNA	--	--	--	--	--	--	--	--	--	--	--	--	--	--	--	--	--	--
c12029_g2	22-23	0.829	0	complete	641651593	XP_008190192.1	3201	0	PREDICTED: uncharacterized protein LOC100159632 isoform X2 [Acyrthosiphon pisum]	641651592	XM_008191970.1	1845	0	PREDICTED: Acyrthosiphon pisum uncharacterized LOC100159632 (LOC100159632), transcript variant X2, mRNA	--	--	--	--	P18173	732	4.35101e-81	Glucose dehydrogenase [FAD, quinone] OS=Drosophila melanogaster GN=Gld PE=3 SV=3	PF00732//PF07992//PF05834//PF05199//PF00070//PF02254//PF01266	GMC oxidoreductase//Pyridine nucleotide-disulphide oxidoreductase//Lycopene cyclase protein//GMC oxidoreductase//Pyridine nucleotide-disulphide oxidoreductase//TrkA-N domain//FAD dependent oxidoreductase	GO:0016117//GO:0006813//GO:0055114	carotenoid biosynthetic process//potassium ion transport//oxidation-reduction process	GO:0016614//GO:0050660//GO:0016491//GO:0016705	oxidoreductase activity, acting on CH-OH group of donors//flavin adenine dinucleotide binding//oxidoreductase activity//oxidoreductase activity, acting on paired donors, with incorporation or reduction of molecular oxygen	--	--	--	--
c9632_g1	23-24	0.909	1(4-23)	complete	350535907	NP_001233028.1	748	7.12567e-98	uncharacterized protein LOC100569988 precursor [Acyrthosiphon pisum]>gi|239791753|dbj|BAH72301.1| ACYPI53853 [Acyrthosiphon pisum]	641677311	XM_008189504.1	646	0	PREDICTED: Acyrthosiphon pisum cardioactive peptide-like (ACYPI53853), transcript variant X2, mRNA	--	--	--	--	Q75UG5	269	2.86522e-27	Cardioactive peptide OS=Periplaneta americana GN=CCAP PE=2 SV=1	--	--	--	--	--	--	--	--	--	--
c7081_g1	25-26	0.495	0	5'prime-partial	641669031	XP_001946193.3	277	4.43932e-26	PREDICTED: LOW QUALITY PROTEIN: zinc finger protein Elbow-like [Acyrthosiphon pisum]	641669030	XM_001946158.3	449	0	PREDICTED: Acyrthosiphon pisum zinc finger protein Elbow-like (LOC100167572), mRNA	--	--	--	--	Q9VJS8	153	1.06753e-10	Zinc finger protein Elbow OS=Drosophila melanogaster GN=elB PE=1 SV=4	PF13912//PF00096	C2H2-type zinc finger//Zinc finger, C2H2 type	--	--	GO:0046872	metal ion binding	--	--	KOG1721	FOG: Zn-finger
c13394_g1	32-33	0.474	0	complete	328707120	XP_001942705.2	3803	0	PREDICTED: segmentation protein cap'n'collar [Acyrthosiphon pisum]	641659770	XM_001942670.3	2997	0	PREDICTED: Acyrthosiphon pisum segmentation protein cap'n'collar (LOC100168358), mRNA	K09040	NFE2L1_3	nuclear factor erythroid 2-related factor 1/3	http://www.genome.jp/dbget-bin/www_bget?ko:K09040	P20482	594	2.47427e-61	Segmentation protein cap'n'collar OS=Drosophila melanogaster GN=cnc PE=2 SV=3	PF03131//PF07716//PF00170	bZIP Maf transcription factor//Basic region leucine zipper//bZIP transcription factor	GO:0006355	regulation of transcription, DNA-templated	GO:0003700//GO:0003677//GO:0043565	transcription factor activity, sequence-specific DNA binding//DNA binding//sequence-specific DNA binding	GO:0005667//GO:0005634	transcription factor complex//nucleus	KOG3863	bZIP transcription factor NRF1
c12465_g1	23-24	0.719	0	3'prime-partial	328721146	XP_001947111.2	2263	0	PREDICTED: putative uncharacterized protein DDB_G0282133 [Acyrthosiphon pisum]	641675386	XM_001947076.3	1712	0	PREDICTED: Acyrthosiphon pisum putative uncharacterized protein DDB_G0282133 (LOC100159160), mRNA	K05361	GPX4	phospholipid-hydroperoxide glutathione peroxidase	http://www.genome.jp/dbget-bin/www_bget?ko:K05361	O23968	323	1.63089e-31	Probable phospholipid hydroperoxide glutathione peroxidase OS=Helianthus annuus GN=GPXHA-2 PE=2 SV=1	PF00578//PF00255//PF06214//PF08534	AhpC/TSA family//Glutathione peroxidase//Signaling lymphocytic activation molecule (SLAM) protein//Redoxin	GO:0006979//GO:0007165//GO:0006749//GO:0055114//GO:0006804//GO:0046649	response to oxidative stress//signal transduction//glutathione metabolic process//oxidation-reduction process//obsolete peroxidase reaction//lymphocyte activation	GO:0004602//GO:0004872//GO:0016491//GO:0016209	glutathione peroxidase activity//receptor activity//oxidoreductase activity//antioxidant activity	GO:0009986//GO:0016021	cell surface//integral component of membrane	KOG1651	Glutathione peroxidase
c15996_g1	31-32	0.603	1(10-29)	internal	350536587	NP_001232251.1	368	1.67167e-41	peptidyl-prolyl cis-trans isomerase B [Taeniopygia guttata]>gi|197129751|gb|ACH46249.1| putative peptidylprolyl isomerase B (cyclophilin B) [Taeniopygia guttata]	45382026	NM_205461.1	355	0	Gallus gallus peptidylprolyl isomerase B (cyclophilin B) (PPIB), mRNA >gnl|BL_ORD_ID|51581 Chicken S-cyclophilin mRNA, complete cds	K03768	PPIB, ppiB	peptidyl-prolyl cis-trans isomerase B (cyclophilin B)	http://www.genome.jp/dbget-bin/www_bget?ko:K03768	P24367	349	4.50292e-40	Peptidyl-prolyl cis-trans isomerase B OS=Gallus gallus GN=PPIB PE=2 SV=1	PF00160	Cyclophilin type peptidyl-prolyl cis-trans isomerase/CLD	GO:0000413//GO:0006457	protein peptidyl-prolyl isomerization//protein folding	GO:0003755	peptidyl-prolyl cis-trans isomerase activity	--	--	KOG0880	Peptidyl-prolyl cis-trans isomerase
c18344_g1	18-19	0.742	0	complete	193582431	XP_001945529.1	650	1.20157e-83	PREDICTED: uncharacterized protein LOC100167515 [Acyrthosiphon pisum]	641675496	XM_001945494.3	518	0	PREDICTED: Acyrthosiphon pisum uncharacterized LOC100167515 (LOC100167515), mRNA	--	--	--	--	--	--	--	--	--	--	--	--	--	--	--	--	--	--
c14577_g1	23-24	0.827	0	complete	193659871	XP_001945502.1	2143	0	PREDICTED: uncharacterized protein LOC100167701 [Acyrthosiphon pisum]>gi|328704960|ref|XP_003242652.1| PREDICTED: uncharacterized protein LOC100167701 [Acyrthosiphon pisum]>gi|328704962|ref|XP_003242653.1| PREDICTED: uncharacterized protein LOC100167701 [Acyrthosiphon pisum]	641657380	XM_003242604.2	1320	0	PREDICTED: Acyrthosiphon pisum uncharacterized LOC100167701 (LOC100167701), transcript variant X2, mRNA	--	--	--	--	--	--	--	--	PF03248//PF00264//PF01223	Rer1 family//Common central domain of tyrosinase//DNA/RNA non-specific endonuclease	GO:0008152	metabolic process	GO:0003676//GO:0016787//GO:0016491//GO:0046872	nucleic acid binding//hydrolase activity//oxidoreductase activity//metal ion binding	GO:0016021	integral component of membrane	--	--
c2103_g1	23-24	0.602	0	5'prime-partial	685598402	XP_009188946.1	127	6.99524e-06	PREDICTED: LOW QUALITY PROTEIN: putative high mobility group protein B3-like protein [Papio anubis]	115470081	NM_001065175.1	892	0	Oryza sativa Japonica Group Os06g0728000 (Os06g0728000) mRNA, complete cds >gnl|BL_ORD_ID|3403551 Oryza sativa Japonica Group cDNA clone:001-047-C12, full insert sequence	--	--	--	--	P27347	270	5.4981e-27	DNA-binding protein MNB1B OS=Zea mays GN=MNB1B PE=1 SV=1	PF04690//PF12766//PF02535//PF06524	YABBY protein//Pyridoxamine 5'-phosphate oxidase//ZIP Zinc transporter//NOA36 protein	GO:0007275//GO:0055085//GO:0030001	multicellular organismal development//transmembrane transport//metal ion transport	GO:0010181//GO:0008270//GO:0046873	FMN binding//zinc ion binding//metal ion transmembrane transporter activity	GO:0005634//GO:0016020	nucleus//membrane	KOG0381	HMG box-containing protein
c14243_g1	19-20	0.821	0	complete	328720429	XP_003247027.1	3057	0	PREDICTED: peroxidase-like [Acyrthosiphon pisum]	641674644	XM_003246979.2	1739	0	PREDICTED: Acyrthosiphon pisum peroxidase-like (LOC100570185), mRNA	--	--	--	--	Q01603	728	1.35803e-79	Peroxidase OS=Drosophila melanogaster GN=Pxd PE=2 SV=2	PF04336	Protein of unknown function, DUF479	GO:0015940//GO:0006633	pantothenate biosynthetic process//fatty acid biosynthetic process	GO:0008770	[acyl-carrier-protein] phosphodiesterase activity	--	--	KOG2408	Peroxidase/oxygenase
c10605_g1	20-21	0.734	0	complete	242246993	NP_001156258.1	635	9.26034e-79	uncharacterized protein LOC100167365 precursor [Acyrthosiphon pisum]>gi|239792792|dbj|BAH72695.1| ACYPI008164 [Acyrthosiphon pisum]	242246992	NM_001162786.1	925	0	Acyrthosiphon pisum CG31997-like (LOC100167365), mRNA >gnl|BL_ORD_ID|6896491 Acyrthosiphon pisum ACYPI008164 mRNA, clone: 609C17, complete cds, full-insert cDNA sequence based on the ESTs (5'-EST:FF333314, 3'-EST:FF334698)	--	--	--	--	--	--	--	--	--	--	--	--	--	--	--	--	--	--
c9597_g1	23-24	0.796	0	complete	641664538	XP_008183046.1	1119	4.92064e-150	PREDICTED: uncharacterized protein LOC100160727 isoform X1 [Acyrthosiphon pisum]	641664537	XM_008184824.1	1000	0	PREDICTED: Acyrthosiphon pisum uncharacterized LOC100160727 (LOC100160727), transcript variant X1, mRNA	--	--	--	--	--	--	--	--	--	--	--	--	--	--	--	--	--	--
c10411_g1	20-21	0.786	0	complete	187097096	NP_001119608.1	1758	0	cathepsin B-348 precursor [Acyrthosiphon pisum]>gi|161343833|tpg|DAA06097.1| TPA_inf: cathepsin B [Acyrthosiphon pisum]	209863070	NM_001126136.2	1066	0	Acyrthosiphon pisum cathepsin B-348 (Catb-348), mRNA	K01363	CTSB	cathepsin B	http://www.genome.jp/dbget-bin/www_bget?ko:K01363	A1E295	991	3.52279e-130	Cathepsin B OS=Sus scrofa GN=CTSB PE=1 SV=1	PF03051//PF00112//PF08127//PF01076	Peptidase C1-like family//Papain family cysteine protease//Peptidase family C1 propeptide//Plasmid recombination enzyme	GO:0006508//GO:0050790//GO:0006310	proteolysis//regulation of catalytic activity//DNA recombination	GO:0004197//GO:0008234//GO:0003677	cysteine-type endopeptidase activity//cysteine-type peptidase activity//DNA binding	GO:0005727	extrachromosomal circular DNA	KOG1543	Cysteine proteinase Cathepsin L
c13682_g1	19-20	0.838	0	complete	328710679	XP_001949208.2	3463	0	PREDICTED: zinc finger protein 598-like [Acyrthosiphon pisum]	641663869	XM_001949173.3	2647	0	PREDICTED: Acyrthosiphon pisum zinc finger protein 598-like (LOC100165356), transcript variant X1, mRNA	--	--	--	--	Q86UK7	740	2.50976e-81	Zinc finger protein 598 OS=Homo sapiens GN=ZNF598 PE=1 SV=1	PF00097	Zinc finger, C3HC4 type (RING finger)	--	--	GO:0046872	metal ion binding	--	--	KOG2231	Predicted E3 ubiquitin ligase
c11879_g1	18-19	0.868	0	3'prime-partial	541993578	XP_005447027.1	134	7.78823e-07	PREDICTED: serine/threonine-protein kinase WNK2-like [Falco cherrug]	299884721	FP927648.1	388	0	Acyrthosiphon pisum mRNA, clone: ACI0AAB2YA17, full-insert cDNA sequence based on ESTs (5'-EST:ACI0AAB2YA17AAM1, 3'-EST ACI0AAB2YA17BBM2)	--	--	--	--	--	--	--	--	PF13013	F-box-like domain	--	--	GO:0005515	protein binding	--	--	--	--
c11296_g1	20-21	0.723	0	complete	240848857	NP_001155515.1	832	6.70253e-109	15 kDa selenoprotein-like precursor [Acyrthosiphon pisum]>gi|239788167|dbj|BAH70775.1| ACYPI003278 [Acyrthosiphon pisum]	402766110	NM_001162043.2	708	0	Acyrthosiphon pisum 15 kDa selenoprotein-like (Sep15), mRNA	--	--	--	--	O60613	355	6.15286e-39	15 kDa selenoprotein OS=Homo sapiens GN=SEP15 PE=1 SV=3	PF01383	CpcD/allophycocyanin linker domain	--	--	--	--	GO:0030089	phycobilisome	--	--
c11780_g1	22-23	0.847	0	complete	288869502	NP_001165858.1	1170	8.63087e-159	cuticular protein analogous to peritrophins 3-A2 precursor [Acyrthosiphon pisum]>gi|641674394|ref|XP_008186670.1| PREDICTED: cuticular protein analogous to peritrophins 3-A2 isoform X1 [Acyrthosiphon pisum]	641674393	XM_008188448.1	883	0	PREDICTED: Acyrthosiphon pisum cuticular protein analogous to peritrophins 3-A2 (Cpap3-a2), transcript variant X1, mRNA	--	--	--	--	--	--	--	--	PF01607	Chitin binding Peritrophin-A domain	GO:0006030	chitin metabolic process	GO:0008061	chitin binding	GO:0005576	extracellular region	--	--
c21904_g1	21-22	0.545	0	internal	641654417	XP_001951968.3	1025	2.01723e-125	PREDICTED: LOW QUALITY PROTEIN: uncharacterized protein LOC100160261 [Acyrthosiphon pisum]	641654416	XM_001951933.3	569	0	PREDICTED: Acyrthosiphon pisum uncharacterized LOC100160261 (LOC100160261), mRNA	--	--	--	--	--	--	--	--	PF01607	Chitin binding Peritrophin-A domain	GO:0006030	chitin metabolic process	GO:0008061	chitin binding	GO:0005576	extracellular region	--	--
c30060_g1	26-27	0.807	1(7-26)	5'prime-partial	242247373	NP_001156290.1	821	1.84851e-109	uncharacterized protein LOC100168424 precursor [Acyrthosiphon pisum]>gi|239790404|dbj|BAH71766.1| ACYPI009125 [Acyrthosiphon pisum]	253735820	NM_001162818.2	513	0	Acyrthosiphon pisum uncharacterized LOC100168424 (LOC100168424), mRNA	--	--	--	--	Q6L6Q5	136	1.94069e-09	Lysozyme OS=Ostrea edulis GN=lysoz PE=2 SV=1	PF05497	Destabilase	GO:0005975	carbohydrate metabolic process	GO:0003796	lysozyme activity	--	--	--	--
c18197_g1	20-21	0.51	0	complete	--	--	--	--	--	641653871	XM_008180744.1	388	0	PREDICTED: Acyrthosiphon pisum uncharacterized LOC100159515 (LOC100159515), mRNA	--	--	--	--	--	--	--	--	--	--	--	--	--	--	--	--	--	--
c11660_g1	21-22	0.629	0	complete	288558742	NP_001165734.1	501	1.60966e-60	cuticular protein 70 precursor [Acyrthosiphon pisum]>gi|641651109|ref|XP_008190010.1| PREDICTED: cuticular protein 70 isoform X1 [Acyrthosiphon pisum]	641651108	XM_008191788.1	541	0	PREDICTED: Acyrthosiphon pisum cuticular protein 70 (cp70), transcript variant X1, mRNA	--	--	--	--	P83995	234	5.59738e-22	Cuticle protein 18.6, isoform B OS=Locusta migratoria PE=1 SV=1	PF00379	Insect cuticle protein	--	--	GO:0042302	structural constituent of cuticle	--	--	--	--
c7165_g1	29-30	0.679	0	complete	641666878	XP_008183883.1	2517	0	PREDICTED: putative phospholipase B-like 2 [Acyrthosiphon pisum]	641666877	XM_008185661.1	1335	0	PREDICTED: Acyrthosiphon pisum putative phospholipase B-like 2 (LOC100163861), mRNA	--	--	--	--	Q4QQW8	1121	3.82541e-142	Putative phospholipase B-like 2 OS=Rattus norvegicus GN=Plbd2 PE=1 SV=2	--	--	--	--	--	--	--	--	KOG3774	Uncharacterized conserved protein Lama
c9408_g1	17-18	0.864	0	complete	269784619	NP_001161422.1	1025	1.60722e-138	phosphatidylethanolamine-binding protein-like precursor [Acyrthosiphon pisum]>gi|641675174|ref|XP_008186945.1| PREDICTED: phosphatidylethanolamine-binding protein-like isoform X1 [Acyrthosiphon pisum]>gi|239789834|dbj|BAH71516.1| ACYPI001027 [Acyrthosiphon pisum]	641675173	XM_008188723.1	672	0	PREDICTED: Acyrthosiphon pisum phosphatidylethanolamine-binding protein-like (LOC100159619), transcript variant X1, mRNA	--	--	--	--	O16264	527	2.38708e-64	Phosphatidylethanolamine-binding protein homolog F40A3.3 OS=Caenorhabditis elegans GN=F40A3.3 PE=3 SV=1	--	--	--	--	--	--	--	--	KOG3346	Phosphatidylethanolamine binding protein
c11614_g1	17-18	0.487	0	internal	193624774	XP_001944677.1	1852	0	PREDICTED: uncharacterized protein LOC100166230 [Acyrthosiphon pisum]	641679781	XM_001944642.3	1182	0	PREDICTED: Acyrthosiphon pisum uncharacterized LOC100166230 (LOC100166230), mRNA	--	--	--	--	--	--	--	--	PF04604	Type-A lantibiotic	GO:0042742	defense response to bacterium	--	--	GO:0005576	extracellular region	--	--
c10801_g1	25-26	0.709	0	complete	--	--	--	--	--	--	--	--	--	--	--	--	--	--	--	--	--	--	PF16094	Proteasome assembly chaperone 4	GO:0043248	proteasome assembly	--	--	GO:0005783	endoplasmic reticulum	--	--
c2038_g1	36-37	0.867	1(7-29)	3'prime-partial	328704829	XP_001947889.2	515	1.69546e-57	PREDICTED: voltage-dependent calcium channel subunit alpha-2/delta-3 isoform X2 [Acyrthosiphon pisum]	641657209	XM_008182033.1	426	0	PREDICTED: Acyrthosiphon pisum voltage-dependent calcium channel subunit alpha-2/delta-3 (LOC100166860), transcript variant X3, mRNA	K05316	CACNA2DN	voltage-dependent calcium channel alpha-2/delta, invertebrate	http://www.genome.jp/dbget-bin/www_bget?ko:K05316	Q7Z3S7	129	1.14835e-07	Voltage-dependent calcium channel subunit alpha-2/delta-4 OS=Homo sapiens GN=CACNA2D4 PE=1 SV=2	--	--	--	--	--	--	--	--	--	--
c19243_g1	22-23	0.701	0	internal	--	--	--	--	--	--	--	--	--	--	--	--	--	--	--	--	--	--	--	--	--	--	--	--	--	--	--	--
c1992_g1	19-20	0.673	0	complete	328702434	XP_003241900.1	538	3.60337e-65	PREDICTED: uncharacterized protein LOC100573202 [Acyrthosiphon pisum]>gi|641654520|ref|XP_008179243.1| PREDICTED: uncharacterized protein LOC100573202 [Acyrthosiphon pisum]>gi|641654522|ref|XP_008179244.1| PREDICTED: uncharacterized protein LOC100573202 [Acyrthosiphon pisum]	641654518	XM_003241852.2	444	0	PREDICTED: Acyrthosiphon pisum uncharacterized LOC100573202 (LOC100573202), transcript variant X1, mRNA	--	--	--	--	--	--	--	--	--	--	--	--	--	--	--	--	--	--
c14871_g1	19-20	0.526	0	complete	641649969	XP_008187714.1	2490	0	PREDICTED: SET and MYND domain-containing protein 4-like [Acyrthosiphon pisum]	641649968	XM_008189492.1	1460	0	PREDICTED: Acyrthosiphon pisum SET and MYND domain-containing protein 4-like (LOC100163522), mRNA	--	--	--	--	Q8IYR2	347	1.07364e-31	SET and MYND domain-containing protein 4 OS=Homo sapiens GN=SMYD4 PE=2 SV=3	PF11365//PF13414//PF00515//PF00856//PF03126	Protein of unknown function (DUF3166)//TPR repeat//Tetratricopeptide repeat//SET domain//Plus-3 domain	GO:0010506	regulation of autophagy	GO:0003677//GO:0005515	DNA binding//protein binding	GO:0005615	extracellular space	KOG2084	Predicted histone tail methylase containing SET domain
c14771_g3	15-16	0.928	0	internal	641672873	XP_008186097.1	3189	0	PREDICTED: hypoxia-inducible factor 1-alpha-like [Acyrthosiphon pisum]	641672872	XM_008187875.1	2201	0	PREDICTED: Acyrthosiphon pisum hypoxia-inducible factor 1-alpha-like (LOC100167974), mRNA	K08268	HIF1A	hypoxia-inducible factor 1 alpha	http://www.genome.jp/dbget-bin/www_bget?ko:K08268	Q0PGG7	775	1.0409e-85	Hypoxia-inducible factor 1-alpha OS=Bos mutus grunniens GN=HIF1A PE=2 SV=1	PF08447//PF00989	PAS fold//PAS fold	GO:0006355	regulation of transcription, DNA-templated	GO:0005515	protein binding	--	--	KOG3558	Hypoxia-inducible factor 1/Neuronal PAS domain protein NPAS1
c11721_g1	25-26	0.618	0	3'prime-partial	641662839	XP_008182405.1	628	3.31898e-76	PREDICTED: venom protease-like [Acyrthosiphon pisum]>gi|641662841|ref|XP_008182406.1| PREDICTED: venom protease-like [Acyrthosiphon pisum]	--	--	--	--	--	--	--	--	--	B5U2W0	301	3.492e-30	Venom serine protease Bi-VSP OS=Bombus ignitus PE=1 SV=1	PF00089	Trypsin	GO:0006508	proteolysis	GO:0004252	serine-type endopeptidase activity	--	--	--	--
c10827_g1	30-31	0.65	0	complete	641676107	XP_008187287.1	1645	0	PREDICTED: uncharacterized protein LOC100164880 [Acyrthosiphon pisum]	299884816	FP926149.1	1099	0	Acyrthosiphon pisum mRNA, clone: ACI0AAF28YC04, full-insert cDNA sequence based on ESTs (5'-EST:ACI0AAF28YC04AAM1, 3'-EST ACI2AAF4YJ10BBM1)	K01053	E3.1.1.17, gnl, RGN	gluconolactonase	http://www.genome.jp/dbget-bin/www_bget?ko:K01053	Q9I922	516	5.8598e-59	Regucalcin OS=Xenopus laevis GN=rgn PE=2 SV=1	PF01436	NHL repeat	--	--	GO:0005515	protein binding	--	--	--	--
c12530_g1	19-20	0.87	0	complete	641658357	XP_008180696.1	2638	0	PREDICTED: esterase E4-like [Acyrthosiphon pisum]	641658356	XM_008182474.1	1433	0	PREDICTED: Acyrthosiphon pisum esterase E4-like (LOC103308679), mRNA	--	--	--	--	P35502	692	7.10658e-80	Esterase FE4 OS=Myzus persicae PE=1 SV=1	PF07859//PF00326	alpha/beta hydrolase fold//Prolyl oligopeptidase family	GO:0008152//GO:0006508	metabolic process//proteolysis	GO:0016787//GO:0008236	hydrolase activity//serine-type peptidase activity	--	--	KOG1516	Carboxylesterase and related proteins
c13303_g1	22-23	0.911	0	complete	328702496	XP_001942941.2	1640	0	PREDICTED: uncharacterized protein LOC100161262 [Acyrthosiphon pisum]	641654561	XM_001942906.3	1211	0	PREDICTED: Acyrthosiphon pisum uncharacterized LOC100161262 (LOC100161262), mRNA	--	--	--	--	--	--	--	--	--	--	--	--	--	--	--	--	--	--
c432_g1	21-22	0.751	0	3'prime-partial	328697515	XP_001950197.2	599	6.58786e-71	PREDICTED: serine proteinase stubble-like [Acyrthosiphon pisum]	641648216	XM_001950162.3	379	0	PREDICTED: Acyrthosiphon pisum serine proteinase stubble-like (LOC100160715), mRNA	--	--	--	--	--	--	--	--	--	--	--	--	--	--	--	--	--	--
c17909_g1	17-18	0.545	0	3'prime-partial	193610775	XP_001948653.1	1596	0	PREDICTED: acetylcholinesterase-like [Acyrthosiphon pisum]>gi|641672059|ref|XP_008185802.1| PREDICTED: acetylcholinesterase-like [Acyrthosiphon pisum]	55977447	AY819704.1	1107	0	Sitobion avenae acetylcholinesterase 1 mRNA, complete cds	K01050	BCHE	cholinesterase	http://www.genome.jp/dbget-bin/www_bget?ko:K01050	Q86GC8	777	1.31789e-94	Acetylcholinesterase OS=Culex pipiens GN=ACHE1 PE=2 SV=2	PF07859	alpha/beta hydrolase fold	GO:0008152	metabolic process	GO:0016787	hydrolase activity	--	--	KOG4389	Acetylcholinesterase/Butyrylcholinesterase
c15485_g6	20-21	0.588	0	complete	328717874	XP_001947344.2	1544	0	PREDICTED: inositol 1,4,5-trisphosphate receptor [Acyrthosiphon pisum]>gi|641671938|ref|XP_008185766.1| PREDICTED: inositol 1,4,5-trisphosphate receptor [Acyrthosiphon pisum]	641671937	XM_008187544.1	2003	0	PREDICTED: Acyrthosiphon pisum inositol 1,4,5-trisphosphate receptor (LOC100163622), transcript variant X2, mRNA	K04959	ITPR2	inositol 1,4,5-triphosphate receptor type 2	http://www.genome.jp/dbget-bin/www_bget?ko:K04959	P29993	1073	1.7746e-124	Inositol 1,4,5-trisphosphate receptor OS=Drosophila melanogaster GN=Itp-r83A PE=2 SV=3	PF02724//PF00520	CDC45-like protein//Ion transport protein	GO:0006811//GO:0006270//GO:0055085	ion transport//DNA replication initiation//transmembrane transport	GO:0005216	ion channel activity	GO:0016020	membrane	KOG3533	Inositol 1,4,5-trisphosphate receptor
c11605_g1	20-21	0.751	0	complete	193638910	XP_001946044.1	2370	0	PREDICTED: uncharacterized protein LOC100167646 [Acyrthosiphon pisum]	641672091	XM_001946009.3	1741	0	PREDICTED: Acyrthosiphon pisum uncharacterized LOC100167646 (LOC100167646), mRNA	--	--	--	--	--	--	--	--	PF08998	Bacterial epsilon antitoxin	GO:0031342//GO:0006955//GO:0009636	negative regulation of cell killing//immune response//response to toxic substance	GO:0015643	toxic substance binding	GO:0019814	immunoglobulin complex	--	--
c8075_g1	15-16	0.913	0	5'prime-partial	328720610	XP_001945033.2	1424	0	PREDICTED: Krueppel-like factor 4 isoform X1 [Acyrthosiphon pisum]	641674839	XM_001944998.3	904	0	PREDICTED: Acyrthosiphon pisum Krueppel-like factor 4 (LOC100159231), transcript variant X1, mRNA	K09206	KLF5	krueppel-like factor 5	http://www.genome.jp/dbget-bin/www_bget?ko:K09206	Q9Z0Z7	447	2.11441e-49	Krueppel-like factor 5 OS=Mus musculus GN=Klf5 PE=2 SV=2	PF00096//PF13465//PF00672	Zinc finger, C2H2 type//Zinc-finger double domain//HAMP domain	GO:0007165	signal transduction	GO:0004871//GO:0046872	signal transducer activity//metal ion binding	GO:0016021	integral component of membrane	KOG1721	FOG: Zn-finger
c14003_g1	31-32	0.868	0	complete	641668012	XP_008184293.1	2366	0	PREDICTED: uncharacterized protein LOC100165051 [Acyrthosiphon pisum]	641668011	XM_008186071.1	1545	0	PREDICTED: Acyrthosiphon pisum uncharacterized LOC100165051 (LOC100165051), mRNA	--	--	--	--	--	--	--	--	--	--	--	--	--	--	--	--	--	--
c7257_g1	24-25	0.543	0	complete	641665620	XP_008183448.1	2554	0	PREDICTED: TPR-containing protein DDB_G0280363-like, partial [Acyrthosiphon pisum]	641665619	XM_008185226.1	1611	0	PREDICTED: Acyrthosiphon pisum TPR-containing protein DDB_G0280363-like (LOC103309553), partial mRNA	K13097	TET1	methylcytosine dioxygenase	http://www.genome.jp/dbget-bin/www_bget?ko:K13097	M9NEY8	348	1.14227e-32	DNA N6-methyl adenine demethylase OS=Drosophila melanogaster GN=Tet PE=1 SV=1	PF02008	CXXC zinc finger domain	--	--	GO:0003677//GO:0008270	DNA binding//zinc ion binding	--	--	--	--
c892_g1	23-24	0.892	0	3'prime-partial	328709574	XP_003244002.1	765	1.55656e-97	PREDICTED: uncharacterized protein LOC100574673 [Acyrthosiphon pisum]	641662570	XM_003243954.2	532	0	PREDICTED: Acyrthosiphon pisum uncharacterized LOC100574673 (LOC100574673), mRNA	--	--	--	--	--	--	--	--	--	--	--	--	--	--	--	--	--	--
c10726_g1	18-19	0.756	0	complete	328713695	XP_003245153.1	831	5.60412e-108	PREDICTED: uncharacterized protein LOC100569227 [Acyrthosiphon pisum]	641667128	XM_003245105.2	714	0	PREDICTED: Acyrthosiphon pisum uncharacterized LOC100569227 (LOC100569227), mRNA	--	--	--	--	--	--	--	--	--	--	--	--	--	--	--	--	--	--
c15141_g1	22-23	0.458	0	complete	328711488	XP_001944991.2	7362	0	PREDICTED: WD repeat-containing protein 7 isoform X1 [Acyrthosiphon pisum]	641664737	XM_001944956.3	4448	0	PREDICTED: Acyrthosiphon pisum WD repeat-containing protein 7 (LOC100163411), transcript variant X1, mRNA	--	--	--	--	Q920I9	2722	0	WD repeat-containing protein 7 OS=Mus musculus GN=Wdr7 PE=1 SV=3	PF00400//PF06449	WD domain, G-beta repeat//Mitochondrial domain of unknown function (DUF1082)	--	--	GO:0016820//GO:0005515	hydrolase activity, acting on acid anhydrides, catalyzing transmembrane movement of substances//protein binding	GO:0005739//GO:0016021	mitochondrion//integral component of membrane	KOG4155	FOG: WD40 repeat
c1787_g1	27-28	0.51	1(4-26)	3'prime-partial	328720903	XP_003247155.1	626	3.97184e-80	PREDICTED: coagulation factor IX-like [Acyrthosiphon pisum]	328720902	XM_003247107.1	365	0	PREDICTED: Acyrthosiphon pisum coagulation factor IX-like (LOC100572870), mRNA	--	--	--	--	--	--	--	--	--	--	--	--	--	--	--	--	--	--
c15304_g1	17-18	0.786	0	complete	641675887	XP_008187205.1	2892	0	PREDICTED: esterase E4-like [Acyrthosiphon pisum]	641675886	XM_008188983.1	1727	0	PREDICTED: Acyrthosiphon pisum esterase E4-like (LOC100168834), mRNA	--	--	--	--	P35502	789	4.4806e-94	Esterase FE4 OS=Myzus persicae PE=1 SV=1	PF07859//PF00326	alpha/beta hydrolase fold//Prolyl oligopeptidase family	GO:0006508//GO:0008152	proteolysis//metabolic process	GO:0008236//GO:0016787	serine-type peptidase activity//hydrolase activity	--	--	KOG1516	Carboxylesterase and related proteins
c15475_g1	17-18	0.82	0	5'prime-partial	357607323	EHJ65450.1	554	2.18641e-89	putative endonuclease and reverse transcriptase-like protein [Danaus plexippus]	641655589	XM_003242150.2	401	0	PREDICTED: Acyrthosiphon pisum uncharacterized LOC100573940 (LOC100573940), mRNA	--	--	--	--	Q9NBX4	335	6.15065e-67	Probable RNA-directed DNA polymerase from transposon X-element OS=Drosophila melanogaster GN=X-element\ORF2 PE=3 SV=1	PF11837//PF02950//PF00071//PF04509	Domain of unknown function (DUF3357)//Conotoxin//Ras family//CheC-like family	GO:0006810//GO:0006012//GO:0007264//GO:0009405//GO:0005982//GO:0005985	transport//galactose metabolic process//small GTPase mediated signal transduction//pathogenesis//starch metabolic process//sucrose metabolic process	GO:0004575//GO:0005525//GO:0008200//GO:0016787//GO:0004564	sucrose alpha-glucosidase activity//GTP binding//ion channel inhibitor activity//hydrolase activity//beta-fructofuranosidase activity	GO:0005576//GO:0017177	extracellular region//glucosidase II complex	KOG1075	FOG: Reverse transcriptase
c14691_g1	19-20	0.847	0	complete	328718056	XP_003246372.1	1424	0	PREDICTED: uncharacterized protein LOC100571995 [Acyrthosiphon pisum]	641672141	XM_003246324.2	873	0	PREDICTED: Acyrthosiphon pisum uncharacterized LOC100571995 (LOC100571995), mRNA	--	--	--	--	--	--	--	--	--	--	--	--	--	--	--	--	--	--
c15172_g1	18-19	0.836	0	3'prime-partial	641675237	XP_003247186.2	1264	2.89757e-155	PREDICTED: myb-like protein AA [Acyrthosiphon pisum]	641675236	XM_003247138.2	648	0	PREDICTED: Acyrthosiphon pisum myb-like protein AA (LOC100571147), mRNA	--	--	--	--	--	--	--	--	PF07714	Protein tyrosine kinase	GO:0006468	protein phosphorylation	GO:0004672	protein kinase activity	--	--	--	--
c12803_g1	26-27	0.812	0	complete	328698717	XP_001947240.2	1854	0	PREDICTED: uncharacterized protein LOC100159588 [Acyrthosiphon pisum]	641649761	XM_001947205.3	1333	0	PREDICTED: Acyrthosiphon pisum uncharacterized LOC100159588 (LOC100159588), mRNA	--	--	--	--	--	--	--	--	--	--	--	--	--	--	--	--	--	--
c9291_g1	19-20	0.788	0	complete	641656664	XP_008180052.1	2134	0	PREDICTED: alpha-N-acetylgalactosaminidase-like [Acyrthosiphon pisum]>gi|641656666|ref|XP_008180053.1| PREDICTED: alpha-N-acetylgalactosaminidase-like [Acyrthosiphon pisum]>gi|641656668|ref|XP_008180054.1| PREDICTED: alpha-N-acetylgalactosaminidase-like [Acyrthosiphon pisum]	641656665	XM_008181831.1	1218	0	PREDICTED: Acyrthosiphon pisum alpha-N-acetylgalactosaminidase-like (LOC100159965), transcript variant X2, mRNA	K01204	NAGA	alpha-N-acetylgalactosaminidase	http://www.genome.jp/dbget-bin/www_bget?ko:K01204	Q90744	1030	2.1643e-133	Alpha-N-acetylgalactosaminidase OS=Gallus gallus GN=NAGA PE=1 SV=1	PF02065//PF16499//PF03861	Melibiase//Alpha galactosidase A//ANTAR domain	GO:0001575//GO:0005975//GO:0046486//GO:0006012	globoside metabolic process//carbohydrate metabolic process//glycerolipid metabolic process//galactose metabolic process	GO:0004557//GO:0003723//GO:0004553	alpha-galactosidase activity//RNA binding//hydrolase activity, hydrolyzing O-glycosyl compounds	--	--	KOG2366	Alpha-D-galactosidase (melibiase)
c12820_g1	26-27	0.521	0	complete	641662839	XP_008182405.1	2000	0	PREDICTED: venom protease-like [Acyrthosiphon pisum]>gi|641662841|ref|XP_008182406.1| PREDICTED: venom protease-like [Acyrthosiphon pisum]	641662838	XM_008184183.1	1407	0	PREDICTED: Acyrthosiphon pisum venom protease-like (LOC100163442), transcript variant X1, mRNA	--	--	--	--	B5U2W0	783	1.17007e-96	Venom serine protease Bi-VSP OS=Bombus ignitus PE=1 SV=1	PF00089	Trypsin	GO:0006508	proteolysis	GO:0004252	serine-type endopeptidase activity	--	--	KOG3627	Trypsin
c10464_g1	20-21	0.531	0	complete	239790902	BAH71983.1	861	1.44139e-108	ACYPI001887 [Acyrthosiphon pisum]	641657019	XM_001946443.3	727	0	PREDICTED: Acyrthosiphon pisum uncharacterized LOC100160601 (LOC100160601), mRNA	--	--	--	--	Q6R2W3	208	1.25455e-15	SCAN domain-containing protein 3 OS=Homo sapiens GN=ZBED9 PE=2 SV=1	PF08091	Spider insecticidal peptide	GO:0009405	pathogenesis	--	--	GO:0005576	extracellular region	--	--
c14573_g1	18-19	0.72	0	complete	641666579	XP_008183788.1	3314	0	PREDICTED: double-stranded RNA-binding protein Staufen homolog 2 [Acyrthosiphon pisum]	641666578	XM_008185566.1	2249	0	PREDICTED: Acyrthosiphon pisum double-stranded RNA-binding protein Staufen homolog 2 (LOC103309634), mRNA	K17597	STAU	double-stranded RNA-binding protein Staufen	http://www.genome.jp/dbget-bin/www_bget?ko:K17597	Q7ZW47	733	9.99611e-84	Double-stranded RNA-binding protein Staufen homolog 2 OS=Danio rerio GN=stau2 PE=2 SV=2	PF05274	Occlusion-derived virus envelope protein E25	--	--	--	--	GO:0042025//GO:0019031	host cell nucleus//viral envelope	KOG3732	Staufen and related double-stranded-RNA-binding proteins
c11701_g1	25-26	0.667	0	complete	641658658	XP_008180790.1	489	4.47708e-55	PREDICTED: uncharacterized protein LOC100568665 [Acyrthosiphon pisum]	--	--	--	--	--	--	--	--	--	--	--	--	--	--	--	--	--	--	--	--	--	--	--
c10120_g1	27-28	0.598	0	complete	240849465	NP_001155747.1	677	1.60026e-81	Me10 uncharacterized protein LOC100167427 precursor [Acyrthosiphon pisum]>gi|239789432|dbj|BAH71341.1| ACYPI008224 [Acyrthosiphon pisum]	402745428	NM_001162275.2	692	0	Acyrthosiphon pisum uncharacterized LOC100167427 (LOC100167427), mRNA	--	--	--	--	--	--	--	--	PF09177	Syntaxin 6, N-terminal	GO:0048193	Golgi vesicle transport	--	--	GO:0016020	membrane	--	--
c15407_g1	18-19	0.574	0	complete	328721627	XP_003247360.1	5163	0	PREDICTED: uncharacterized protein LOC100574986 isoform X2 [Acyrthosiphon pisum]	641675898	XM_003247312.2	5257	0	PREDICTED: Acyrthosiphon pisum uncharacterized LOC100574986 (LOC100574986), transcript variant X3, mRNA	--	--	--	--	--	--	--	--	PF00096//PF00318//PF16622//PF01363	Zinc finger, C2H2 type//Ribosomal protein S2//zinc-finger C2H2-type//FYVE zinc finger	GO:0006412//GO:0042254	translation//ribosome biogenesis	GO:0046872//GO:0003735	metal ion binding//structural constituent of ribosome	GO:0005840//GO:0005622	ribosome//intracellular	--	--
c14247_g1	20-21	0.876	0	complete	328718464	XP_003246490.1	281	1.66041e-27	PREDICTED: cuticle protein 16.5, isoform B-like [Acyrthosiphon pisum]	299884849	FP926182.1	659	0	Acyrthosiphon pisum mRNA, clone: ACI0AAF26YH04, full-insert cDNA sequence based on ESTs (5'-EST:ACI0AAF26YH04AAM1, 3'-EST ACI2AAF4YB13BBM1)	--	--	--	--	--	--	--	--	--	--	--	--	--	--	--	--	--	--
c2071_g1	19-20	0.855	0	3'prime-partial	641665522	XP_003244752.2	1239	3.09114e-165	PREDICTED: protein NDNF-like isoform X1 [Acyrthosiphon pisum]	641665524	XM_001952721.3	715	0	PREDICTED: Acyrthosiphon pisum protein NDNF-like (LOC100163021), transcript variant X3, mRNA	--	--	--	--	--	--	--	--	--	--	--	--	--	--	--	--	--	--
c24101_g1	20-21	0.866	0	3'prime-partial	328699776	XP_003241041.1	950	2.94289e-124	PREDICTED: uncharacterized protein LOC100572464 [Acyrthosiphon pisum]	641651238	XM_003240993.2	490	0	PREDICTED: Acyrthosiphon pisum uncharacterized LOC100572464 (LOC100572464), mRNA	--	--	--	--	P45583	250	1.67466e-24	Cuticle protein 19 OS=Locusta migratoria PE=1 SV=1	PF00379	Insect cuticle protein	--	--	GO:0042302	structural constituent of cuticle	--	--	--	--
c10866_g1	31-32	0.803	1(12-31)	internal	641666067	XP_008183600.1	2220	0	PREDICTED: protein sax-3 [Acyrthosiphon pisum]	641666066	XM_008185378.1	1196	0	PREDICTED: Acyrthosiphon pisum protein sax-3 (LOC100168389), mRNA	K06754	ROBO2	roundabout, axon guidance receptor 2	http://www.genome.jp/dbget-bin/www_bget?ko:K06754	Q9HCK4	1228	1.83242e-151	Roundabout homolog 2 OS=Homo sapiens GN=ROBO2 PE=1 SV=2	PF00041//PF07354//PF13895//PF02480	Fibronectin type III domain//Zona-pellucida-binding protein (Sp38)//Immunoglobulin domain//Alphaherpesvirus glycoprotein E	GO:0007339	binding of sperm to zona pellucida	GO:0005515	protein binding	GO:0016020//GO:0005576	membrane//extracellular region	KOG4222	Axon guidance receptor Dscam
c4020_g1	23-24	0.813	0	complete	242247208	NP_001156174.1	477	7.88012e-58	leucomyosuppressin-like precursor [Acyrthosiphon pisum]>gi|239791396|dbj|BAH72170.1| ACYPI004856 [Acyrthosiphon pisum]	402743440	NM_001162702.2	613	0	Acyrthosiphon pisum leucomyosuppressin-like (LOC100163798), mRNA	--	--	--	--	P85527	145	6.64853e-11	Myosuppressin OS=Apis mellifera PE=1 SV=1	PF03639	Glycosyl hydrolase family 81	GO:0016998	cell wall macromolecule catabolic process	GO:0052862//GO:0052861	glucan endo-1,4-beta-glucanase activity, C-3 substituted reducing group//glucan endo-1,3-beta-glucanase activity, C-3 substituted reducing group	--	--	--	--
c5490_g1	20-21	0.642	0	complete	193662244	XP_001949662.1	2670	0	PREDICTED: putative serine protease K12H4.7 [Acyrthosiphon pisum]	328711903	XM_001949627.2	1457	0	PREDICTED: Acyrthosiphon pisum putative serine protease K12H4.7 (LOC100162849), mRNA	--	--	--	--	P34528	831	3.66749e-102	Putative serine protease K12H4.7 OS=Caenorhabditis elegans GN=K12H4.7 PE=3 SV=2	PF05577	Serine carboxypeptidase S28	GO:0006508	proteolysis	GO:0008236	serine-type peptidase activity	--	--	KOG2183	Prolylcarboxypeptidase (angiotensinase C)
c26313_g1	19-20	0.888	0	complete	283046780	NP_001164336.1	783	7.13742e-102	C1q-like venom protein homolog precursor [Acyrthosiphon pisum]	299884416	FP925952.1	665	0	Acyrthosiphon pisum mRNA, clone: ACI0AAF34YA18, full-insert cDNA sequence based on ESTs (5'-EST:ACI0AAF34YA18AAM1, 3'-EST ACI2AAF5YJ19BBM1)	--	--	--	--	--	--	--	--	--	--	--	--	--	--	--	--	--	--
c14995_g1	23-24	0.664	0	complete	193598869	XP_001951916.1	3811	0	PREDICTED: peroxidase-like isoform X1 [Acyrthosiphon pisum]	641652641	XM_001951881.3	2602	0	PREDICTED: Acyrthosiphon pisum peroxidase-like (LOC100164711), transcript variant X1, mRNA	--	--	--	--	Q01603	948	8.19005e-113	Peroxidase OS=Drosophila melanogaster GN=Pxd PE=2 SV=2	PF03893	Lipase 3 N-terminal region	GO:0016042	lipid catabolic process	--	--	--	--	KOG2408	Peroxidase/oxygenase
c13360_g1	22-23	0.792	0	complete	328725581	XP_001951852.2	2292	0	PREDICTED: prenylcysteine oxidase 1-like [Acyrthosiphon pisum]>gi|641680880|ref|XP_008189231.1| PREDICTED: prenylcysteine oxidase 1-like [Acyrthosiphon pisum]	641680878	XM_001951817.3	1684	0	PREDICTED: Acyrthosiphon pisum prenylcysteine oxidase 1-like (LOC100160471), transcript variant X1, mRNA	K05906	PCYOX1, FCLY	prenylcysteine oxidase / farnesylcysteine lyase	http://www.genome.jp/dbget-bin/www_bget?ko:K05906	Q9UHG3	681	1.83659e-75	Prenylcysteine oxidase 1 OS=Homo sapiens GN=PCYOX1 PE=1 SV=3	PF07156//PF01593//PF07992//PF05992//PF01266	Prenylcysteine lyase//Flavin containing amine oxidoreductase//Pyridine nucleotide-disulphide oxidoreductase//SbmA/BacA-like family//FAD dependent oxidoreductase	GO:0006810//GO:0055114//GO:0030328	transport//oxidation-reduction process//prenylcysteine catabolic process	GO:0016670//GO:0005215//GO:0016491	oxidoreductase activity, acting on a sulfur group of donors, oxygen as acceptor//transporter activity//oxidoreductase activity	GO:0016021	integral component of membrane	--	--
c14542_g1	19-20	0.879	0	complete	328722264	XP_001945043.2	4687	0	PREDICTED: A disintegrin and metalloproteinase with thrombospondin motifs 18-like isoform X1 [Acyrthosiphon pisum]	641676603	XM_001945008.3	2742	0	PREDICTED: Acyrthosiphon pisum A disintegrin and metalloproteinase with thrombospondin motifs 18-like (LOC100162546), transcript variant X1, mRNA	--	--	--	--	Q8TE60	602	1.23807e-62	A disintegrin and metalloproteinase with thrombospondin motifs 18 OS=Homo sapiens GN=ADAMTS18 PE=1 SV=3	PF01562//PF01421//PF00413	Reprolysin family propeptide//Reprolysin (M12B) family zinc metalloprotease//Matrixin	GO:0006508	proteolysis	GO:0004222//GO:0008270	metalloendopeptidase activity//zinc ion binding	GO:0031012	extracellular matrix	KOG3538	Disintegrin metalloproteinases with thrombospondin repeats
c23638_g1	18-19	0.894	0	internal	641662036	XP_008182104.1	324	1.66577e-32	PREDICTED: rho GTPase-activating protein 100F isoform X2 [Acyrthosiphon pisum]	641662037	XM_008183883.1	299	7.72026e-154	PREDICTED: Acyrthosiphon pisum rho GTPase-activating protein 100F (LOC100166529), transcript variant X3, mRNA	--	--	--	--	--	--	--	--	--	--	--	--	--	--	--	--	--	--
c14116_g1	26-27	0.597	1(7-26)	complete	--	--	--	--	--	641660281	XR_510566.1	71	1.51939e-26	PREDICTED: Acyrthosiphon pisum uncharacterized LOC103308929 (LOC103308929), ncRNA	--	--	--	--	--	--	--	--	PF00270	DEAD/DEAH box helicase	--	--	GO:0005524//GO:0003676	ATP binding//nucleic acid binding	--	--	--	--
c15085_g1	16-17	0.608	0	5'prime-partial	861637450	KMQ92168.1	300	2.54063e-29	retrovirus-related pol polyprotein from transposon tnt 1-94 [Lasius niger]	146149417	AC203060.2	238	9.19004e-120	Acyrthosiphon pisum BAC VMRC38-30-A10 (Benaroya Research Institute VMRC38 Acrythosiphon pisum (Pea Aphid) BAC library) complete sequence	--	--	--	--	P04146	196	2.6451e-16	Copia protein OS=Drosophila melanogaster GN=GIP PE=1 SV=3	--	--	--	--	--	--	--	--	--	--
c8332_g1	22-23	0.798	0	complete	193702374	XP_001951405.1	862	1.87878e-109	PREDICTED: uncharacterized protein LOC100166545 [Acyrthosiphon pisum]	641647942	XM_001951370.3	755	0	PREDICTED: Acyrthosiphon pisum uncharacterized LOC100166545 (LOC100166545), mRNA	--	--	--	--	--	--	--	--	--	--	--	--	--	--	--	--	--	--
c7144_g1	24-25	0.742	0	3'prime-partial	328705957	XP_003242955.1	317	5.06799e-30	PREDICTED: uncharacterized protein LOC100573770 [Acyrthosiphon pisum]>gi|328705959|ref|XP_003242956.1| PREDICTED: uncharacterized protein LOC100573770 [Acyrthosiphon pisum]>gi|641658484|ref|XP_008180738.1| PREDICTED: uncharacterized protein LOC100573770 [Acyrthosiphon pisum]>gi|641658488|ref|XP_008180739.1| PREDICTED: uncharacterized protein LOC100573770 [Acyrthosiphon pisum]	641658485	XM_003242907.2	562	0	PREDICTED: Acyrthosiphon pisum uncharacterized LOC100573770 (LOC100573770), transcript variant X2, mRNA	--	--	--	--	--	--	--	--	--	--	--	--	--	--	--	--	--	--
c15628_g1	22-23	0.717	0	complete	641655078	XP_008179450.1	679	7.02196e-88	PREDICTED: partner of bursicon [Acyrthosiphon pisum]	641655077	XM_008181228.1	540	0	PREDICTED: Acyrthosiphon pisum partner of bursicon (LOC100166282), mRNA	--	--	--	--	Q566B3	482	2.62859e-59	Partner of bursicon OS=Anopheles gambiae GN=pburs PE=2 SV=1	--	--	--	--	--	--	--	--	--	--
c21521_g1	17-18	0.494	0	internal	328703602	XP_003242248.1	530	2.80268e-64	PREDICTED: uncharacterized protein LOC100575365 [Acyrthosiphon pisum]	328703601	XM_003242200.1	355	0	PREDICTED: Acyrthosiphon pisum uncharacterized LOC100575365 (LOC100575365), mRNA	--	--	--	--	--	--	--	--	--	--	--	--	--	--	--	--	--	--
c27274_g1	16-17	0.637	0	internal	350596467	XP_003129178.3	1446	0	PREDICTED: fibrinogen alpha chain, partial [Sus scrofa]	545890166	XM_003129130.4	916	0	PREDICTED: Sus scrofa fibrinogen alpha chain-like (LOC100514666), partial mRNA	K03903	FGA	fibrinogen alpha chain	http://www.genome.jp/dbget-bin/www_bget?ko:K03903	P02671	1127	7.87685e-146	Fibrinogen alpha chain OS=Homo sapiens GN=FGA PE=1 SV=2	PF08702	Fibrinogen alpha/beta chain family	GO:0007165//GO:0030168//GO:0051258	signal transduction//platelet activation//protein polymerization	GO:0030674//GO:0005102	protein binding, bridging//receptor binding	GO:0005577	fibrinogen complex	--	--
c11842_g1	21-22	0.887	0	complete	242247393	NP_001156153.1	1001	1.90737e-132	superoxide dismutase [Cu-Zn]-like precursor [Acyrthosiphon pisum]>gi|239789311|dbj|BAH71286.1| ACYPI003921 [Acyrthosiphon pisum]	402744827	NM_001162681.2	782	0	Acyrthosiphon pisum superoxide dismutase [Cu-Zn]-like (LOC100162795), mRNA	K04565	SOD1	superoxide dismutase, Cu-Zn family	http://www.genome.jp/dbget-bin/www_bget?ko:K04565	P00443	452	1.58634e-52	Superoxide dismutase [Cu-Zn] OS=Equus caballus GN=SOD1 PE=1 SV=2	PF11654//PF00080	Protein of unknown function (DUF2665)//Copper/zinc superoxide dismutase (SODC)	GO:0009306//GO:0006801//GO:0055114	protein secretion//superoxide metabolic process//oxidation-reduction process	GO:0004784//GO:0046872	superoxide dismutase activity//metal ion binding	--	--	KOG0441	Cu2+/Zn2+ superoxide dismutase SOD1
c7555_g1	20-21	0.817	0	complete	328711403	XP_003244529.1	850	1.4017e-110	PREDICTED: uncharacterized protein LOC100569975 isoform X1 [Acyrthosiphon pisum]	641664666	XM_008184871.1	390	0	PREDICTED: Acyrthosiphon pisum uncharacterized LOC100569975 (LOC100569975), transcript variant X2, mRNA	--	--	--	--	--	--	--	--	--	--	--	--	--	--	--	--	--	--
c16217_g1	50-51	0.458	0	internal	641678573	XP_008188209.1	714	1.19432e-91	PREDICTED: uncharacterized protein LOC100575919 isoform X1 [Acyrthosiphon pisum]	641678576	XM_003247964.2	480	0	PREDICTED: Acyrthosiphon pisum uncharacterized LOC100575919 (LOC100575919), transcript variant X3, mRNA	--	--	--	--	--	--	--	--	--	--	--	--	--	--	--	--	--	--
c9929_g1	18-19	0.749	0	5'prime-partial	641671007	XP_008185427.1	1351	0	PREDICTED: acyl-protein thioesterase 1-like [Acyrthosiphon pisum]	641671006	XM_008187205.1	898	0	PREDICTED: Acyrthosiphon pisum acyl-protein thioesterase 1-like (LOC100163322), mRNA	K06130	LYPLA2	lysophospholipase II	http://www.genome.jp/dbget-bin/www_bget?ko:K06130	Q5RBR7	618	3.3252e-77	Acyl-protein thioesterase 1 OS=Pongo abelii GN=LYPLA1 PE=2 SV=1	PF01083//PF01738//PF01764//PF00326//PF07859//PF10503//PF02230	Cutinase//Dienelactone hydrolase family//Lipase (class 3)//Prolyl oligopeptidase family//alpha/beta hydrolase fold//Esterase PHB depolymerase//Phospholipase/Carboxylesterase	GO:0006508//GO:0008152//GO:0006629	proteolysis//metabolic process//lipid metabolic process	GO:0008236//GO:0016787	serine-type peptidase activity//hydrolase activity	GO:0005576	extracellular region	KOG2112	Lysophospholipase
c14714_g1	24-25	0.677	0	complete	--	--	--	--	--	--	--	--	--	--	--	--	--	--	--	--	--	--	PF06436	Pneumovirus matrix protein 2 (M2)	GO:0046782	regulation of viral transcription	GO:0005198	structural molecule activity	GO:0019012	virion	--	--
c1484_g1	30-31	0.582	1(13-30)	3'prime-partial	328723400	XP_003247833.1	493	2.10792e-55	PREDICTED: polypeptide N-acetylgalactosaminyltransferase 13 [Acyrthosiphon pisum]	641677902	XM_003247785.2	441	0	PREDICTED: Acyrthosiphon pisum polypeptide N-acetylgalactosaminyltransferase 13 (LOC100166487), mRNA	K00710	GALNT	polypeptide N-acetylgalactosaminyltransferase	http://www.genome.jp/dbget-bin/www_bget?ko:K00710	--	--	--	--	--	--	--	--	--	--	--	--	--	--
c15064_g1	16-17	0.519	0	internal	--	--	--	--	--	--	--	--	--	--	--	--	--	--	--	--	--	--	--	--	--	--	--	--	--	--	--	--
c32217_g1	22-23	0.636	1(5-19)	internal	328714153	XP_001945027.2	580	1.28716e-68	PREDICTED: uncharacterized protein LOC100165313 [Acyrthosiphon pisum]>gi|328714155|ref|XP_003245282.1| PREDICTED: uncharacterized protein LOC100165313 [Acyrthosiphon pisum]>gi|328714157|ref|XP_003245283.1| PREDICTED: uncharacterized protein LOC100165313 [Acyrthosiphon pisum]	641667700	XM_003245235.2	301	7.24856e-155	PREDICTED: Acyrthosiphon pisum uncharacterized LOC100165313 (LOC100165313), transcript variant X3, mRNA	--	--	--	--	--	--	--	--	--	--	--	--	--	--	--	--	--	--
c14780_g1	22-23	0.545	0	complete	--	--	--	--	--	--	--	--	--	--	--	--	--	--	--	--	--	--	PF00538	linker histone H1 and H5 family	GO:0006334	nucleosome assembly	GO:0003677	DNA binding	GO:0005634//GO:0000786	nucleus//nucleosome	--	--
c6989_g1	22-23	0.719	0	complete	91078104	XP_972867.1	1030	2.11604e-132	PREDICTED: spondin-2 isoform X1 [Tribolium castaneum]	641668867	XM_008186380.1	608	0	PREDICTED: Acyrthosiphon pisum uncharacterized LOC100573689 (LOC100573689), mRNA	--	--	--	--	Q9WV75	466	1.12288e-51	Spondin-2 OS=Rattus norvegicus GN=Spon2 PE=1 SV=1	--	--	--	--	--	--	--	--	--	--
c11609_g1	19-20	0.803	0	complete	240848951	NP_001155398.1	991	7.90471e-132	protein canopy homolog 4-like precursor [Acyrthosiphon pisum]>gi|239790225|dbj|BAH71686.1| ACYPI000760 [Acyrthosiphon pisum]	402745450	NM_001161926.2	835	0	Acyrthosiphon pisum protein canopy homolog 4-like (LOC100159386), mRNA	--	--	--	--	Q2L6K8	449	8.64296e-52	Protein canopy 4 OS=Danio rerio GN=cnpy4 PE=2 SV=1	--	--	--	--	--	--	--	--	--	--
c13984_g1	29-30	0.814	1(7-29)	complete	641677002	XP_008187613.1	4118	0	PREDICTED: uncharacterized protein LOC100169068 [Acyrthosiphon pisum]	641677001	XM_008189391.1	2481	0	PREDICTED: Acyrthosiphon pisum uncharacterized LOC100169068 (LOC100169068), mRNA	--	--	--	--	P10960	313	2.2649e-28	Sulfated glycoprotein 1 OS=Rattus norvegicus GN=Psap PE=1 SV=1	PF05184	Saposin-like type B, region 1	GO:0006629	lipid metabolic process	--	--	--	--	KOG1340	Prosaposin
c10115_g1	22-23	0.678	0	complete	--	--	--	--	--	--	--	--	--	--	--	--	--	--	--	--	--	--	--	--	--	--	--	--	--	--	--	--
c11364_g1	20-21	0.949	0	3'prime-partial	641668638	XP_008184526.1	613	5.18104e-76	PREDICTED: slit homolog 2 protein-like [Acyrthosiphon pisum]	641668637	XM_008186304.1	566	0	PREDICTED: Acyrthosiphon pisum slit homolog 2 protein-like (LOC103309830), mRNA	K08462	GPR125	G protein-coupled receptor 125	http://www.genome.jp/dbget-bin/www_bget?ko:K08462	P24014	226	6.91293e-19	Protein slit OS=Drosophila melanogaster GN=sli PE=1 SV=2	PF00560//PF13855	Leucine Rich Repeat//Leucine rich repeat	--	--	GO:0005515	protein binding	--	--	KOG4237	Extracellular matrix protein slit, contains leucine-rich and EGF-like repeats
c11269_g1	19-20	0.888	0	3'prime-partial	641679368	XP_008188531.1	1496	0	PREDICTED: mucin-5AC isoform X2 [Acyrthosiphon pisum]	641679367	XM_008190309.1	1172	0	PREDICTED: Acyrthosiphon pisum mucin-22 (LOC100162954), transcript variant X2, mRNA	--	--	--	--	--	--	--	--	PF00947	Picornavirus core protein 2A	GO:0016032//GO:0006508	viral process//proteolysis	GO:0008233	peptidase activity	--	--	--	--
c14371_g1	24-25	0.467	0	complete	328709127	XP_001952182.2	2563	0	PREDICTED: uncharacterized aarF domain-containing protein kinase 1 [Acyrthosiphon pisum]	641662049	XM_001952147.3	1581	0	PREDICTED: Acyrthosiphon pisum uncharacterized aarF domain-containing protein kinase 1 (LOC100162906), mRNA	K08869	ADCK, ABC1	aarF domain-containing kinase	http://www.genome.jp/dbget-bin/www_bget?ko:K08869	Q86TW2	1043	1.60738e-132	Uncharacterized aarF domain-containing protein kinase 1 OS=Homo sapiens GN=ADCK1 PE=2 SV=2	PF00069	Protein kinase domain	GO:0006468	protein phosphorylation	GO:0005524//GO:0004672	ATP binding//protein kinase activity	--	--	KOG1235	Predicted unusual protein kinase
c15285_g1	19-20	0.536	0	complete	193596422	XP_001950328.1	2343	0	PREDICTED: AP-2 complex subunit mu [Acyrthosiphon pisum]>gi|193678743|ref|XP_001947094.1| PREDICTED: AP-2 complex subunit mu [Acyrthosiphon pisum]	641653497	XM_001950293.3	1648	0	PREDICTED: Acyrthosiphon pisum AP-2 complex subunit mu (LOC100168951), mRNA	K11826	AP2M1	AP-2 complex subunit mu-1	http://www.genome.jp/dbget-bin/www_bget?ko:K11826	Q5ZMP6	2025	0	AP-2 complex subunit mu OS=Gallus gallus GN=AP2M1 PE=2 SV=1	PF01160	Vertebrate endogenous opioids neuropeptide	GO:0007218	neuropeptide signaling pathway	--	--	--	--	KOG0938	Adaptor complexes medium subunit family
c8374_g1	25-26	0.568	1(3-20)	complete	328704477	XP_001948097.2	1955	0	PREDICTED: lipase member H-B-like [Acyrthosiphon pisum]	641656772	XM_001948062.3	1151	0	PREDICTED: Acyrthosiphon pisum lipase member H-B-like (LOC100160158), mRNA	K19404	LIPH_I	phosphatidic acid-selective&#160;phospholipase A1	http://www.genome.jp/dbget-bin/www_bget?ko:K19404	Q641F6	359	8.13396e-36	Lipase member H-B OS=Xenopus laevis GN=liph-b PE=2 SV=1	--	--	--	--	--	--	--	--	--	--
c14445_g2	20-21	0.932	0	3'prime-partial	641663195	XP_008182545.1	4170	0	PREDICTED: Golgi apparatus protein 1 [Acyrthosiphon pisum]	641663194	XM_008184323.1	2512	0	PREDICTED: Acyrthosiphon pisum Golgi apparatus protein 1 (LOC100163473), mRNA	K06816	GLG1, ESL1	golgi apparatus protein 1	http://www.genome.jp/dbget-bin/www_bget?ko:K06816	Q61543	1262	4.9084e-154	Golgi apparatus protein 1 OS=Mus musculus GN=Glg1 PE=1 SV=1	PF00839	Cysteine rich repeat	--	--	--	--	GO:0016020	membrane	KOG3648	Golgi apparatus protein (cysteine-rich fibroblast growth factor receptor)
c13663_g1	27-28	0.55	0	complete	641664595	XP_008183066.1	3455	0	PREDICTED: uncharacterized protein LOC100169150 [Acyrthosiphon pisum]>gi|641664597|ref|XP_008183067.1| PREDICTED: uncharacterized protein LOC100169150 [Acyrthosiphon pisum]	641664596	XM_008184845.1	2696	0	PREDICTED: Acyrthosiphon pisum uncharacterized LOC100169150 (LOC100169150), transcript variant X2, mRNA	K04675	ACVR1, ALK2	activin receptor type-1	http://www.genome.jp/dbget-bin/www_bget?ko:K04675	Q90ZK6	771	7.12507e-89	Activin receptor type-1 OS=Gallus gallus GN=ACVR1 PE=2 SV=1	PF08515//PF07714//PF07690//PF00069//PF01064//PF07731//PF10755	Transforming growth factor beta type I GS-motif//Protein tyrosine kinase//Major Facilitator Superfamily//Protein kinase domain//Activin types I and II receptor domain//Multicopper oxidase//Protein of unknown function (DUF2585)	GO:0055085//GO:0007178//GO:0006468//GO:0009069//GO:0016310//GO:0055114	transmembrane transport//transmembrane receptor protein serine/threonine kinase signaling pathway//protein phosphorylation//serine family amino acid metabolic process//phosphorylation//oxidation-reduction process	GO:0004675//GO:0016491//GO:0005507//GO:0005524//GO:0004672	transmembrane receptor protein serine/threonine kinase activity//oxidoreductase activity//copper ion binding//ATP binding//protein kinase activity	GO:0005886//GO:0016021//GO:0016020	plasma membrane//integral component of membrane//membrane	KOG2052	Activin A type IB receptor, serine/threonine protein kinase
c10430_g1	22-23	0.753	0	5'prime-partial	193659766	XP_001948535.1	415	3.22409e-48	PREDICTED: uncharacterized protein LOC100163120 [Acyrthosiphon pisum]	641675649	XM_001948500.3	300	4.7989e-154	PREDICTED: Acyrthosiphon pisum uncharacterized LOC100163120 (LOC100163120), mRNA	--	--	--	--	--	--	--	--	--	--	--	--	--	--	--	--	--	--
c9401_g1	23-24	0.702	0	complete	328719628	XP_001944786.2	492	7.04463e-57	PREDICTED: uncharacterized protein LOC100169287 [Acyrthosiphon pisum]	641673787	XM_001944751.3	772	0	PREDICTED: Acyrthosiphon pisum uncharacterized LOC100169287 (LOC100169287), mRNA	--	--	--	--	--	--	--	--	--	--	--	--	--	--	--	--	--	--
c14535_g2	22-23	0.786	0	3'prime-partial	328707802	XP_001949807.2	1193	1.03104e-155	PREDICTED: protein cueball [Acyrthosiphon pisum]	641660510	XM_001949772.3	1101	0	PREDICTED: Acyrthosiphon pisum protein cueball (LOC100164718), mRNA	K06233	LRP2	low density lipoprotein-related protein 2	http://www.genome.jp/dbget-bin/www_bget?ko:K06233	B4PD96	333	3.17547e-32	Protein cueball OS=Drosophila yakuba GN=cue PE=3 SV=1	PF01731	Arylesterase	--	--	GO:0004064	arylesterase activity	--	--	KOG1215	Low-density lipoprotein receptors containing Ca2+-binding EGF-like domains
c2284_g1	19-20	0.885	0	complete	641665629	XP_008183451.1	682	7.74614e-88	PREDICTED: uncharacterized protein LOC100571276 isoform X1 [Acyrthosiphon pisum]>gi|641665631|ref|XP_008183452.1| PREDICTED: uncharacterized protein LOC100571276 isoform X1 [Acyrthosiphon pisum]	641665628	XM_008185229.1	689	0	PREDICTED: Acyrthosiphon pisum uncharacterized LOC100571276 (LOC100571276), transcript variant X1, mRNA	--	--	--	--	P67801	124	5.13977e-08	Diuretic hormone OS=Stomoxys calcitrans PE=1 SV=1	PF00473	Corticotropin-releasing factor family	GO:0007165	signal transduction	GO:0005179	hormone activity	GO:0005576	extracellular region	--	--
c14939_g1	19-20	0.813	0	complete	328698518	XP_001946173.2	2476	0	PREDICTED: uncharacterized protein LOC100162921 [Acyrthosiphon pisum]	328698517	XM_001946138.2	1374	0	PREDICTED: Acyrthosiphon pisum uncharacterized LOC100162921 (LOC100162921), mRNA	--	--	--	--	--	--	--	--	--	--	--	--	--	--	--	--	--	--
c13826_g1	33-34	0.792	0	complete	193702289	XP_001952301.1	1884	0	PREDICTED: trypsin-3 [Acyrthosiphon pisum]	641664565	XM_001952266.3	2116	0	PREDICTED: Acyrthosiphon pisum trypsin-3 (LOC100162666), mRNA	--	--	--	--	Q05319	343	9.56841e-32	Serine proteinase stubble OS=Drosophila melanogaster GN=Sb PE=2 SV=2	PF06821//PF00089	Serine hydrolase//Trypsin	GO:0006508	proteolysis	GO:0004252//GO:0016787	serine-type endopeptidase activity//hydrolase activity	--	--	KOG3627	Trypsin
c14637_g2	16-17	0.907	0	complete	328719093	XP_003246661.1	1318	1.8123e-162	PREDICTED: uncharacterized protein LOC100574284 [Acyrthosiphon pisum]	146149421	AC202214.3	2288	0	Acyrthosiphon pisum BAC VMRC38-20-A9 (Benaroya Research Institute VMRC38 Acrythosiphon pisum (Pea Aphid) BAC library) complete sequence	--	--	--	--	Q7M3K2	408	4.52371e-39	Transposable element P transposase OS=Drosophila melanogaster GN=T PE=1 SV=2	PF05485	THAP domain	--	--	GO:0003676	nucleic acid binding	--	--	--	--
c10308_g1	25-26	0.762	0	complete	209571509	NP_001129384.1	3316	0	angiotensin converting enzyme-like precursor [Acyrthosiphon pisum]>gi|641674600|ref|XP_008186744.1| PREDICTED: angiotensin converting enzyme-like isoform X1 [Acyrthosiphon pisum]>gi|641674602|ref|XP_008186745.1| PREDICTED: angiotensin converting enzyme-like isoform X1 [Acyrthosiphon pisum]	641674599	XM_008188522.1	2159	0	PREDICTED: Acyrthosiphon pisum angiotensin converting enzyme-like (Ance-like), transcript variant X1, mRNA	K01283	ACE	peptidyl-dipeptidase A	http://www.genome.jp/dbget-bin/www_bget?ko:K01283	Q10714	1578	0	Angiotensin-converting enzyme OS=Drosophila melanogaster GN=Ance PE=1 SV=3	PF01401//PF02371	Angiotensin-converting enzyme//Transposase IS116/IS110/IS902 family	GO:0006508//GO:0006313	proteolysis//transposition, DNA-mediated	GO:0004803//GO:0008241//GO:0008237//GO:0003677	transposase activity//peptidyl-dipeptidase activity//metallopeptidase activity//DNA binding	GO:0016020	membrane	KOG3690	Angiotensin I-converting enzymes - M2 family peptidases
c1790_g1	18-19	0.652	0	complete	641650994	XP_008189951.1	847	5.7811e-109	PREDICTED: protein CYR61 [Acyrthosiphon pisum]	641650993	XM_008191729.1	616	0	PREDICTED: Acyrthosiphon pisum protein CYR61 (LOC100569170), mRNA	K06827	CTGF	connective tissue growth factor	http://www.genome.jp/dbget-bin/www_bget?ko:K06827	O54775	430	1.47961e-46	WNT1-inducible-signaling pathway protein 1 OS=Mus musculus GN=Wisp1 PE=2 SV=1	PF00219//PF00093	Insulin-like growth factor binding protein//von Willebrand factor type C domain	GO:0001558	regulation of cell growth	GO:0005515//GO:0005520	protein binding//insulin-like growth factor binding	GO:0016942//GO:0005576	insulin-like growth factor binding protein complex//extracellular region	--	--
c6030_g1	23-24	0.724	0	complete	193714966	XP_001949614.1	1071	2.085e-137	PREDICTED: histone chaperone asf1 [Acyrthosiphon pisum]>gi|641678260|ref|XP_008188092.1| PREDICTED: histone chaperone asf1 [Acyrthosiphon pisum]>gi|641678262|ref|XP_008188093.1| PREDICTED: histone chaperone asf1 [Acyrthosiphon pisum]>gi|641678264|ref|XP_008188094.1| PREDICTED: histone chaperone asf1 [Acyrthosiphon pisum]	641678263	XM_008189872.1	847	0	PREDICTED: Acyrthosiphon pisum histone chaperone asf1 (LOC100169234), transcript variant X4, mRNA	K10753	ASF1	histone chaperone ASF1	http://www.genome.jp/dbget-bin/www_bget?ko:K10753	Q9V464	715	3.9083e-86	Histone chaperone asf1 OS=Drosophila melanogaster GN=asf1 PE=1 SV=1	PF04729	ASF1 like histone chaperone	GO:0006333	chromatin assembly or disassembly	--	--	GO:0005634	nucleus	KOG3265	Histone chaperone involved in gene silencing
c5501_g1	21-22	0.9	0	complete	242247395	NP_001156234.1	586	2.36438e-73	uncharacterized protein LOC100166123 precursor [Acyrthosiphon pisum]>gi|239789881|dbj|BAH71537.1| ACYPI007022 [Acyrthosiphon pisum]	641662758	XM_008184161.1	660	0	PREDICTED: Acyrthosiphon pisum uncharacterized LOC100166123 (LOC100166123), transcript variant X2, mRNA	K10885	XRCC5, KU80, G22P2	ATP-dependent DNA helicase 2 subunit 2	http://www.genome.jp/dbget-bin/www_bget?ko:K10885	--	--	--	--	--	--	--	--	--	--	--	--	--	--
c14770_g2	25-26	0.752	0	complete	641681592	XP_008189528.1	1011	4.76592e-123	PREDICTED: uncharacterized protein LOC103311629, partial [Acyrthosiphon pisum]	149944780	AC202223.6	61	2.2694e-20	Acyrthosiphon pisum BAC VMRC38-10-A9 (Benaroya Research Institute VMRC38 Acrythosiphon pisum (Pea Aphid) BAC library) complete sequence	--	--	--	--	Q9YMJ7	228	1.29301e-17	Envelope fusion protein OS=Lymantria dispar multicapsid nuclear polyhedrosis virus GN=LdOrf-130 PE=3 SV=1	PF06849//PF04108//PF11815	Protein of unknown function (DUF1246)//Autophagy protein Apg17//Domain of unknown function (DUF3336)	GO:0006188//GO:0046486//GO:0006629//GO:0016042//GO:0006914	IMP biosynthetic process//glycerolipid metabolic process//lipid metabolic process//lipid catabolic process//autophagy	GO:0004806//GO:0005524//GO:0016879//GO:0000287	triglyceride lipase activity//ATP binding//ligase activity, forming carbon-nitrogen bonds//magnesium ion binding	--	--	--	--
c13111_g1	21-22	0.555	0	complete	641670032	XP_008185036.1	2987	0	PREDICTED: division abnormally delayed protein [Acyrthosiphon pisum]	641670031	XM_008186814.1	2237	0	PREDICTED: Acyrthosiphon pisum division abnormally delayed protein (LOC100164483), mRNA	--	--	--	--	Q24114	407	3.1686e-40	Division abnormally delayed protein OS=Drosophila melanogaster GN=dally PE=1 SV=1	PF01153	Glypican	--	--	GO:0043395	heparan sulfate proteoglycan binding	GO:0016020//GO:0005578	membrane//proteinaceous extracellular matrix	KOG3821	Heparin sulfate cell surface proteoglycan
c12353_g1	18-19	0.832	0	3'prime-partial	641650408	XP_008189463.1	646	3.88382e-76	PREDICTED: fatty acyl-CoA hydrolase precursor, medium chain [Acyrthosiphon pisum]	641650407	XM_008191241.1	469	0	PREDICTED: Acyrthosiphon pisum fatty acyl-CoA hydrolase precursor, medium chain (LOC100161961), mRNA	--	--	--	--	B2D0J5	150	4.26637e-10	Venom carboxylesterase-6 OS=Apis mellifera PE=2 SV=1	--	--	--	--	--	--	--	--	KOG1516	Carboxylesterase and related proteins
c13918_g2	30-31	0.783	0	3'prime-partial	641662028	XP_008182102.1	3197	0	PREDICTED: protein toll-like [Acyrthosiphon pisum]	641662027	XM_008183880.1	2142	0	PREDICTED: Acyrthosiphon pisum protein toll-like (LOC100161089), mRNA	--	--	--	--	P08953	417	2.52808e-40	Protein toll OS=Drosophila melanogaster GN=Tl PE=1 SV=1	PF13855//PF00560	Leucine rich repeat//Leucine Rich Repeat	--	--	GO:0005515	protein binding	--	--	KOG4641	FOG: Toll/interleukin receptor and related proteins containing LRR and TIR repeats
c12301_g1	31-32	0.685	0	5'prime-partial	193659536	XP_001943395.1	3442	0	PREDICTED: glucose dehydrogenase [FAD, quinone]-like [Acyrthosiphon pisum]	641664285	XM_001943360.3	1928	0	PREDICTED: Acyrthosiphon pisum glucose dehydrogenase [FAD, quinone]-like (LOC100158867), mRNA	--	--	--	--	P18172	631	2.16385e-68	Glucose dehydrogenase [FAD, quinone] OS=Drosophila pseudoobscura pseudoobscura GN=Gld PE=3 SV=4	PF02558//PF00732//PF05834//PF07992//PF05199//PF01266//PF09446//PF15168	Ketopantoate reductase PanE/ApbA//GMC oxidoreductase//Lycopene cyclase protein//Pyridine nucleotide-disulphide oxidoreductase//GMC oxidoreductase//FAD dependent oxidoreductase//VMA21-like domain//Triple QxxK/R motif-containing protein family	GO:0070072//GO:0016117//GO:0055114//GO:0015940	vacuolar proton-transporting V-type ATPase complex assembly//carotenoid biosynthetic process//oxidation-reduction process//pantothenate biosynthetic process	GO:0050660//GO:0016491//GO:0016614//GO:0016705//GO:0008677	flavin adenine dinucleotide binding//oxidoreductase activity//oxidoreductase activity, acting on CH-OH group of donors//oxidoreductase activity, acting on paired donors, with incorporation or reduction of molecular oxygen//2-dehydropantoate 2-reductase activity	GO:0005789	endoplasmic reticulum membrane	--	--
c14561_g1	38-39	0.666	0	5'prime-partial	328712312	XP_003244777.1	3973	0	PREDICTED: inter-alpha-trypsin inhibitor heavy chain H3 isoform X1 [Acyrthosiphon pisum]	641665678	XM_003244729.2	2494	0	PREDICTED: Acyrthosiphon pisum inter-alpha (globulin) inhibitor H4-like (LOC100161615), transcript variant X1, mRNA	--	--	--	--	Q14624	987	4.03775e-116	Inter-alpha-trypsin inhibitor heavy chain H4 OS=Homo sapiens GN=ITIH4 PE=1 SV=4	PF02511	Thymidylate synthase complementing protein	GO:0006206//GO:0006231	pyrimidine nucleobase metabolic process//dTMP biosynthetic process	GO:0050797//GO:0050660	thymidylate synthase (FAD) activity//flavin adenine dinucleotide binding	--	--	--	--
c9588_g1	18-19	0.487	0	3'prime-partial	780617306	XP_011699787.1	946	1.9056e-112	PREDICTED: uncharacterized protein LOC105457055 [Wasmannia auropunctata]	--	--	--	--	--	--	--	--	--	P10394	656	1.70083e-70	Retrovirus-related Pol polyprotein from transposon 412 OS=Drosophila melanogaster GN=POL PE=3 SV=1	PF00665//PF13683	Integrase core domain//Integrase core domain	GO:0015074	DNA integration	--	--	--	--	KOG0017	FOG: Transposon-encoded proteins with TYA, reverse transcriptase, integrase domains in various combinations
c19238_g1	27-28	0.644	0	complete	328721459	XP_003247309.1	1546	0	PREDICTED: lachesin-like [Acyrthosiphon pisum]	641675718	XM_003247261.2	980	0	PREDICTED: Acyrthosiphon pisum lachesin-like (LOC100573428), mRNA	--	--	--	--	Q98919	135	3.6043e-07	Limbic system-associated membrane protein OS=Gallus gallus PE=2 SV=1	PF13895	Immunoglobulin domain	--	--	GO:0005515	protein binding	--	--	KOG3510	FOG: Immunoglobulin C-2 Type/fibronectin type III domains
c14738_g1	19-20	0.641	0	complete	--	--	--	--	--	--	--	--	--	--	--	--	--	--	--	--	--	--	--	--	--	--	--	--	--	--	--	--
c11730_g1	19-20	0.816	0	complete	209693435	NP_001129410.1	1798	0	cathepsin L precursor [Acyrthosiphon pisum]>gi|251823771|ref|NP_001156569.1| cathepsin L precursor [Acyrthosiphon pisum]>gi|641680081|ref|XP_008188848.1| PREDICTED: cathepsin L isoform X1 [Acyrthosiphon pisum]	251823770	NM_001163097.1	1582	0	Acyrthosiphon pisum cathepsin L (Ctsl), transcript variant 2, mRNA	K01365	CTSL	cathepsin L	http://www.genome.jp/dbget-bin/www_bget?ko:K01365	Q95029	1093	7.7651e-142	Cathepsin L OS=Drosophila melanogaster GN=Cp1 PE=2 SV=2	PF03051//PF00112	Peptidase C1-like family//Papain family cysteine protease	GO:0006508	proteolysis	GO:0004197//GO:0008234	cysteine-type endopeptidase activity//cysteine-type peptidase activity	--	--	KOG1543	Cysteine proteinase Cathepsin L
c26853_g1	24-25	0.768	0	3'prime-partial	399912713	AFP55243.1	1125	6.01702e-149	nicotinic acetylcholine receptor beta 1 subunit [Aphis glycines]	399912712	JN681174.1	711	0	Aphis glycines nicotinic acetylcholine receptor beta 1 subunit mRNA, complete cds	K05312	CHRNN	nicotinic acetylcholine receptor, invertebrate	http://www.genome.jp/dbget-bin/www_bget?ko:K05312	P04755	925	5.24482e-120	Acetylcholine receptor subunit beta-like 1 OS=Drosophila melanogaster GN=nAChRbeta1 PE=2 SV=1	PF02931	Neurotransmitter-gated ion-channel ligand binding domain	GO:0006810//GO:0006811	transport//ion transport	GO:0005230	extracellular ligand-gated ion channel activity	GO:0016020	membrane	KOG3645	Acetylcholine receptor
c11206_g1	23-24	0.824	0	complete	328701121	XP_001942685.2	445	1.01438e-48	PREDICTED: protein MNN4-like [Acyrthosiphon pisum]	641652843	XM_001942650.3	476	0	PREDICTED: Acyrthosiphon pisum protein MNN4-like (LOC100162430), mRNA	--	--	--	--	--	--	--	--	PF09507//PF04147//PF04006//PF05793//PF02724//PF13965//PF10220//PF08496	DNA polymerase subunit Cdc27//Nop14-like family//Mpp10 protein//Transcription initiation factor IIF, alpha subunit (TFIIF-alpha)//CDC45-like protein//dsRNA-gated channel SID-1//Uncharacterized conserved protein (DUF2146)//Peptidase family S49 N-terminal	GO:0015931//GO:0032968//GO:0033227//GO:0006364//GO:0006367//GO:0006260//GO:0000184//GO:0006270	nucleobase-containing compound transport//positive regulation of transcription elongation from RNA polymerase II promoter//dsRNA transport//rRNA processing//transcription initiation from RNA polymerase II promoter//DNA replication//nuclear-transcribed mRNA catabolic process, nonsense-mediated decay//DNA replication initiation	GO:0003677//GO:0051033//GO:0004252	DNA binding//RNA transmembrane transporter activity//serine-type endopeptidase activity	GO:0005634//GO:0034457//GO:0005886//GO:0016021//GO:0005732//GO:0032040	nucleus//Mpp10 complex//plasma membrane//integral component of membrane//small nucleolar ribonucleoprotein complex//small-subunit processome	--	--
c7671_g1	17-18	0.688	0	3'prime-partial	328710205	XP_001949883.2	1964	0	PREDICTED: lachesin-like isoform X1 [Acyrthosiphon pisum]	641663278	XM_001949848.3	1024	0	PREDICTED: Acyrthosiphon pisum lachesin-like (LOC100168395), transcript variant X1, mRNA	--	--	--	--	Q24372	349	7.73396e-36	Lachesin OS=Drosophila melanogaster GN=Lac PE=1 SV=2	PF10430//PF09270//PF13895	Tie-2 Ig-like domain 1//Beta-trefoil DNA-binding domain//Immunoglobulin domain	GO:0007169//GO:0006355//GO:0006468	transmembrane receptor protein tyrosine kinase signaling pathway//regulation of transcription, DNA-templated//protein phosphorylation	GO:0005515//GO:0005524//GO:0004714//GO:0000978//GO:0000982	protein binding//ATP binding//transmembrane receptor protein tyrosine kinase activity//RNA polymerase II core promoter proximal region sequence-specific DNA binding//transcription factor activity, RNA polymerase II core promoter proximal region sequence-specific binding	GO:0005887//GO:0005634	integral component of plasma membrane//nucleus	KOG3510	FOG: Immunoglobulin C-2 Type/fibronectin type III domains
c7568_g1	23-24	0.709	0	3'prime-partial	641659926	XP_008181304.1	590	9.22692e-76	PREDICTED: uncharacterized protein LOC100570556 isoform X2 [Acyrthosiphon pisum]	641659925	XM_008183082.1	383	0	PREDICTED: Acyrthosiphon pisum uncharacterized LOC100570556 (LOC100570556), transcript variant X2, mRNA	--	--	--	--	--	--	--	--	--	--	--	--	--	--	--	--	--	--
c14391_g1	22-23	0.696	0	complete	328706110	XP_003242997.1	2362	0	PREDICTED: uncharacterized protein LOC100162707 isoform X1 [Acyrthosiphon pisum]	641658619	XM_003242949.2	1271	0	PREDICTED: Acyrthosiphon pisum uncharacterized LOC100162707 (LOC100162707), transcript variant X1, mRNA	--	--	--	--	--	--	--	--	--	--	--	--	--	--	--	--	--	--
c5974_g1	26-27	0.708	0	internal	288869498	NP_001165856.1	1223	5.97295e-165	cuticular protein analogous to peritrophins 3-D2 precursor [Acyrthosiphon pisum]	288869497	NM_001172385.1	809	0	Acyrthosiphon pisum cuticular protein analogous to peritrophins 3-D2 (Cpap3-d2), mRNA	--	--	--	--	P41996	120	7.3699e-06	Chondroitin proteoglycan-2 OS=Caenorhabditis elegans GN=cpg-2 PE=1 SV=3	PF01607	Chitin binding Peritrophin-A domain	GO:0006030	chitin metabolic process	GO:0008061	chitin binding	GO:0005576	extracellular region	--	--
c14636_g1	24-25	0.591	0	complete	350534918	NP_001232976.1	2030	0	uncharacterized protein LOC100163639 precursor [Acyrthosiphon pisum]>gi|239792132|dbj|BAH72442.1| ACYPI004711 [Acyrthosiphon pisum]	402767194	NM_001246047.2	1148	0	Acyrthosiphon pisum GDP-fucose protein O-fucosyltransferase 2-like (LOC100163639), mRNA	K03691	POFUT	peptide-O-fucosyltransferase	http://www.genome.jp/dbget-bin/www_bget?ko:K03691	Q6EV56	756	1.27767e-88	GDP-fucose protein O-fucosyltransferase 2 OS=Pan troglodytes GN=POFUT2 PE=2 SV=1	PF07714//PF03493//PF00069//PF02877	Protein tyrosine kinase//Calcium-activated BK potassium channel alpha subunit//Protein kinase domain//Poly(ADP-ribose) polymerase, regulatory domain	GO:0006471//GO:0006813//GO:0006468	protein ADP-ribosylation//potassium ion transport//protein phosphorylation	GO:0003950//GO:0015269//GO:0004672//GO:0005524	NAD+ ADP-ribosyltransferase activity//calcium-activated potassium channel activity//protein kinase activity//ATP binding	GO:0016020	membrane	KOG0593	Predicted protein kinase KKIAMRE
c11495_g1	19-20	0.857	0	complete	827549310	XP_004927278.2	198	1.83542e-15	PREDICTED: balbiani ring protein 3-like [Bombyx mori]	--	--	--	--	--	--	--	--	--	O46162	140	1.46508e-10	Serine protease inhibitor I/II OS=Schistocerca gregaria PE=1 SV=1	PF05375	Pacifastin inhibitor (LCMII)	--	--	GO:0030414	peptidase inhibitor activity	--	--	--	--
c12865_g1	27-28	0.815	0	complete	641666772	XP_008183848.1	683	1.37872e-81	PREDICTED: uncharacterized protein LOC100575698 [Acyrthosiphon pisum]	328726546	XM_001942945.2	97	9.41294e-41	PREDICTED: Acyrthosiphon pisum limbic system-associated membrane protein-like (LOC100162697), partial mRNA	--	--	--	--	--	--	--	--	--	--	--	--	--	--	--	--	--	--
c14240_g1	23-24	0.705	0	complete	641652900	XP_003241508.2	215	1.24956e-14	PREDICTED: uncharacterized protein LOC100571727 [Acyrthosiphon pisum]	641681782	XM_001949721.3	40	9.22626e-09	PREDICTED: Acyrthosiphon pisum arylsulfatase B-like (LOC100168466), partial mRNA	--	--	--	--	--	--	--	--	--	--	--	--	--	--	--	--	--	--
c9209_g1	24-25	0.705	0	complete	193627298	XP_001946396.1	1498	0	PREDICTED: serum factor response D-like isoform X1 [Acyrthosiphon pisum]	641664125	XM_001946361.3	1011	0	PREDICTED: Acyrthosiphon pisum serum factor response D-like (LOC100162171), transcript variant X1, mRNA	--	--	--	--	--	--	--	--	--	--	--	--	--	--	--	--	--	--
c18113_g1	24-25	0.723	0	internal	193589600	XP_001947514.1	257	5.03186e-23	PREDICTED: glycine-rich cell wall structural protein-like [Acyrthosiphon pisum]	328715147	XM_001947479.2	459	0	PREDICTED: Acyrthosiphon pisum glycine-rich cell wall structural protein-like (LOC100168672), mRNA	--	--	--	--	--	--	--	--	PF01731	Arylesterase	--	--	GO:0004064	arylesterase activity	--	--	--	--
									192未注释
