# Supplementary material for: Transcriptome analysis of the salivary glands of the grain aphid, Sitobion avenae
Source: Sci Rep. 2017 Nov 21;7:15911. doi: 10.1038/s41598-017-16092-z (PMC5698471; doi:10.1038/s41598-017-16092-z)
Supplement: Supplementary file 3 — Dataset1 [file 41598_2017_16092_MOESM3_ESM.xlsx]

## Sheet: Annotation_Summary
Genes	Gene Length	NR GI	NR ID	NR Score	NR Evalue	NR Description	NT GI	NT ID	NT Score	NT Evalue	NT Description	KO ID	KO Name	KO Description	Http Link	Swissprot ID	Swissprot Score	Swissprot Evalue	Swissprot Description	PFAM ID	PFAM description	Gene Ontology Biological Pathway	BP Description	Gene Ontology Molecular Function	MF Description	Gene Ontology Cellular Component	CC Description	KOG ID	KOG Description
c900_g1	295	--	--	--	--	--	--	--	--	--	--	--	--	--	--	--	--	--	--	--	--	--	--	--	--	--	--	--	--
c24102_g1	889	193631881	XP_001944570.1	1255	2.12751e-171	PREDICTED: uncharacterized protein LOC100164088 [Acyrthosiphon pisum]	641677849	XM_001944535.3	749	0	PREDICTED: Acyrthosiphon pisum uncharacterized LOC100164088 (LOC100164088), mRNA	--	--	--	--	--	--	--	--	--	--	--	--	--	--	--	--	--	--
c1555_g1	494	328709845	XP_003244086.1	668	2.13768e-84	PREDICTED: hemicentin-2-like isoform X1 [Acyrthosiphon pisum]	641662864	XM_003244038.2	405	0	PREDICTED: Acyrthosiphon pisum hemicentin-2-like (LOC100574232), transcript variant X1, mRNA	--	--	--	--	--	--	--	--	PF13895	Immunoglobulin domain	--	--	GO:0005515	protein binding	--	--	--	--
c32097_g1	210	641657899	XP_008180514.1	281	1.7017e-27	PREDICTED: uncharacterized protein LOC103308605 [Acyrthosiphon pisum]	641657898	XM_008182292.1	189	7.03913e-93	PREDICTED: Acyrthosiphon pisum uncharacterized LOC103308605 (LOC103308605), mRNA	--	--	--	--	--	--	--	--	--	--	--	--	--	--	--	--	--	--
c27070_g1	257	357619173	EHJ71850.1	257	2.08865e-26	zinc finger protein [Danaus plexippus]	827542008	XM_012688719.1	124	1.20368e-56	PREDICTED: Bombyx mori zinc finger protein (LOC692655), transcript variant X3, mRNA	K09250	CNBP	cellular nucleic acid-binding protein	http://www.genome.jp/dbget-bin/www_bget?ko:K09250	Q8T8R1	158	3.35382e-13	CCHC-type zinc finger protein CG3800 OS=Drosophila melanogaster GN=CG3800 PE=1 SV=1	PF00098	Zinc knuckle	--	--	GO:0008270//GO:0003676	zinc ion binding//nucleic acid binding	--	--	KOG4400	E3 ubiquitin ligase interacting with arginine methyltransferase
c24261_g1	206	--	--	--	--	--	--	--	--	--	--	--	--	--	--	--	--	--	--	--	--	--	--	--	--	--	--	--	--
c12243_g1	1271	242247429	NP_001156164.1	1609	0	SEC14 cytosolic factor-like [Acyrthosiphon pisum]>gi|239790117|dbj|BAH71641.1| ACYPI004406 [Acyrthosiphon pisum]>gi|239790119|dbj|BAH71642.1| ACYPI004406 [Acyrthosiphon pisum]	239790116	AK341190.1	1179	0	Acyrthosiphon pisum ACYPI004406 mRNA, clone: 568G21, complete cds, full-insert cDNA sequence based on the ESTs (5'-EST:FF326193, 3'-EST:FF327953)	--	--	--	--	Q9D3D0	140	4.17583e-08	Alpha-tocopherol transfer protein-like OS=Mus musculus GN=Ttpal PE=2 SV=3	PF09308	LuxQ, periplasmic	GO:0006810//GO:0016310	transport//phosphorylation	GO:0016791//GO:0005215//GO:0004673	phosphatase activity//transporter activity//protein histidine kinase activity	GO:0005622//GO:0009365	intracellular//protein histidine kinase complex	KOG1471	Phosphatidylinositol transfer protein SEC14 and related proteins
c17391_g1	245	--	--	--	--	--	641647702	XM_008181075.1	171	8.50048e-83	PREDICTED: Acyrthosiphon pisum arrestin domain-containing protein 3-like (LOC100164069), mRNA	--	--	--	--	--	--	--	--	--	--	--	--	--	--	--	--	--	--
c29570_g1	303	--	--	--	--	--	641651170	XM_001943521.3	187	1.38077e-91	PREDICTED: Acyrthosiphon pisum fasciclin-2-like (LOC100160689), transcript variant X2, mRNA	--	--	--	--	--	--	--	--	--	--	--	--	--	--	--	--	--	--
c13316_g2	747	328705287	XP_003242755.1	888	7.86388e-114	PREDICTED: protein pygopus isoform X2 [Acyrthosiphon pisum]	641657745	XM_003242707.2	625	0	PREDICTED: Acyrthosiphon pisum protein pygopus (LOC100161154), transcript variant X3, mRNA	--	--	--	--	Q9V9W8	389	6.23204e-41	Protein pygopus OS=Drosophila melanogaster GN=pygo PE=1 SV=1	PF00628//PF03526	PHD-finger//Colicin E1 (microcin) immunity protein	GO:0030153//GO:0006955	bacteriocin immunity//immune response	GO:0015643//GO:0005515	toxic substance binding//protein binding	GO:0019814	immunoglobulin complex	--	--
c31431_g1	217	--	--	--	--	--	--	--	--	--	--	--	--	--	--	--	--	--	--	--	--	--	--	--	--	--	--	--	--
c274_g1	267	--	--	--	--	--	--	--	--	--	--	--	--	--	--	--	--	--	--	--	--	--	--	--	--	--	--	--	--
c22545_g1	226	--	--	--	--	--	--	--	--	--	--	--	--	--	--	--	--	--	--	--	--	--	--	--	--	--	--	--	--
c10442_g1	1559	805808327	XP_012146538.1	225	1.21209e-16	PREDICTED: uncharacterized protein LOC105663285 [Megachile rotundata]	--	--	--	--	--	--	--	--	--	Q9YMJ7	143	3.83972e-08	Envelope fusion protein OS=Lymantria dispar multicapsid nuclear polyhedrosis virus GN=LdOrf-130 PE=3 SV=1	--	--	--	--	--	--	--	--	--	--
c10389_g1	691	328704267	XP_001944657.2	721	2.09452e-92	PREDICTED: zinc finger protein 36, C3H1 type-like 2-A [Acyrthosiphon pisum]	641656515	XM_001944622.3	627	0	PREDICTED: Acyrthosiphon pisum zinc finger protein 36, C3H1 type-like 2-A (LOC100162438), mRNA	K18753	ZFP36L	butyrate response factor 1	http://www.genome.jp/dbget-bin/www_bget?ko:K18753	P47980	294	2.72846e-29	Protein TIS11 OS=Drosophila melanogaster GN=Tis11 PE=2 SV=2	PF08352//PF00642	Oligopeptide/dipeptide transporter, C-terminal region//Zinc finger C-x8-C-x5-C-x3-H type (and similar)	GO:0015833	peptide transport	GO:0000166//GO:0046872//GO:0005524	nucleotide binding//metal ion binding//ATP binding	--	--	KOG1677	CCCH-type Zn-finger protein
c4200_g1	239	--	--	--	--	--	--	--	--	--	--	--	--	--	--	--	--	--	--	--	--	--	--	--	--	--	--	--	--
c5368_g1	691	--	--	--	--	--	--	--	--	--	--	--	--	--	--	--	--	--	--	--	--	--	--	--	--	--	--	--	--
c21049_g1	333	328702073	XP_001944835.2	263	7.25239e-25	PREDICTED: putative leucine-rich repeat-containing protein DDB_G0290503 [Acyrthosiphon pisum]	641654004	XM_001944800.3	246	2.4432e-124	PREDICTED: Acyrthosiphon pisum putative leucine-rich repeat-containing protein DDB_G0290503 (LOC100161607), mRNA	--	--	--	--	--	--	--	--	--	--	--	--	--	--	--	--	--	--
c31913_g1	245	--	--	--	--	--	--	--	--	--	--	--	--	--	--	--	--	--	--	--	--	--	--	--	--	--	--	--	--
c17632_g1	237	--	--	--	--	--	346703705	FQ377947.1	237	1.67317e-119	Oryza glaberrima chromosome 12	--	--	--	--	Q9ZVC2	213	6.14592e-20	Regulatory protein NPR5 OS=Arabidopsis thaliana GN=NPR5 PE=1 SV=1	--	--	--	--	--	--	--	--	--	--
c23615_g1	269	--	--	--	--	--	--	--	--	--	--	--	--	--	--	--	--	--	--	--	--	--	--	--	--	--	--	--	--
c29884_g1	979	328707951	XP_001947892.2	1319	9.74922e-176	PREDICTED: Hermansky-Pudlak syndrome 1 protein homolog [Acyrthosiphon pisum]>gi|641660668|ref|XP_008181570.1| PREDICTED: Hermansky-Pudlak syndrome 1 protein homolog [Acyrthosiphon pisum]	641660666	XM_001947857.3	840	0	PREDICTED: Acyrthosiphon pisum Hermansky-Pudlak syndrome 1 protein homolog (LOC100168593), transcript variant X1, mRNA	--	--	--	--	--	--	--	--	--	--	--	--	--	--	--	--	--	--
c16399_g1	617	--	--	--	--	--	--	--	--	--	--	--	--	--	--	--	--	--	--	--	--	--	--	--	--	--	--	--	--
c2139_g1	294	--	--	--	--	--	--	--	--	--	--	--	--	--	--	--	--	--	--	--	--	--	--	--	--	--	--	--	--
c13732_g1	605	--	--	--	--	--	--	--	--	--	--	--	--	--	--	--	--	--	--	--	--	--	--	--	--	--	--	--	--
c13497_g1	2640	641670414	XP_008185186.1	2342	0	PREDICTED: COP9 signalosome complex subunit 2 [Acyrthosiphon pisum]	641670413	XM_008186964.1	1496	0	PREDICTED: Acyrthosiphon pisum COP9 signalosome complex subunit 2 (LOC100167636), mRNA	K12176	COPS2, CSN2, TRIP15	COP9 signalosome complex subunit 2	http://www.genome.jp/dbget-bin/www_bget?ko:K12176	P61203	1941	0	COP9 signalosome complex subunit 2 OS=Rattus norvegicus GN=Cops2 PE=1 SV=1	PF13176//PF01399//PF07743	Tetratricopeptide repeat//PCI domain//HSCB C-terminal oligomerisation domain	GO:0051259	protein oligomerization	GO:0005515	protein binding	--	--	KOG1464	COP9 signalosome, subunit CSN2
c5252_g1	744	641678276	XP_008188099.1	901	8.64193e-108	PREDICTED: uncharacterized protein LOC100165139 isoform X2 [Acyrthosiphon pisum]	641678275	XM_008189877.1	660	0	PREDICTED: Acyrthosiphon pisum uncharacterized LOC100165139 (LOC100165139), transcript variant X2, mRNA	--	--	--	--	--	--	--	--	PF00930//PF14987	Dipeptidyl peptidase IV (DPP IV) N-terminal region//NADH dehydrogenase 1 alpha subcomplex subunit 3	GO:0006508	proteolysis	--	--	GO:0005743//GO:0005747	mitochondrial inner membrane//mitochondrial respiratory chain complex I	--	--
c15661_g1	211	701331930	XP_009978492.1	360	1.02325e-41	PREDICTED: follistatin-related protein 1, partial [Tauraco erythrolophus]	773669801	NM_204638.2	197	2.528e-97	Gallus gallus follistatin-like 1 (FSTL1), mRNA	--	--	--	--	Q58D84	337	2.54125e-38	Follistatin-related protein 1 OS=Bos taurus GN=FSTL1 PE=2 SV=1	--	--	--	--	--	--	--	--	--	--
c845_g1	285	--	--	--	--	--	641671153	XM_003246113.2	220	5.82852e-110	PREDICTED: Acyrthosiphon pisum uncharacterized protein DDB_G0271670-like (LOC100575204), mRNA	--	--	--	--	--	--	--	--	--	--	--	--	--	--	--	--	--	--
c39_g1	742	641647945	XP_008180331.1	1267	6.3882e-168	PREDICTED: neurochondrin homolog [Acyrthosiphon pisum]	641647944	XM_008182109.1	661	0	PREDICTED: Acyrthosiphon pisum neurochondrin homolog (LOC100159719), mRNA	--	--	--	--	Q9VI25	641	1.89127e-76	Neurochondrin homolog OS=Drosophila melanogaster GN=Neurochondrin PE=2 SV=1	--	--	--	--	--	--	--	--	--	--
c27391_g1	250	--	--	--	--	--	641674173	XM_008188375.1	187	1.10973e-91	PREDICTED: Acyrthosiphon pisum lysine-specific demethylase 3A-like (LOC100167724), mRNA	--	--	--	--	--	--	--	--	PF09377//PF00366//PF05479	SBDS protein C-terminal domain//Ribosomal protein S17//Photosystem I reaction centre subunit N (PSAN or PSI-N)	GO:0006412//GO:0042254//GO:0015979	translation//ribosome biogenesis//photosynthesis	GO:0003735//GO:0005516	structural constituent of ribosome//calmodulin binding	GO:0005840//GO:0005622//GO:0042651//GO:0009522	ribosome//intracellular//thylakoid membrane//photosystem I	--	--
c16873_g1	212	193657175	XP_001943616.1	180	8.14439e-14	PREDICTED: alpha,alpha-trehalose-phosphate synthase [UDP-forming]-like isoform X1 [Acyrthosiphon pisum]	641665846	XM_001943581.3	164	5.62075e-79	PREDICTED: Acyrthosiphon pisum alpha,alpha-trehalose-phosphate synthase [UDP-forming]-like (LOC100165203), transcript variant X1, mRNA	--	--	--	--	--	--	--	--	--	--	--	--	--	--	--	--	--	--
c14160_g1	2886	328720843	XP_003247143.1	4648	0	PREDICTED: cGMP-specific 3',5'-cyclic phosphodiesterase isoform X1 [Acyrthosiphon pisum]>gi|328720845|ref|XP_001945926.2| PREDICTED: cGMP-specific 3',5'-cyclic phosphodiesterase isoform X1 [Acyrthosiphon pisum]	641675076	XM_008188692.1	2498	0	PREDICTED: Acyrthosiphon pisum cGMP-specific 3',5'-cyclic phosphodiesterase (LOC100165174), transcript variant X3, mRNA	K13763	PDE6N	cGMP-specific 3',5'-cyclic phosphodiesterase, invertebrate	http://www.genome.jp/dbget-bin/www_bget?ko:K13763	B4K9L4	3174	0	cGMP-specific 3',5'-cyclic phosphodiesterase OS=Drosophila mojavensis GN=Pde6 PE=3 SV=1	PF13492//PF13185//PF01590//PF08416//PF00233	GAF domain//GAF domain//GAF domain//Phosphotyrosine-binding domain//3'5'-cyclic nucleotide phosphodiesterase	GO:0007165//GO:0006144	signal transduction//purine nucleobase metabolic process	GO:0005515//GO:0004114	protein binding//3',5'-cyclic-nucleotide phosphodiesterase activity	--	--	KOG3689	Cyclic nucleotide phosphodiesterase
c14157_g1	4438	328702702	XP_001948390.2	3109	0	PREDICTED: uncharacterized protein LOC100163498 isoform X1 [Acyrthosiphon pisum]	641654830	XM_001948355.3	3925	0	PREDICTED: Acyrthosiphon pisum uncharacterized LOC100163498 (LOC100163498), transcript variant X1, mRNA	--	--	--	--	Q8CGI1	141	3.7519e-07	Protein FAM193A OS=Mus musculus GN=Fam193a PE=2 SV=2	PF00795	Carbon-nitrogen hydrolase	GO:0006807	nitrogen compound metabolic process	GO:0016810	hydrolase activity, acting on carbon-nitrogen (but not peptide) bonds	--	--	--	--
c7811_g1	599	641652842	XP_001942857.2	1045	1.3406e-128	PREDICTED: LOW QUALITY PROTEIN: protein stoned-B-like [Acyrthosiphon pisum]	641652841	XM_001942822.3	563	0	PREDICTED: Acyrthosiphon pisum protein stoned-B-like (LOC100167229), mRNA	--	--	--	--	Q24212	832	7.99683e-102	Protein stoned-B OS=Drosophila melanogaster GN=stnB PE=1 SV=4	--	--	--	--	--	--	--	--	KOG2677	Stoned B synaptic vesicle biogenesis protein
c13267_g1	2100	328701792	XP_001945932.2	1366	2.13601e-173	PREDICTED: protein kinase 3-like [Acyrthosiphon pisum]	648216166	NM_001293342.1	936	0	Acyrthosiphon pisum mediator of RNA polymerase II transcription subunit 4 (LOC100167698), mRNA	K06068	PRKCD	novel protein kinase C delta type	http://www.genome.jp/dbget-bin/www_bget?ko:K06068	P83099	1007	2.01815e-124	Putative protein kinase C delta type homolog OS=Drosophila melanogaster GN=Pkcdelta PE=2 SV=3	PF08702//PF07714//PF06293//PF10018//PF00069//PF07851	Fibrinogen alpha/beta chain family//Protein tyrosine kinase//Lipopolysaccharide kinase (Kdo/WaaP) family//Vitamin-D-receptor interacting Mediator subunit 4//Protein kinase domain//TMPIT-like protein	GO:0030168//GO:0007165//GO:0051258//GO:0006357//GO:0006468	platelet activation//signal transduction//protein polymerization//regulation of transcription from RNA polymerase II promoter//protein phosphorylation	GO:0001104//GO:0005102//GO:0004672//GO:0005524//GO:0030674//GO:0016773	RNA polymerase II transcription cofactor activity//receptor binding//protein kinase activity//ATP binding//protein binding, bridging//phosphotransferase activity, alcohol group as acceptor	GO:0016592//GO:0016020//GO:0016021//GO:0005577	mediator complex//membrane//integral component of membrane//fibrinogen complex	KOG0694	Serine/threonine protein kinase
c32928_g1	220	--	--	--	--	--	--	--	--	--	--	--	--	--	--	--	--	--	--	--	--	--	--	--	--	--	--	--	--
c8965_g1	2522	641671376	XP_008185569.1	2188	0	PREDICTED: rab11 family-interacting protein 4 isoform X1 [Acyrthosiphon pisum]	641671379	XM_003246157.2	2270	0	PREDICTED: Acyrthosiphon pisum rab11 family-interacting protein 4 (LOC100166273), transcript variant X3, mRNA	K12485	RAB11FIP3_4	Rab11 family-interacting protein 3/4	http://www.genome.jp/dbget-bin/www_bget?ko:K12485	Q3LGD4	310	5.23804e-28	Rab11 family-interacting protein 4A OS=Danio rerio GN=rab11fip4a PE=2 SV=1	PF04977//PF05531//PF10371//PF08702//PF04111//PF00170//PF01105//PF04728//PF10473	Septum formation initiator//Nucleopolyhedrovirus P10 protein//Domain of unknown function//Fibrinogen alpha/beta chain family//Autophagy protein Apg6//bZIP transcription factor//emp24/gp25L/p24 family/GOLD//Lipoprotein leucine-zipper//Leucine-rich repeats of kinetochore protein Cenp-F/LEK1	GO:0006355//GO:0007165//GO:0006914//GO:0051258//GO:0007049//GO:0055114//GO:0006810//GO:0030168	regulation of transcription, DNA-templated//signal transduction//autophagy//protein polymerization//cell cycle//oxidation-reduction process//transport//platelet activation	GO:0045502//GO:0008134//GO:0042803//GO:0003700//GO:0043565//GO:0030674//GO:0016903//GO:0005102	dynein binding//transcription factor binding//protein homodimerization activity//transcription factor activity, sequence-specific DNA binding//sequence-specific DNA binding//protein binding, bridging//oxidoreductase activity, acting on the aldehyde or oxo group of donors//receptor binding	GO:0005577//GO:0019867//GO:0030286//GO:0016021//GO:0019028//GO:0005667	fibrinogen complex//outer membrane//dynein complex//integral component of membrane//viral capsid//transcription factor complex	--	--
c14451_g1	1649	328703629	XP_001948013.2	1583	0	PREDICTED: BSD domain-containing protein 1-like isoform X1 [Acyrthosiphon pisum]	641655836	XM_001947978.3	1395	0	PREDICTED: Acyrthosiphon pisum BSD domain-containing protein 1-like (LOC100169276), transcript variant X1, mRNA	--	--	--	--	Q5BJ78	281	1.09913e-25	BSD domain-containing protein 1 OS=Xenopus tropicalis GN=bsdc1 PE=2 SV=1	PF06418//PF07820	CTP synthase N-terminus//TraC-like protein	GO:0006206//GO:0006221//GO:0000746	pyrimidine nucleobase metabolic process//pyrimidine nucleotide biosynthetic process//conjugation	GO:0003883	CTP synthase activity	--	--	KOG2690	Uncharacterized conserved protein, contains BSD domain
c31830_g1	349	328715550	XP_001946589.2	505	3.28842e-57	PREDICTED: bipolar kinesin KRP-130 [Acyrthosiphon pisum]	641669251	XM_001946554.3	289	3.21333e-148	PREDICTED: Acyrthosiphon pisum bipolar kinesin KRP-130 (LOC100161010), mRNA	--	--	--	--	--	--	--	--	--	--	--	--	--	--	--	--	--	--
c26150_g1	209	--	--	--	--	--	641675692	XM_008188913.1	196	8.9907e-97	PREDICTED: Acyrthosiphon pisum dual 3',5'-cyclic-AMP and -GMP phosphodiesterase 11-like (LOC100162869), transcript variant X4, mRNA	--	--	--	--	--	--	--	--	--	--	--	--	--	--	--	--	--	--
c30095_g1	277	328721838	XP_001943238.2	423	2.30247e-50	PREDICTED: uncharacterized protein LOC100164375 [Acyrthosiphon pisum]	641676120	XM_001943203.3	241	1.19595e-121	PREDICTED: Acyrthosiphon pisum uncharacterized LOC100164375 (LOC100164375), mRNA	--	--	--	--	--	--	--	--	--	--	--	--	--	--	--	--	--	--
c19168_g1	444	641647036	XP_008181627.1	132	5.38343e-07	PREDICTED: uncharacterized protein LOC100576020 [Acyrthosiphon pisum]	--	--	--	--	--	--	--	--	--	--	--	--	--	--	--	--	--	--	--	--	--	--	--
c17628_g1	201	--	--	--	--	--	--	--	--	--	--	--	--	--	--	--	--	--	--	--	--	--	--	--	--	--	--	--	--
c11643_g1	3414	641673245	XP_008186252.1	455	5.28841e-49	PREDICTED: uncharacterized protein C34C12.4 isoform X1 [Acyrthosiphon pisum]	641673246	XM_008188031.1	1457	0	PREDICTED: Acyrthosiphon pisum uncharacterized protein C34C12.4 (LOC100161313), transcript variant X2, mRNA	--	--	--	--	Q09269	121	5.11194e-06	Uncharacterized protein C34C12.4 OS=Caenorhabditis elegans GN=C34C12.4 PE=4 SV=2	--	--	--	--	--	--	--	--	--	--
c9640_g1	355	827553994	XP_012548620.1	486	6.39937e-54	PREDICTED: Down syndrome cell adhesion molecule-like protein Dscam2 isoform X13 [Bombyx mori]	641649542	XM_008188018.1	167	2.16048e-80	PREDICTED: Acyrthosiphon pisum down syndrome cell adhesion molecule (LOC100161231), transcript variant X33, mRNA	K06767	DSCAM	Down syndrome cell adhesion molecule	http://www.genome.jp/dbget-bin/www_bget?ko:K06767	Q8VHZ8	226	1.48005e-20	Down syndrome cell adhesion molecule homolog OS=Rattus norvegicus GN=Dscam PE=1 SV=1	PF13895//PF03659	Immunoglobulin domain//Glycosyl hydrolase family 71	--	--	GO:0016787//GO:0005515	hydrolase activity//protein binding	--	--	--	--
c16392_g1	246	--	--	--	--	--	--	--	--	--	--	--	--	--	--	--	--	--	--	--	--	--	--	--	--	--	--	--	--
c20668_g1	265	--	--	--	--	--	--	--	--	--	--	--	--	--	--	--	--	--	--	--	--	--	--	--	--	--	--	--	--
c1289_g1	608	--	--	--	--	--	--	--	--	--	--	--	--	--	--	--	--	--	--	--	--	--	--	--	--	--	--	--	--
c1365_g1	634	--	--	--	--	--	--	--	--	--	--	--	--	--	--	--	--	--	--	--	--	--	--	--	--	--	--	--	--
c32576_g1	271	--	--	--	--	--	--	--	--	--	--	--	--	--	--	--	--	--	--	--	--	--	--	--	--	--	--	--	--
c20295_g1	404	--	--	--	--	--	--	--	--	--	--	--	--	--	--	--	--	--	--	--	--	--	--	--	--	--	--	--	--
c27708_g1	439	--	--	--	--	--	--	--	--	--	--	--	--	--	--	--	--	--	--	--	--	--	--	--	--	--	--	--	--
c29885_g1	621	--	--	--	--	--	--	--	--	--	--	--	--	--	--	--	--	--	--	--	--	--	--	--	--	--	--	--	--
c22006_g1	244	--	--	--	--	--	--	--	--	--	--	--	--	--	--	--	--	--	--	--	--	--	--	--	--	--	--	--	--
c10926_g1	462	641667090	XP_008183963.1	125	7.236e-06	PREDICTED: glutamic acid-rich protein-like isoform X2 [Acyrthosiphon pisum]	641667089	XM_008185741.1	205	2.16306e-101	PREDICTED: Acyrthosiphon pisum glutamic acid-rich protein-like (LOC100159364), transcript variant X3, mRNA	--	--	--	--	--	--	--	--	--	--	--	--	--	--	--	--	--	--
c15376_g3	5053	328705122	XP_003242704.1	4353	0	PREDICTED: protein ECT2-like isoform X2 [Acyrthosiphon pisum]	641657556	XM_003242656.2	2589	0	PREDICTED: Acyrthosiphon pisum protein ECT2-like (LOC100164037), transcript variant X3, mRNA	--	--	--	--	Q9H8V3	1300	3.1101e-155	Protein ECT2 OS=Homo sapiens GN=ECT2 PE=1 SV=4	PF01591//PF01926//PF00071//PF08477//PF10261//PF00503//PF04670//PF00621//PF00025//PF16320	6-phosphofructo-2-kinase//50S ribosome-binding GTPase//Ras family//Ras of Complex, Roc, domain of DAPkinase//Inositol phospholipid synthesis and fat-storage-inducing TM//G-protein alpha subunit//Gtr1/RagA G protein conserved region//RhoGEF domain//ADP-ribosylation factor family//Ribosomal protein L7/L12 dimerisation domain	GO:0043087//GO:0006000//GO:0007186//GO:0042254//GO:0019915//GO:0007264//GO:0035023//GO:0006013//GO:0007165//GO:0006412	regulation of GTPase activity//fructose metabolic process//G-protein coupled receptor signaling pathway//ribosome biogenesis//lipid storage//small GTPase mediated signal transduction//regulation of Rho protein signal transduction//mannose metabolic process//signal transduction//translation	GO:0031683//GO:0003735//GO:0003873//GO:0005089//GO:0004871//GO:0005524//GO:0019001//GO:0003924//GO:0005525	G-protein beta/gamma-subunit complex binding//structural constituent of ribosome//6-phosphofructo-2-kinase activity//Rho guanyl-nucleotide exchange factor activity//signal transducer activity//ATP binding//guanyl nucleotide binding//GTPase activity//GTP binding	GO:0005789//GO:0005622//GO:0005840	endoplasmic reticulum membrane//intracellular//ribosome	KOG3524	Predicted guanine nucleotide exchange factor (PEBBLE)
c24299_g1	281	--	--	--	--	--	--	--	--	--	--	--	--	--	--	--	--	--	--	--	--	--	--	--	--	--	--	--	--
c1709_g1	221	--	--	--	--	--	--	--	--	--	--	--	--	--	--	--	--	--	--	--	--	--	--	--	--	--	--	--	--
c26988_g1	624	706104505	XP_010197400.1	871	1.06493e-112	PREDICTED: myosin heavy chain, skeletal muscle-like, partial [Colius striatus]	212375	J02714.1	624	0	Chicken embryonic myosin heavy chain gene, complete cds	K10352	MYH	myosin heavy chain	http://www.genome.jp/dbget-bin/www_bget?ko:K10352	P02565	882	2.91453e-107	Myosin-3 OS=Gallus gallus GN=MYH3 PE=2 SV=3	PF06160//PF09728//PF09177//PF02183//PF14620//PF05791//PF07851//PF00509//PF00038//PF01576//PF15458//PF16740//PF10473//PF04111//PF00015//PF06009//PF07926//PF04136//PF06008//PF16331//PF08702//PF01920//PF04632//PF05511//PF05478//PF13851//PF16716//PF06810//PF04871//PF00103//PF05524//PF04977	Septation ring formation regulator, EzrA//Myosin-like coiled-coil protein//Syntaxin 6, N-terminal//Homeobox associated leucine zipper//YpeB sporulation//Bacillus haemolytic enterotoxin (HBL)//TMPIT-like protein//Haemagglutinin//Intermediate filament protein//Myosin tail//Nineteen complex-related protein 2//Spindle and kinetochore-associated protein 2//Leucine-rich repeats of kinetochore protein C…	GO:0007165//GO:0006914//GO:0009847//GO:0000090//GO:0051301//GO:0030334//GO:0006355//GO:0007155//GO:0006886//GO:0009401//GO:0000921//GO:0051607//GO:0015992//GO:0000390//GO:0030168//GO:0048870//GO:0045995//GO:0030155//GO:0006457//GO:0031110//GO:0015031//GO:0007067//GO:0048193//GO:0006810//GO:0009405//GO:0015986//GO:0070206//GO:0019064//GO:0006606//GO:0007059//GO:0051258//GO:0007049	signal transduction//autophagy//spore germination//mitotic anaphase//cell division//regulation of cell migration//regulation of transcription, DNA-templated//cell adhesion//intracellular protein transport//phosphoenolpyruvate-dependent sugar phosphotransferase system//septin ring assembly//defense response to virus//proton transport//spliceosomal complex disassembly//platelet activation//cell mot…	GO:0046789//GO:0045502//GO:0030674//GO:0043565//GO:0005102//GO:0051082//GO:0005179//GO:0019905//GO:0008017//GO:0008565//GO:0042803//GO:0003700//GO:0015078//GO:0004871//GO:0008134//GO:0005198//GO:0003774	host cell surface receptor binding//dynein binding//protein binding, bridging//sequence-specific DNA binding//receptor binding//unfolded protein binding//hormone activity//syntaxin binding//microtubule binding//protein transporter activity//protein homodimerization activity//transcription factor activity, sequence-specific DNA binding//hydrogen ion transmembrane transporter activity//signal trans…	GO:0030286//GO:0005940//GO:0019031//GO:0009986//GO:0016459//GO:0005882//GO:0016021//GO:0045298//GO:0000276//GO:0005876//GO:0071008//GO:0005737//GO:0005886//GO:0016020//GO:0016272//GO:0005801//GO:0000940//GO:0005576//GO:0005577//GO:0005667//GO:0031514	dynein complex//septin ring//viral envelope//cell surface//myosin complex//intermediate filament//integral component of membrane//tubulin complex//mitochondrial proton-transporting ATP synthase complex, coupling factor F(o)//spindle microtubule//U2-type post-mRNA release spliceosomal complex//cytoplasm//plasma membrane//membrane//prefoldin complex//cis-Golgi network//condensed chromosome outer ki…	KOG0161	Myosin class II heavy chain
c15125_g1	2206	641677800	XP_008187922.1	1374	0	PREDICTED: copper chaperone for superoxide dismutase [Acyrthosiphon pisum]	641677799	XM_008189700.1	905	0	PREDICTED: Acyrthosiphon pisum copper chaperone for superoxide dismutase (LOC100162505), mRNA	K04569	CCS	copper chaperone for superoxide dismutase	http://www.genome.jp/dbget-bin/www_bget?ko:K04569	O14618	631	4.46686e-74	Copper chaperone for superoxide dismutase OS=Homo sapiens GN=CCS PE=1 SV=1	PF00403//PF00080	Heavy-metal-associated domain//Copper/zinc superoxide dismutase (SODC)	GO:0006801//GO:0055114//GO:0030001	superoxide metabolic process//oxidation-reduction process//metal ion transport	GO:0046872	metal ion binding	--	--	KOG4656	Copper chaperone for superoxide dismutase
c29321_g1	230	--	--	--	--	--	--	--	--	--	--	--	--	--	--	--	--	--	--	--	--	--	--	--	--	--	--	--	--
c27407_g1	878	--	--	--	--	--	--	--	--	--	--	--	--	--	--	--	--	--	--	--	--	--	--	--	--	--	--	--	--
c6247_g1	518	641648004	XP_008180554.1	759	2.395e-96	PREDICTED: sugar transporter ERD6-like 9 [Acyrthosiphon pisum]	641648003	XM_008182332.1	431	0	PREDICTED: Acyrthosiphon pisum sugar transporter ERD6-like 9 (LOC103308628), mRNA	--	--	--	--	Q0WQ63	126	2.19066e-07	Sugar transporter ERD6-like 8 OS=Arabidopsis thaliana GN=At3g05150 PE=2 SV=1	PF07690//PF00083//PF01733	Major Facilitator Superfamily//Sugar (and other) transporter//Nucleoside transporter	GO:0015858//GO:0006810//GO:0055085	nucleoside transport//transport//transmembrane transport	GO:0022857//GO:0005337	transmembrane transporter activity//nucleoside transmembrane transporter activity	GO:0016021	integral component of membrane	KOG0254	Predicted transporter (major facilitator superfamily)
c25884_g1	265	--	--	--	--	--	641659162	XM_003243114.2	118	2.69857e-53	PREDICTED: Acyrthosiphon pisum ankyrin repeat domain-containing protein 12-like (LOC100162958), transcript variant X2, mRNA	--	--	--	--	--	--	--	--	--	--	--	--	--	--	--	--	--	--
c15361_g2	263	--	--	--	--	--	641659534	XM_001952015.3	161	3.34045e-77	PREDICTED: Acyrthosiphon pisum trophoblast glycoprotein (LOC100160333), mRNA	--	--	--	--	--	--	--	--	--	--	--	--	--	--	--	--	--	--
c29484_g1	223	--	--	--	--	--	297720632	NM_001185749.1	223	9.49809e-112	Oryza sativa Japonica Group Os01g0881800 (Os01g0881800) mRNA, complete cds >gnl|BL_ORD_ID|8789772 Oryza sativa Japonica Group cDNA clone:002-137-C09, full insert sequence	--	--	--	--	--	--	--	--	--	--	--	--	--	--	--	--	--	--
c3161_g1	268	157118960	XP_001659268.1	275	1.37354e-28	AAEL008481-PA [Aedes aegypti]>gi|765335804|ref|XP_011493055.1| AAEL008481-PB [Aedes aegypti]>gi|121959257|sp|Q1HR62.1|RL18_AEDAE RecName: Full=60S ribosomal protein L18>gi|94468832|gb|ABF18265.1| 60S ribosomal protein L18 [Aedes aegypti]>gi|108875516|gb|EAT39741.1| AAEL008481-PA [Aedes aegypti]>gi|403183536|gb|EJY58163.1| AAEL008481-PB [Aedes aegypti]	116634645	CT833916.1	212	1.52195e-105	Oryza sativa (indica cultivar-group) cDNA clone:OSIGCEA045F19, full insert sequence	K02883	RP-L18e, RPL18	large subunit ribosomal protein L18e	http://www.genome.jp/dbget-bin/www_bget?ko:K02883	P42791	341	8.2228e-40	60S ribosomal protein L18-2 OS=Arabidopsis thaliana GN=RPL18B PE=1 SV=2	--	--	GO:0042254//GO:0006412	ribosome biogenesis//translation	GO:0003735	structural constituent of ribosome	GO:0005840	ribosome	KOG1714	60s ribosomal protein L18
c28977_g1	329	--	--	--	--	--	641658862	XM_003243027.2	47	1.01302e-13	PREDICTED: Acyrthosiphon pisum triple functional domain protein (LOC100169491), transcript variant X3, mRNA	--	--	--	--	--	--	--	--	--	--	--	--	--	--	--	--	--	--
c17558_g1	209	--	--	--	--	--	--	--	--	--	--	--	--	--	--	--	--	--	--	--	--	--	--	--	--	--	--	--	--
c19885_g1	217	641670381	XP_008185172.1	388	1.60504e-41	PREDICTED: uncharacterized protein LOC100570266 [Acyrthosiphon pisum]	641670380	XM_008186950.1	202	4.3412e-100	PREDICTED: Acyrthosiphon pisum uncharacterized LOC100570266 (LOC100570266), mRNA	--	--	--	--	--	--	--	--	--	--	--	--	--	--	--	--	--	--
c32423_g1	303	--	--	--	--	--	641676867	XM_003247551.2	75	2.51523e-29	PREDICTED: Acyrthosiphon pisum leucine-rich repeat-containing protein 48-like (LOC100572049), mRNA	--	--	--	--	--	--	--	--	--	--	--	--	--	--	--	--	--	--
c31693_g1	229	--	--	--	--	--	--	--	--	--	--	--	--	--	--	--	--	--	--	--	--	--	--	--	--	--	--	--	--
c14313_g1	4759	270010757	EFA07205.1	2315	0	hypothetical protein TcasGA2_TC010212 [Tribolium castaneum]	239792063	AK342362.1	237	3.87007e-118	Acyrthosiphon pisum ACYPI22936 mRNA, clone: 375A21, complete cds, full-insert cDNA sequence based on the ESTs (5'-EST:FF313902, 3'-EST:FF314742)	--	--	--	--	Q99315	865	2.24575e-93	Transposon Ty3-G Gag-Pol polyprotein OS=Saccharomyces cerevisiae (strain ATCC 204508 / S288c) GN=TY3B-G PE=1 SV=3	PF06305//PF00665//PF13683	Protein of unknown function (DUF1049)//Integrase core domain//Integrase core domain	GO:0015074	DNA integration	--	--	GO:0005887	integral component of plasma membrane	KOG0017	FOG: Transposon-encoded proteins with TYA, reverse transcriptase, integrase domains in various combinations
c14754_g3	1550	328715107	XP_003245535.1	1025	1.23361e-129	PREDICTED: kelch-like protein 25 [Acyrthosiphon pisum]>gi|328715109|ref|XP_003245536.1| PREDICTED: kelch-like protein 25 [Acyrthosiphon pisum]>gi|641668751|ref|XP_008184563.1| PREDICTED: kelch-like protein 25 [Acyrthosiphon pisum]	641668752	XM_003245488.2	1031	0	PREDICTED: Acyrthosiphon pisum kelch-like protein 25 (LOC100574822), transcript variant X3, mRNA	--	--	--	--	--	--	--	--	--	--	--	--	--	--	--	--	--	--
c15801_g1	511	193704538	XP_001945144.1	162	8.27145e-11	PREDICTED: keratin, type I cytoskeletal 9-like [Acyrthosiphon pisum]	641667414	XM_001945109.3	451	0	PREDICTED: Acyrthosiphon pisum keratin, type I cytoskeletal 9-like (LOC100163954), mRNA	--	--	--	--	--	--	--	--	--	--	--	--	--	--	--	--	--	--
c9594_g1	1919	641661710	XP_001945314.3	1965	0	PREDICTED: ribosomal L1 domain-containing protein CG13096-like [Acyrthosiphon pisum]	641661709	XM_001945279.3	1337	0	PREDICTED: Acyrthosiphon pisum ribosomal L1 domain-containing protein CG13096-like (LOC100160852), mRNA	K14775	UTP30, RSL1D1	ribosome biogenesis protein UTP30	http://www.genome.jp/dbget-bin/www_bget?ko:K14775	Q9VLK2	360	1.3629e-34	Ribosomal L1 domain-containing protein CG13096 OS=Drosophila melanogaster GN=CG13096 PE=1 SV=1	--	--	--	--	--	--	--	--	KOG1685	Uncharacterized conserved protein
c21158_g1	279	--	--	--	--	--	115464228	NM_001062249.1	279	9.06094e-143	Oryza sativa Japonica Group Os05g0453300 (Os05g0453300) mRNA, complete cds	--	--	--	--	--	--	--	--	PF01213	Adenylate cyclase associated (CAP) N terminal	GO:0007010	cytoskeleton organization	GO:0003779	actin binding	--	--	--	--
c25310_g1	238	--	--	--	--	--	56118975	NM_001007960.1	238	4.67484e-120	Gallus gallus solute carrier family 25 (pyrimidine nucleotide carrier ), member 36 (SLC25A36), mRNA >gnl|BL_ORD_ID|1273192 Gallus gallus mRNA for hypothetical protein, clone 9m7	--	--	--	--	--	--	--	--	--	--	--	--	--	--	--	--	--	--
c13639_g1	3533	641671823	XP_008185729.1	3579	0	PREDICTED: eukaryotic translation initiation factor 4 gamma 2 [Acyrthosiphon pisum]>gi|641671825|ref|XP_008185730.1| PREDICTED: eukaryotic translation initiation factor 4 gamma 2 [Acyrthosiphon pisum]>gi|641671827|ref|XP_008185731.1| PREDICTED: eukaryotic translation initiation factor 4 gamma 2 [Acyrthosiphon pisum]>gi|641671829|ref|XP_008185732.1| PREDICTED: eukaryotic translation initiation fac…	641671824	XM_008187508.1	3239	0	PREDICTED: Acyrthosiphon pisum eukaryotic translation initiation factor 4 gamma 2 (LOC100162444), transcript variant X2, mRNA	K03260	EIF4G	translation initiation factor 4G	http://www.genome.jp/dbget-bin/www_bget?ko:K03260	Q62448	1177	1.79001e-141	Eukaryotic translation initiation factor 4 gamma 2 OS=Mus musculus GN=Eif4g2 PE=1 SV=2	PF02854//PF02020	MIF4G domain//eIF4-gamma/eIF5/eIF2-epsilon	--	--	GO:0005515//GO:0003723	protein binding//RNA binding	--	--	KOG0401	Translation initiation factor 4F, ribosome/mRNA-bridging subunit (eIF-4G)
c11745_g1	922	641660464	XP_008181500.1	173	1.63594e-12	PREDICTED: uncharacterized protein LOC103308946 [Acyrthosiphon pisum]	641660463	XM_008183278.1	115	4.80411e-51	PREDICTED: Acyrthosiphon pisum uncharacterized LOC103308946 (LOC103308946), mRNA	--	--	--	--	--	--	--	--	--	--	--	--	--	--	--	--	--	--
c5887_g1	483	193587350	XP_001952157.1	532	4.3189e-64	PREDICTED: 25S rRNA (adenine(645)-N(1))-methyltransferase [Acyrthosiphon pisum]	641668713	XM_001952122.3	335	1.22807e-173	PREDICTED: Acyrthosiphon pisum 25S rRNA (adenine(645)-N(1))-methyltransferase (LOC100164653), mRNA	K14850	RRP8	ribosomal RNA-processing protein 8	http://www.genome.jp/dbget-bin/www_bget?ko:K14850	Q9DB85	266	2.93293e-26	Ribosomal RNA-processing protein 8 OS=Mus musculus GN=Rrp8 PE=1 SV=1	PF08241//PF00447//PF05148	Methyltransferase domain//HSF-type DNA-binding//Hypothetical methyltransferase	GO:0006355//GO:0008152	regulation of transcription, DNA-templated//metabolic process	GO:0008168//GO:0043565//GO:0003700	methyltransferase activity//sequence-specific DNA binding//transcription factor activity, sequence-specific DNA binding	GO:0005667//GO:0005634	transcription factor complex//nucleus	KOG3045	Predicted RNA methylase involved in rRNA processing
c26415_g1	340	--	--	--	--	--	--	--	--	--	--	--	--	--	--	--	--	--	--	PF10579	Rapsyn N-terminal myristoylation and linker region	GO:0007268	synaptic transmission	GO:0033130//GO:0043495	acetylcholine receptor binding//protein anchor	--	--	--	--
c4559_g1	501	641650030	XP_008187925.1	511	2.56302e-62	PREDICTED: uncharacterized protein LOC103310669 [Acyrthosiphon pisum]	--	--	--	--	--	--	--	--	--	--	--	--	--	--	--	--	--	--	--	--	--	--	--
c30450_g1	531	641671750	XP_008185711.1	874	3.71505e-109	PREDICTED: GATA zinc finger domain-containing protein 7 [Acyrthosiphon pisum]	641671749	XM_008187489.1	501	0	PREDICTED: Acyrthosiphon pisum GATA zinc finger domain-containing protein 7 (LOC100569279), mRNA	--	--	--	--	--	--	--	--	PF03554	UL73 viral envelope glycoprotein	--	--	--	--	GO:0019031	viral envelope	--	--
c9454_g1	1532	193669175	XP_001945618.1	1915	0	PREDICTED: lipoyl synthase, mitochondrial isoform X1 [Acyrthosiphon pisum]>gi|641664438|ref|XP_008183012.1| PREDICTED: lipoyl synthase, mitochondrial isoform X2 [Acyrthosiphon pisum]	641664437	XM_008184790.1	1227	0	PREDICTED: Acyrthosiphon pisum lipoyl synthase, mitochondrial (LOC100160514), transcript variant X2, mRNA	K03644	lipA	lipoic acid synthetase	http://www.genome.jp/dbget-bin/www_bget?ko:K03644	Q7JQW6	1346	0	Lipoyl synthase, mitochondrial OS=Drosophila melanogaster GN=Las PE=1 SV=2	PF04055	Radical SAM superfamily	--	--	GO:0003824//GO:0051536	catalytic activity//iron-sulfur cluster binding	--	--	KOG2672	Lipoate synthase
c27626_g1	217	820137236	KKX09435.1	321	2.45408e-36	ADP-ribosylation factor 1 like [Scleropages formosus]	701448691	KJ909975.1	217	1.99139e-108	Oryza sativa Japonica Group clone KCG169G03 ADP-ribosylation factor 2 mRNA, complete cds	K07938	ARF3	ADP-ribosylation factor 3	http://www.genome.jp/dbget-bin/www_bget?ko:K07938	P51823	358	1.23256e-42	ADP-ribosylation factor 2 OS=Oryza sativa subsp. japonica GN=ARF PE=2 SV=2	PF00025	ADP-ribosylation factor family	--	--	GO:0005525	GTP binding	--	--	KOG0070	GTP-binding ADP-ribosylation factor Arf1
c24544_g1	216	--	--	--	--	--	--	--	--	--	--	--	--	--	--	--	--	--	--	--	--	--	--	--	--	--	--	--	--
c31651_g1	263	--	--	--	--	--	--	--	--	--	--	--	--	--	--	--	--	--	--	--	--	--	--	--	--	--	--	--	--
c6533_g1	601	--	--	--	--	--	--	--	--	--	--	--	--	--	--	--	--	--	--	--	--	--	--	--	--	--	--	--	--
c13604_g1	1910	328716189	XP_003245860.1	2155	0	PREDICTED: glutamate-gated chloride channel-like [Acyrthosiphon pisum]	641669864	XM_003245812.2	1485	0	PREDICTED: Acyrthosiphon pisum glutamate-gated chloride channel-like (LOC100162616), mRNA	--	--	--	--	Q94900	450	2.72979e-47	Glutamate-gated chloride channel OS=Drosophila melanogaster GN=GluClalpha PE=1 SV=2	PF05927//PF02932//PF02931	Penaeidin//Neurotransmitter-gated ion-channel transmembrane region//Neurotransmitter-gated ion-channel ligand binding domain	GO:0006810//GO:0006811	transport//ion transport	GO:0008061//GO:0005230	chitin binding//extracellular ligand-gated ion channel activity	GO:0016020//GO:0005737	membrane//cytoplasm	KOG3644	Ligand-gated ion channel
c18372_g1	264	--	--	--	--	--	--	--	--	--	--	--	--	--	--	--	--	--	--	--	--	--	--	--	--	--	--	--	--
c22191_g1	271	--	--	--	--	--	116012004	AK242639.1	268	1.14204e-136	Oryza sativa Japonica Group cDNA, clone: J090024A18, full insert sequence	--	--	--	--	--	--	--	--	--	--	--	--	--	--	--	--	--	--
c8831_g1	664	--	--	--	--	--	--	--	--	--	--	--	--	--	--	--	--	--	--	--	--	--	--	--	--	--	--	--	--
c9987_g1	1788	641662352	XP_008182215.1	2227	0	PREDICTED: ecdysone receptor isoform X1 [Acyrthosiphon pisum]	641662351	XM_008183993.1	1701	0	PREDICTED: Acyrthosiphon pisum ecdysone receptor (Ecr), transcript variant X1, mRNA	K14034	NR1H1, EcR	ecdysone receptor	http://www.genome.jp/dbget-bin/www_bget?ko:K14034	P49880	1269	1.3594e-163	Ecdysone receptor OS=Aedes aegypti GN=EcR PE=1 SV=2	PF00105//PF00104	Zinc finger, C4 type (two domains)//Ligand-binding domain of nuclear hormone receptor	GO:0006355//GO:0043401	regulation of transcription, DNA-templated//steroid hormone mediated signaling pathway	GO:0008270//GO:0003700//GO:0043565	zinc ion binding//transcription factor activity, sequence-specific DNA binding//sequence-specific DNA binding	GO:0005634//GO:0005667	nucleus//transcription factor complex	KOG3575	FOG: Hormone receptors
c13596_g1	1171	641670274	XP_001943237.3	680	1.07096e-85	PREDICTED: LOW QUALITY PROTEIN: guanine nucleotide exchange factor MSS4 homolog [Acyrthosiphon pisum]	641670273	XM_001943202.3	426	0	PREDICTED: Acyrthosiphon pisum guanine nucleotide exchange factor MSS4 homolog (LOC100169200), mRNA	--	--	--	--	Q9VLP3	254	7.99692e-25	Guanine nucleotide exchange factor MSS4 homolog OS=Drosophila melanogaster GN=CG7787 PE=2 SV=2	PF04421	Mss4 protein	GO:0007264//GO:0043087	small GTPase mediated signal transduction//regulation of GTPase activity	GO:0005085	guanyl-nucleotide exchange factor activity	--	--	KOG4113	Guanine nucleotide exchange factor
c2408_g1	957	641682172	XP_008189742.1	198	1.36311e-15	PREDICTED: uncharacterized protein LOC103311808, partial [Acyrthosiphon pisum]	--	--	--	--	--	--	--	--	--	--	--	--	--	--	--	--	--	--	--	--	--	--	--
c23179_g1	271	328715384	XP_003245616.1	418	1.85101e-46	PREDICTED: cap-specific mRNA (nucleoside-2'-O-)-methyltransferase 2-like [Acyrthosiphon pisum]>gi|641669054|ref|XP_008184667.1| PREDICTED: cap-specific mRNA (nucleoside-2'-O-)-methyltransferase 2-like [Acyrthosiphon pisum]	641669055	XM_003245568.2	202	5.58315e-100	PREDICTED: Acyrthosiphon pisum cap-specific mRNA (nucleoside-2'-O-)-methyltransferase 2-like (LOC100161495), transcript variant X2, mRNA	--	--	--	--	--	--	--	--	--	--	--	--	--	--	--	--	--	--
c8064_g2	462	328724666	XP_003248215.1	515	4.36183e-57	PREDICTED: uncharacterized protein LOC100164466 [Acyrthosiphon pisum]	641679287	XM_003248167.2	372	0	PREDICTED: Acyrthosiphon pisum uncharacterized LOC100164466 (LOC100164466), mRNA	--	--	--	--	--	--	--	--	PF00580	UvrD/REP helicase N-terminal domain	--	--	GO:0005524	ATP binding	--	--	--	--
c28189_g1	528	470292330	XP_004343598.1	493	1.28924e-60	ribosomal protein S15 isoform [Capsaspora owczarzaki ATCC 30864]>gi|765556981|gb|KJE97290.1| ribosomal protein S15 isoform [Capsaspora owczarzaki ATCC 30864]	189014101	CU861720.1	528	0	Oryza rufipogon (W1943) cDNA clone: w1943sa010k12, full insert sequence	K02957	RP-S15Ae, RPS15A	small subunit ribosomal protein S15Ae	http://www.genome.jp/dbget-bin/www_bget?ko:K02957	P42798	556	1.97393e-71	40S ribosomal protein S15a-1 OS=Arabidopsis thaliana GN=RPS15AA PE=2 SV=2	PF00410	Ribosomal protein S8	GO:0042254//GO:0006412	ribosome biogenesis//translation	GO:0003735	structural constituent of ribosome	GO:0005840	ribosome	KOG1754	40S ribosomal protein S15/S22
c25667_g1	334	--	--	--	--	--	--	--	--	--	--	--	--	--	--	--	--	--	--	--	--	--	--	--	--	--	--	--	--
c17930_g1	242	--	--	--	--	--	--	--	--	--	--	--	--	--	--	--	--	--	--	--	--	--	--	--	--	--	--	--	--
c32646_g1	465	328696472	XP_003240034.1	693	1.63378e-83	PREDICTED: peptidyl-prolyl cis-trans isomerase G [Acyrthosiphon pisum]	641646928	XM_003239986.2	406	0	PREDICTED: Acyrthosiphon pisum peptidyl-prolyl cis-trans isomerase G (LOC100571000), mRNA	--	--	--	--	--	--	--	--	--	--	--	--	--	--	--	--	--	--
c28448_g1	238	--	--	--	--	--	--	--	--	--	--	--	--	--	--	--	--	--	--	--	--	--	--	--	--	--	--	--	--
c14115_g2	1231	641658202	XP_008180635.1	1631	0	PREDICTED: cubilin-like [Acyrthosiphon pisum]	641658201	XM_008182413.1	627	0	PREDICTED: Acyrthosiphon pisum cubilin-like (LOC100160169), mRNA	--	--	--	--	O70244	282	2.47324e-25	Cubilin OS=Rattus norvegicus GN=Cubn PE=1 SV=2	--	--	--	--	--	--	--	--	KOG4292	Cubilin, multiligand receptor mediating cobalamin absorption
c16436_g1	563	--	--	--	--	--	209870022	NM_001126167.2	524	0	Acyrthosiphon pisum Sec61 alpha 1 subunit (Sec61a1), mRNA	--	--	--	--	--	--	--	--	--	--	--	--	--	--	--	--	--	--
c32734_g1	367	704264575	XP_010152101.1	546	8.32261e-69	PREDICTED: legumain-like [Eurypyga helias]	513188750	XM_004941879.1	364	0	PREDICTED: Gallus gallus legumain (LGMN), transcript variant X4, mRNA	K01369	LGMN	legumain	http://www.genome.jp/dbget-bin/www_bget?ko:K01369	Q9R0J8	523	1.24494e-63	Legumain OS=Rattus norvegicus GN=Lgmn PE=1 SV=1	PF01650	Peptidase C13 family	GO:0006508	proteolysis	GO:0008233	peptidase activity	--	--	KOG1349	Gpi-anchor transamidase
c26413_g1	471	--	--	--	--	--	--	--	--	--	--	--	--	--	--	--	--	--	--	--	--	--	--	--	--	--	--	--	--
c7250_g1	1551	328720303	XP_001942787.2	2298	0	PREDICTED: gustatory receptor for sugar taste 64f-like [Acyrthosiphon pisum]	641674496	XM_001942752.3	1252	0	PREDICTED: Acyrthosiphon pisum gustatory receptor for sugar taste 64f-like (LOC100162516), mRNA	K08471	GR	gustatory receptor	http://www.genome.jp/dbget-bin/www_bget?ko:K08471	P83297	674	5.24736e-80	Gustatory receptor for sugar taste 64f OS=Drosophila melanogaster GN=Gr64f PE=2 SV=2	PF08395//PF01378//PF06151	7tm Chemosensory receptor//B domain//Trehalose receptor	GO:0050912//GO:0007187//GO:0007607//GO:0050909	detection of chemical stimulus involved in sensory perception of taste//G-protein coupled receptor signaling pathway, coupled to cyclic nucleotide second messenger//obsolete taste perception//sensory perception of taste	GO:0008527	taste receptor activity	GO:0005618//GO:0016021	cell wall//integral component of membrane	--	--
c24516_g1	350	328722390	XP_001947306.2	553	8.0785e-64	PREDICTED: regulating synaptic membrane exocytosis protein 1 [Acyrthosiphon pisum]	641676729	XM_001947271.3	343	3.08954e-178	PREDICTED: Acyrthosiphon pisum regulating synaptic membrane exocytosis protein 1 (LOC100167273), mRNA	--	--	--	--	Q9JIS1	131	3.08051e-08	Regulating synaptic membrane exocytosis protein 2 OS=Rattus norvegicus GN=Rims2 PE=1 SV=1	PF00168	C2 domain	--	--	GO:0005515	protein binding	--	--	KOG2060	Rab3 effector RIM1 and related proteins, contain PDZ and C2 domains
c25281_g1	559	--	--	--	--	--	--	--	--	--	--	--	--	--	--	--	--	--	--	--	--	--	--	--	--	--	--	--	--
c16693_g1	218	--	--	--	--	--	--	--	--	--	--	--	--	--	--	--	--	--	--	--	--	--	--	--	--	--	--	--	--
c26403_g1	883	641658425	XP_001946942.3	1240	1.10473e-163	PREDICTED: formin-like protein 14 [Acyrthosiphon pisum]	641658424	XM_001946907.3	775	0	PREDICTED: Acyrthosiphon pisum formin-like protein 14 (LOC100167078), mRNA	--	--	--	--	Q55DU1	113	5.94608e-06	Actobindin-B/C OS=Dictyostelium discoideum GN=abnB PE=3 SV=1	PF02205//PF03955//PF06156	WH2 motif//Adenovirus hexon-associated protein (IX)//Protein of unknown function (DUF972)	GO:0006260	DNA replication	GO:0003779//GO:0031423	actin binding//hexon binding	GO:0019012	virion	--	--
c30351_g1	412	641666378	XP_008183718.1	444	3.53157e-50	PREDICTED: gamma-tubulin complex component 3 homolog [Acyrthosiphon pisum]	641680151	XM_008190658.1	242	5.16493e-122	PREDICTED: Acyrthosiphon pisum gamma-tubulin complex component 3-like (LOC100573193), mRNA	--	--	--	--	--	--	--	--	--	--	--	--	--	--	--	--	--	--
c24258_g1	399	641676728	XP_003247565.2	442	2.96343e-49	PREDICTED: meckelin-like [Acyrthosiphon pisum]	641676727	XM_003247517.2	232	1.80666e-116	PREDICTED: Acyrthosiphon pisum meckelin-like (LOC100571596), mRNA	--	--	--	--	--	--	--	--	PF09773//PF01016	Meckelin (Transmembrane protein 67)//Ribosomal L27 protein	GO:0006412//GO:0042254//GO:0010826//GO:0042384	translation//ribosome biogenesis//negative regulation of centrosome duplication//cilium assembly	GO:0003735	structural constituent of ribosome	GO:0005840//GO:0036038//GO:0005622	ribosome//TCTN-B9D complex//intracellular	--	--
c32940_g1	359	328699732	XP_001948398.2	641	9.55812e-75	PREDICTED: tetratricopeptide repeat protein 28 [Acyrthosiphon pisum]	641651211	XM_001948363.3	326	8.95983e-169	PREDICTED: Acyrthosiphon pisum tetratricopeptide repeat protein 28 (LOC100158663), mRNA	--	--	--	--	Q96AY4	414	1.30636e-45	Tetratricopeptide repeat protein 28 OS=Homo sapiens GN=TTC28 PE=1 SV=4	PF07721//PF13374//PF13181//PF13176//PF13414//PF02949//PF00515	Tetratricopeptide repeat//Tetratricopeptide repeat//Tetratricopeptide repeat//Tetratricopeptide repeat//TPR repeat//7tm Odorant receptor//Tetratricopeptide repeat	GO:0007187//GO:0007608	G-protein coupled receptor signaling pathway, coupled to cyclic nucleotide second messenger//sensory perception of smell	GO:0005515//GO:0004984//GO:0005549//GO:0042802	protein binding//olfactory receptor activity//odorant binding//identical protein binding	GO:0016020	membrane	KOG1130	Predicted G-alpha GTPase interaction protein, contains GoLoco domain
c21360_g1	235	--	--	--	--	--	--	--	--	--	--	--	--	--	--	--	--	--	--	--	--	--	--	--	--	--	--	--	--
c31959_g1	258	328720030	XP_001944359.2	441	5.10506e-50	PREDICTED: putative fatty acyl-CoA reductase CG5065 [Acyrthosiphon pisum]	641674198	XM_001944324.3	227	6.68438e-114	PREDICTED: Acyrthosiphon pisum putative fatty acyl-CoA reductase CG5065 (LOC100159797), mRNA	K13356	FAR	fatty acyl-CoA reductase	http://www.genome.jp/dbget-bin/www_bget?ko:K13356	Q7TNT2	159	1.95607e-12	Fatty acyl-CoA reductase 2 OS=Mus musculus GN=Far2 PE=2 SV=1	PF03015	Male sterility protein	--	--	GO:0080019	fatty-acyl-CoA reductase (alcohol-forming) activity	--	--	KOG1221	Acyl-CoA reductase
c22222_g1	741	--	--	--	--	--	--	--	--	--	--	--	--	--	--	--	--	--	--	--	--	--	--	--	--	--	--	--	--
c3394_g1	557	--	--	--	--	--	--	--	--	--	--	--	--	--	--	--	--	--	--	--	--	--	--	--	--	--	--	--	--
c32316_g1	243	--	--	--	--	--	--	--	--	--	--	--	--	--	--	--	--	--	--	--	--	--	--	--	--	--	--	--	--
c22236_g1	219	328704793	XP_003242605.1	139	1.13989e-08	PREDICTED: protein vestigial [Acyrthosiphon pisum]	641657151	XM_003242557.2	201	1.57825e-99	PREDICTED: Acyrthosiphon pisum protein vestigial (LOC100570322), mRNA	--	--	--	--	--	--	--	--	--	--	--	--	--	--	--	--	--	--
c11034_g1	2185	328710345	XP_003244233.1	2181	0	PREDICTED: docking protein 2 [Acyrthosiphon pisum]	641663464	XM_003244185.2	1913	0	PREDICTED: Acyrthosiphon pisum docking protein 2 (LOC100572862), mRNA	--	--	--	--	O70469	256	3.71257e-22	Docking protein 2 OS=Mus musculus GN=Dok2 PE=1 SV=1	PF02174	PTB domain (IRS-1 type)	GO:0007165	signal transduction	GO:0005158	insulin receptor binding	GO:0005899	insulin receptor complex	KOG4047	Docking protein 1 (p62dok)
c24201_g1	370	328707865	XP_003243527.1	144	2.30727e-08	PREDICTED: calcineurin-binding protein cabin-1-like [Acyrthosiphon pisum]	641660626	XM_003243479.2	218	1.00828e-108	PREDICTED: Acyrthosiphon pisum calcineurin-binding protein cabin-1-like (LOC100573039), mRNA	--	--	--	--	--	--	--	--	--	--	--	--	--	--	--	--	--	--
c8268_g1	1095	641660316	XP_008181449.1	1078	3.4641e-143	PREDICTED: gamma-2-syntrophin-like [Acyrthosiphon pisum]	641660315	XM_008183227.1	602	0	PREDICTED: Acyrthosiphon pisum gamma-2-syntrophin-like (LOC100167319), mRNA	--	--	--	--	Q9NSN8	496	2.08741e-55	Gamma-1-syntrophin OS=Homo sapiens GN=SNTG1 PE=1 SV=1	PF00595//PF04355	PDZ domain (Also known as DHR or GLGF)//SmpA / OmlA family	--	--	GO:0005515	protein binding	GO:0019867	outer membrane	KOG3549	Syntrophins (type gamma)
c17430_g1	237	--	--	--	--	--	--	--	--	--	--	--	--	--	--	--	--	--	--	--	--	--	--	--	--	--	--	--	--
c12859_g1	2695	641662448	XP_008182255.1	3206	0	PREDICTED: BTB/POZ domain-containing protein 9 [Acyrthosiphon pisum]	641662447	XM_008184033.1	1012	0	PREDICTED: Acyrthosiphon pisum BTB/POZ domain-containing protein 9 (LOC100166769), mRNA	K10481	BTBD9	BTB/POZ domain-containing protein 9	http://www.genome.jp/dbget-bin/www_bget?ko:K10481	Q96Q07	1452	0	BTB/POZ domain-containing protein 9 OS=Homo sapiens GN=BTBD9 PE=2 SV=2	PF00651	BTB/POZ domain	--	--	GO:0005515	protein binding	--	--	KOG4350	Uncharacterized conserved protein, contains BTB/POZ domain
c26778_g1	426	641656550	XP_008180004.1	688	1.5377e-80	PREDICTED: putative leucine-rich repeat-containing protein DDB_G0290503 [Acyrthosiphon pisum]	641656549	XM_008181782.1	381	0	PREDICTED: Acyrthosiphon pisum putative leucine-rich repeat-containing protein DDB_G0290503 (LOC103308433), mRNA	--	--	--	--	--	--	--	--	--	--	--	--	--	--	--	--	--	--
c1406_g2	546	641671152	XP_001947549.3	878	6.45404e-109	PREDICTED: rap guanine nucleotide exchange factor 4 [Acyrthosiphon pisum]	641671151	XM_001947514.3	495	0	PREDICTED: Acyrthosiphon pisum rap guanine nucleotide exchange factor 4 (LOC100162065), mRNA	K04351	RAPGEF4, EPAC2	Rap guanine nucleotide exchange factor 4	http://www.genome.jp/dbget-bin/www_bget?ko:K04351	Q8WZA2	376	7.71699e-40	Rap guanine nucleotide exchange factor 4 OS=Homo sapiens GN=RAPGEF4 PE=1 SV=1	PF00610	Domain found in Dishevelled, Egl-10, and Pleckstrin (DEP)	GO:0035556	intracellular signal transduction	--	--	--	--	KOG2378	cAMP-regulated guanine nucleotide exchange factor
c19032_g1	299	--	--	--	--	--	--	--	--	--	--	--	--	--	--	--	--	--	--	--	--	--	--	--	--	--	--	--	--
c9550_g1	1246	328721026	XP_001944866.2	1146	2.05604e-151	PREDICTED: uncharacterized protein LOC100167153 isoform X1 [Acyrthosiphon pisum]>gi|641675249|ref|XP_008186973.1| PREDICTED: uncharacterized protein LOC100167153 isoform X1 [Acyrthosiphon pisum]	641675248	XM_008188751.1	859	0	PREDICTED: Acyrthosiphon pisum uncharacterized LOC100167153 (LOC100167153), transcript variant X2, mRNA	--	--	--	--	--	--	--	--	--	--	--	--	--	--	--	--	--	--
c2883_g1	634	478258376	ENN78486.1	171	2.66064e-11	hypothetical protein YQE_05050, partial [Dendroctonus ponderosae]	--	--	--	--	--	--	--	--	--	--	--	--	--	--	--	--	--	--	--	--	--	--	--
c8801_g1	734	641662134	XP_008182136.1	1247	1.14705e-157	PREDICTED: DNA-dependent protein kinase catalytic subunit-like [Acyrthosiphon pisum]	641662133	XM_008183914.1	650	0	PREDICTED: Acyrthosiphon pisum DNA-dependent protein kinase catalytic subunit-like (LOC100570557), mRNA	K06642	PRKDC	DNA-dependent protein kinase catalytic subunit	http://www.genome.jp/dbget-bin/www_bget?ko:K06642	P78527	176	5.27089e-13	DNA-dependent protein kinase catalytic subunit OS=Homo sapiens GN=PRKDC PE=1 SV=3	PF08163	NUC194 domain	GO:0016310//GO:0009069//GO:0006303	phosphorylation//serine family amino acid metabolic process//double-strand break repair via nonhomologous end joining	GO:0005524//GO:0003677//GO:0004677	ATP binding//DNA binding//DNA-dependent protein kinase activity	GO:0005958//GO:0005634	DNA-dependent protein kinase-DNA ligase 4 complex//nucleus	--	--
c27821_g1	365	328712747	XP_003244895.1	639	3.36709e-78	PREDICTED: uncharacterized protein LOC100158783 isoform X2 [Acyrthosiphon pisum]	641666114	XM_003244847.2	362	0	PREDICTED: Acyrthosiphon pisum uncharacterized LOC100158783 (LOC100158783), transcript variant X2, mRNA	--	--	--	--	--	--	--	--	PF01607	Chitin binding Peritrophin-A domain	GO:0006030	chitin metabolic process	GO:0008061	chitin binding	GO:0005576	extracellular region	--	--
c21738_g1	382	470269728	XP_004362563.1	227	2.43971e-20	synaptic glycoprotein SC2-like protein [Dictyostelium fasciculatum]>gi|328876349|gb|EGG24712.1| synaptic glycoprotein SC2-like protein [Dictyostelium fasciculatum]	115434543	NM_001048565.1	382	0	Oryza sativa Japonica Group Os01g0150000 (Os01g0150000) mRNA, complete cds	K10258	TER, TSC13, CER10	very-long-chain enoyl-CoA reductase	http://www.genome.jp/dbget-bin/www_bget?ko:K10258	Q9M2U2	506	2.47027e-62	Very-long-chain enoyl-CoA reductase OS=Arabidopsis thaliana GN=ECR PE=1 SV=1	PF04564	U-box domain	GO:0016567	protein ubiquitination	GO:0004842	ubiquitin-protein transferase activity	--	--	KOG1639	Steroid reductase required for elongation of the very long chain fatty acids
c9578_g1	2745	328699675	XP_003241011.1	1352	6.43729e-178	PREDICTED: neuroendocrine protein 7B2 isoform X1 [Acyrthosiphon pisum]>gi|328699679|ref|XP_003241012.1| PREDICTED: neuroendocrine protein 7B2 isoform X1 [Acyrthosiphon pisum]>gi|641651158|ref|XP_008190027.1| PREDICTED: neuroendocrine protein 7B2 isoform X1 [Acyrthosiphon pisum]>gi|641651160|ref|XP_008190028.1| PREDICTED: neuroendocrine protein 7B2 isoform X1 [Acyrthosiphon pisum]	641651155	XM_003240963.2	1218	0	PREDICTED: Acyrthosiphon pisum neuroendocrine protein 7B2 (LOC100168594), transcript variant X1, mRNA	K16781	TTC8, BBS8	tetratricopeptide repeat protein 8	http://www.genome.jp/dbget-bin/www_bget?ko:K16781	Q8TAM2	496	4.9057e-52	Tetratricopeptide repeat protein 8 OS=Homo sapiens GN=TTC8 PE=1 SV=2	PF01160//PF00515//PF13176//PF08273//PF05281//PF13374//PF13181//PF13414//PF13371	Vertebrate endogenous opioids neuropeptide//Tetratricopeptide repeat//Tetratricopeptide repeat//Zinc-binding domain of primase-helicase//Neuroendocrine protein 7B2 precursor (Secretogranin V)//Tetratricopeptide repeat//Tetratricopeptide repeat//TPR repeat//Tetratricopeptide repeat	GO:0006351//GO:0007218//GO:0006269	transcription, DNA-templated//neuropeptide signaling pathway//DNA replication, synthesis of RNA primer	GO:0004386//GO:0008270//GO:0005515//GO:0003896	helicase activity//zinc ion binding//protein binding//DNA primase activity	GO:0005730//GO:0030141//GO:0005657	nucleolus//secretory granule//replication fork	KOG1129	TPR repeat-containing protein
c741_g1	272	--	--	--	--	--	--	--	--	--	--	--	--	--	--	--	--	--	--	--	--	--	--	--	--	--	--	--	--
c11449_g1	2713	193631831	XP_001952103.1	3367	0	PREDICTED: uncharacterized protein LOC100164985 [Acyrthosiphon pisum]>gi|641651504|ref|XP_008190157.1| PREDICTED: uncharacterized protein LOC100164985 [Acyrthosiphon pisum]	641651502	XM_001952068.3	2377	0	PREDICTED: Acyrthosiphon pisum uncharacterized LOC100164985 (LOC100164985), transcript variant X1, mRNA	--	--	--	--	--	--	--	--	PF03007//PF01003//PF06974	Wax ester synthase-like Acyl-CoA acyltransferase domain//Flavivirus capsid protein C//Protein of unknown function (DUF1298)	GO:0046486//GO:0042967//GO:0045017	glycerolipid metabolic process//acyl-carrier-protein biosynthetic process//glycerolipid biosynthetic process	GO:0004144//GO:0005198	diacylglycerol O-acyltransferase activity//structural molecule activity	GO:0019028	viral capsid	--	--
c661_g1	480	--	--	--	--	--	--	--	--	--	--	--	--	--	--	--	--	--	--	--	--	--	--	--	--	--	--	--	--
c25335_g1	274	328701666	XP_003241675.1	468	7.03578e-52	PREDICTED: protein dachsous [Acyrthosiphon pisum]	641653520	XM_003241627.2	244	2.53891e-123	PREDICTED: Acyrthosiphon pisum protein dachsous (LOC100167672), mRNA	K16506	FAT1_2_3	protocadherin Fat 1/2/3	http://www.genome.jp/dbget-bin/www_bget?ko:K16506	Q24292	178	1.40578e-14	Protein dachsous OS=Drosophila melanogaster GN=ds PE=1 SV=3	PF00028	Cadherin domain	GO:0007156	homophilic cell adhesion via plasma membrane adhesion molecules	GO:0005509	calcium ion binding	GO:0016020	membrane	KOG1219	Uncharacterized conserved protein, contains laminin, cadherin and EGF domains
c8252_g1	280	--	--	--	--	--	641678536	XM_008189974.1	96	4.87612e-41	PREDICTED: Acyrthosiphon pisum insulin-like growth factor 2 mRNA-binding protein 1 (LOC100163176), transcript variant X3, mRNA	--	--	--	--	--	--	--	--	--	--	--	--	--	--	--	--	--	--
c23600_g1	242	--	--	--	--	--	--	--	--	--	--	--	--	--	--	--	--	--	--	--	--	--	--	--	--	--	--	--	--
c22370_g1	490	--	--	--	--	--	641663923	XM_008184599.1	421	0	PREDICTED: Acyrthosiphon pisum mothers against decapentaplegic homolog 3 (LOC100164536), mRNA	--	--	--	--	--	--	--	--	--	--	--	--	--	--	--	--	--	--
c23498_g1	268	--	--	--	--	--	--	--	--	--	--	--	--	--	--	--	--	--	--	--	--	--	--	--	--	--	--	--	--
c15395_g1	2826	641654959	XP_008179410.1	4034	0	PREDICTED: dystrophin, isoforms A/C/F/G/H-like isoform X3 [Acyrthosiphon pisum]	641654958	XM_008181188.1	2484	0	PREDICTED: Acyrthosiphon pisum dystrophin, isoforms A/C/F/G/H-like (LOC100166731), transcript variant X3, mRNA	--	--	--	--	Q9VDW3	2164	0	Dystrophin, isoform B OS=Drosophila melanogaster GN=Dys PE=1 SV=3	PF00397//PF11365//PF02183//PF00170//PF07649//PF06005//PF07716//PF00435//PF01166//PF04977//PF02970//PF04065//PF06657//PF08826//PF00569	WW domain//Protein of unknown function (DUF3166)//Homeobox associated leucine zipper//bZIP transcription factor//C1-like domain//Protein of unknown function (DUF904)//Basic region leucine zipper//Spectrin repeat//TSC-22/dip/bun family//Septum formation initiator//Tubulin binding cofactor A//Not1 N-terminal domain, CCR4-Not complex component//Centrosome microtubule-binding domain of Cep57//DMPK co…	GO:0016310//GO:0055114//GO:0043093//GO:0007049//GO:0009069//GO:0006468//GO:0000917//GO:0007021//GO:0006355//GO:0010506	phosphorylation//oxidation-reduction process//FtsZ-dependent cytokinesis//cell cycle//serine family amino acid metabolic process//protein phosphorylation//barrier septum assembly//tubulin complex assembly//regulation of transcription, DNA-templated//regulation of autophagy	GO:0005515//GO:0015631//GO:0047134//GO:0051082//GO:0003700//GO:0043565//GO:0008270//GO:0004674//GO:0005524//GO:0008017	protein binding//tubulin binding//protein-disulfide reductase activity//unfolded protein binding//transcription factor activity, sequence-specific DNA binding//sequence-specific DNA binding//zinc ion binding//protein serine/threonine kinase activity//ATP binding//microtubule binding	GO:0005737//GO:0005667//GO:0005634//GO:0045298//GO:0005615	cytoplasm//transcription factor complex//nucleus//tubulin complex//extracellular space	KOG4286	Dystrophin-like protein
c20153_g1	296	--	--	--	--	--	530722988	KC140111.1	296	3.43515e-152	Oryza sativa Japonica Group clone KCG065H12 YT521-B-like family protein mRNA, complete cds	--	--	--	--	--	--	--	--	--	--	--	--	--	--	--	--	--	--
c22628_g1	318	11559266	BAB18735.1	559	3.83076e-65	nebulin, partial [Gallus gallus]	513195514	XM_422163.4	312	4.74771e-161	PREDICTED: Gallus gallus nebulin (NEB), mRNA	K18267	NEB	nebulin	http://www.genome.jp/dbget-bin/www_bget?ko:K18267	P20929	335	3.74716e-35	Nebulin OS=Homo sapiens GN=NEB PE=1 SV=5	--	--	--	--	--	--	--	--	--	--
c8191_g1	287	328697397	XP_003240328.1	142	1.15173e-08	PREDICTED: zinc finger protein OZF-like [Acyrthosiphon pisum]	--	--	--	--	--	--	--	--	--	--	--	--	--	PF03896//PF01283	Translocon-associated protein (TRAP), alpha subunit//Ribosomal protein S26e	GO:0006412//GO:0042254	translation//ribosome biogenesis	GO:0003735	structural constituent of ribosome	GO:0005789//GO:0005622//GO:0005840	endoplasmic reticulum membrane//intracellular//ribosome	--	--
c30824_g1	227	--	--	--	--	--	--	--	--	--	--	--	--	--	--	--	--	--	--	--	--	--	--	--	--	--	--	--	--
c19044_g1	249	--	--	--	--	--	--	--	--	--	--	--	--	--	--	--	--	--	--	--	--	--	--	--	--	--	--	--	--
c12488_g1	5129	328721377	XP_003247287.1	7403	0	PREDICTED: sortilin-related receptor-like isoform X2 [Acyrthosiphon pisum]	641675629	XM_003247239.2	4652	0	PREDICTED: Acyrthosiphon pisum sortilin-related receptor-like (LOC100160168), transcript variant X2, mRNA	--	--	--	--	O88307	1361	2.46642e-154	Sortilin-related receptor OS=Mus musculus GN=Sorl1 PE=1 SV=3	PF16656//PF00041//PF00057	Purple acid Phosphatase, N-terminal domain//Fibronectin type III domain//Low-density lipoprotein receptor domain class A	GO:0006771//GO:0019497	riboflavin metabolic process//hexachlorocyclohexane metabolic process	GO:0005515//GO:0003993//GO:0046872	protein binding//acid phosphatase activity//metal ion binding	--	--	KOG1215	Low-density lipoprotein receptors containing Ca2+-binding EGF-like domains
c23017_g1	213	--	--	--	--	--	--	--	--	--	--	--	--	--	--	--	--	--	--	--	--	--	--	--	--	--	--	--	--
c31038_g1	202	--	--	--	--	--	--	--	--	--	--	--	--	--	--	--	--	--	--	--	--	--	--	--	--	--	--	--	--
c11317_g1	680	--	--	--	--	--	--	--	--	--	--	--	--	--	--	--	--	--	--	--	--	--	--	--	--	--	--	--	--
c12908_g1	1917	328711905	XP_001949499.2	1326	3.65491e-177	PREDICTED: dehydrogenase/reductase SDR family member 4 isoform X1 [Acyrthosiphon pisum]	641665206	XM_001949464.3	1248	0	PREDICTED: Acyrthosiphon pisum dehydrogenase/reductase SDR family member 4 (LOC100164938), transcript variant X1, mRNA	K11147	DHRS4	dehydrogenase/reductase SDR family member 4	http://www.genome.jp/dbget-bin/www_bget?ko:K11147	Q9GKX2	673	2.78922e-81	Dehydrogenase/reductase SDR family member 4 (Fragment) OS=Oryctolagus cuniculus GN=DHRS4 PE=1 SV=1	PF00106//PF03767	short chain dehydrogenase//HAD superfamily, subfamily IIIB (Acid phosphatase)	GO:0008152//GO:0006771//GO:0019497	metabolic process//riboflavin metabolic process//hexachlorocyclohexane metabolic process	GO:0003993//GO:0016491	acid phosphatase activity//oxidoreductase activity	--	--	KOG0725	Reductases with broad range of substrate specificities
c26931_g1	340	--	--	--	--	--	116012592	AK243227.1	340	1.39208e-176	Oryza sativa Japonica Group cDNA, clone: J100044F18, full insert sequence	--	--	--	--	--	--	--	--	--	--	--	--	--	--	--	--	--	--
c8825_g1	2270	193605989	XP_001947522.1	3111	0	PREDICTED: transmembrane protein 62-like isoform X2 [Acyrthosiphon pisum]	641670650	XM_001947487.3	2049	0	PREDICTED: Acyrthosiphon pisum transmembrane protein 62-like (LOC100166277), transcript variant X2, mRNA	--	--	--	--	Q0P6H9	948	1.80174e-115	Transmembrane protein 62 OS=Homo sapiens GN=TMEM62 PE=1 SV=1	--	--	--	--	--	--	--	--	--	--
c26286_g1	1296	193709284	XP_001950808.1	1272	9.75228e-173	PREDICTED: proteasome activator complex subunit 3 [Acyrthosiphon pisum]	641677199	XM_001950773.3	1157	0	PREDICTED: Acyrthosiphon pisum proteasome activator complex subunit 3 (LOC100169004), mRNA	K06698	PSME3	proteasome activator subunit 3 (PA28 gamma)	http://www.genome.jp/dbget-bin/www_bget?ko:K06698	Q5RFD3	551	2.00991e-65	Proteasome activator complex subunit 3 OS=Pongo abelii GN=PSME3 PE=2 SV=1	PF02252//PF02251//PF08702	Proteasome activator pa28 beta subunit//Proteasome activator pa28 alpha subunit//Fibrinogen alpha/beta chain family	GO:0007165//GO:0030168//GO:0051258	signal transduction//platelet activation//protein polymerization	GO:0005102//GO:0030674	receptor binding//protein binding, bridging	GO:0008537//GO:0005577	proteasome activator complex//fibrinogen complex	KOG4470	Proteasome activator subunit
c15918_g1	255	--	--	--	--	--	--	--	--	--	--	--	--	--	--	--	--	--	--	--	--	--	--	--	--	--	--	--	--
c8721_g1	839	--	--	--	--	--	--	--	--	--	--	--	--	--	--	--	--	--	--	--	--	--	--	--	--	--	--	--	--
c9571_g1	834	240849327	NP_001155811.1	810	1.4736e-106	glycine cleavage system h protein-like [Acyrthosiphon pisum]>gi|239789638|dbj|BAH71431.1| ACYPI009705 [Acyrthosiphon pisum]	240849326	NM_001162339.1	702	0	Acyrthosiphon pisum glycine cleavage system h protein-like (LOC100169052), mRNA >gnl|BL_ORD_ID|6894610 Acyrthosiphon pisum ACYPI009705 mRNA, clone: 409K11, complete cds, full-insert cDNA sequence based on the ESTs (5'-EST:FF302506, 3'-EST:FF303900)	K02437	gcvH, GCSH	glycine cleavage system H protein	http://www.genome.jp/dbget-bin/www_bget?ko:K02437	Q9U616	406	4.8565e-47	Glycine cleavage system H protein, mitochondrial OS=Drosophila melanogaster GN=ppl PE=2 SV=1	--	--	GO:0019464	glycine decarboxylation via glycine cleavage system	--	--	GO:0005960	glycine cleavage complex	KOG3373	Glycine cleavage system H protein (lipoate-binding)
c12272_g1	2140	--	--	--	--	--	--	--	--	--	--	--	--	--	--	--	--	--	--	--	--	--	--	--	--	--	--	--	--
c19095_g1	573	242020032	XP_002430461.1	454	2.02417e-48	highwire, putative [Pediculus humanus corporis]>gi|212515607|gb|EEB17723.1| highwire, putative [Pediculus humanus corporis]	--	--	--	--	--	--	--	--	--	O75592	221	5.53686e-19	E3 ubiquitin-protein ligase MYCBP2 OS=Homo sapiens GN=MYCBP2 PE=1 SV=3	PF01374	Glycosyl hydrolase family 46	GO:0005975//GO:0006040	carbohydrate metabolic process//amino sugar metabolic process	GO:0016977	chitosanase activity	GO:0005576	extracellular region	KOG0941	E3 ubiquitin protein ligase
c25480_g1	223	733885022	XP_010708051.1	214	3.14261e-20	PREDICTED: signal peptidase complex subunit 3, partial [Meleagris gallopavo]	45384263	NM_205297.1	214	9.56552e-107	Gallus gallus signal peptidase complex subunit 3 homolog (S. cerevisiae) (SPCS3), mRNA >gnl|BL_ORD_ID|17176 Chicken mRNA for microsomal signal peptidase	K12948	SPCS3, SPC3	signal peptidase complex subunit 3	http://www.genome.jp/dbget-bin/www_bget?ko:K12948	P28687	216	1.37159e-21	Signal peptidase complex subunit 3 OS=Gallus gallus GN=SPC22 PE=1 SV=1	PF04573	Signal peptidase subunit	GO:0006465	signal peptide processing	GO:0008233	peptidase activity	GO:0016021//GO:0005787	integral component of membrane//signal peptidase complex	KOG3372	Signal peptidase complex subunit
c7786_g1	597	641655545	XP_008179632.1	493	3.58271e-57	PREDICTED: zinc finger MYM-type protein 5-like [Acyrthosiphon pisum]	--	--	--	--	--	--	--	--	--	Q4R3D6	116	8.21547e-06	Zinc finger MYM-type protein 5 (Fragment) OS=Macaca fascicularis GN=ZMYM5 PE=2 SV=2	--	--	--	--	--	--	--	--	--	--
c7002_g1	902	193606227	XP_001949180.1	1229	3.05643e-164	PREDICTED: mini-chromosome maintenance complex-binding protein [Acyrthosiphon pisum]	641661813	XM_001949145.3	645	0	PREDICTED: Acyrthosiphon pisum mini-chromosome maintenance complex-binding protein (LOC100158906), mRNA	--	--	--	--	Q9VM60	151	9.56521e-10	Mini-chromosome maintenance complex-binding protein OS=Drosophila melanogaster GN=CG3430 PE=1 SV=1	PF06426	Serine acetyltransferase, N-terminal	GO:0006534//GO:0006535//GO:0042967	cysteine metabolic process//cysteine biosynthetic process from serine//acyl-carrier-protein biosynthetic process	GO:0009001	serine O-acetyltransferase activity	GO:0005737	cytoplasm	KOG2545	Conserved membrane protein
c3187_g1	222	641655360	XP_008179563.1	336	7.8121e-36	PREDICTED: fatty acid synthase-like [Acyrthosiphon pisum]	641655359	XM_008181341.1	159	3.57076e-76	PREDICTED: Acyrthosiphon pisum fatty acid synthase-like (LOC100160015), mRNA	--	--	--	--	P49327	127	4.7796e-08	Fatty acid synthase OS=Homo sapiens GN=FASN PE=1 SV=3	--	--	--	--	--	--	--	--	KOG1202	Animal-type fatty acid synthase and related proteins
c2063_g1	350	--	--	--	--	--	--	--	--	--	--	--	--	--	--	--	--	--	--	--	--	--	--	--	--	--	--	--	--
c26244_g1	604	641669343	XP_008184783.1	1061	9.2054e-135	PREDICTED: fibroblast growth factor receptor homolog 1-like isoform X2 [Acyrthosiphon pisum]	641669342	XM_008186561.1	559	0	PREDICTED: Acyrthosiphon pisum fibroblast growth factor receptor homolog 1-like (LOC100161175), transcript variant X2, mRNA	K05093	FGFR2	fibroblast growth factor receptor 2	http://www.genome.jp/dbget-bin/www_bget?ko:K05093	Q07407	269	1.56877e-25	Fibroblast growth factor receptor homolog 1 OS=Drosophila melanogaster GN=htl PE=1 SV=3	PF13895//PF14991//PF13994	Immunoglobulin domain//Protein melan-A//PgaD-like protein	GO:0042710	biofilm formation	GO:0005515	protein binding	GO:0042470	melanosome	KOG0200	Fibroblast/platelet-derived growth factor receptor and related receptor tyrosine kinases
c16871_g1	274	641664261	XP_008182947.1	357	5.27242e-37	PREDICTED: probable GPI-anchored adhesin-like protein PGA55 [Acyrthosiphon pisum]>gi|641664263|ref|XP_008182948.1| PREDICTED: probable GPI-anchored adhesin-like protein PGA55 [Acyrthosiphon pisum]	641664262	XM_008184726.1	229	5.5348e-115	PREDICTED: Acyrthosiphon pisum probable GPI-anchored adhesin-like protein PGA55 (LOC103307628), transcript variant X2, mRNA	--	--	--	--	--	--	--	--	--	--	--	--	--	--	--	--	--	--
c31603_g1	327	--	--	--	--	--	--	--	--	--	--	--	--	--	--	--	--	--	--	--	--	--	--	--	--	--	--	--	--
c15736_g1	352	641653894	XP_008178977.1	519	1.09308e-61	PREDICTED: kelch-like protein 2 [Acyrthosiphon pisum]	641649859	XM_001948601.3	259	1.54159e-131	PREDICTED: Acyrthosiphon pisum ring canal kelch homolog (LOC100169580), mRNA	K10443	KLHL2_3	kelch-like protein 2/3	http://www.genome.jp/dbget-bin/www_bget?ko:K10443	Q70JS2	263	1.46504e-25	Ring canal kelch homolog OS=Anopheles stephensi GN=kel PE=2 SV=2	PF01344	Kelch motif	--	--	GO:0005515	protein binding	--	--	KOG4441	Proteins containing BTB/POZ and Kelch domains, involved in regulatory/signal transduction processes
c25536_g1	467	641668776	XP_008184571.1	847	4.60493e-104	PREDICTED: eukaryotic translation initiation factor 2-alpha kinase 4 isoform X2 [Acyrthosiphon pisum]	641668775	XM_008186349.1	425	0	PREDICTED: Acyrthosiphon pisum eukaryotic translation initiation factor 2-alpha kinase 4 (LOC100162493), transcript variant X2, mRNA	K16196	EIF2AK4	eukaryotic translation initiation factor 2-alpha kinase 4	http://www.genome.jp/dbget-bin/www_bget?ko:K16196	Q9P2K8	293	5.51838e-29	Eukaryotic translation initiation factor 2-alpha kinase 4 OS=Homo sapiens GN=EIF2AK4 PE=1 SV=3	PF00069	Protein kinase domain	GO:0006468	protein phosphorylation	GO:0004672//GO:0005524	protein kinase activity//ATP binding	--	--	KOG1035	eIF-2alpha kinase GCN2
c979_g2	439	641655805	XP_008179732.1	787	4.13927e-102	PREDICTED: uncharacterized protein LOC103308324 [Acyrthosiphon pisum]	641655804	XM_008181510.1	427	0	PREDICTED: Acyrthosiphon pisum uncharacterized LOC103308324 (LOC103308324), mRNA	--	--	--	--	--	--	--	--	--	--	--	--	--	--	--	--	--	--
c20622_g1	242	--	--	--	--	--	--	--	--	--	--	--	--	--	--	--	--	--	--	--	--	--	--	--	--	--	--	--	--
c31731_g1	584	641670829	XP_008185362.1	277	7.12405e-25	PREDICTED: probable histone-lysine N-methyltransferase Mes-4, partial [Acyrthosiphon pisum]	641670828	XM_008187140.1	397	0	PREDICTED: Acyrthosiphon pisum probable histone-lysine N-methyltransferase Mes-4 (LOC100161826), partial mRNA	--	--	--	--	--	--	--	--	--	--	--	--	--	--	--	--	--	--
c11570_g1	710	--	--	--	--	--	--	--	--	--	--	--	--	--	--	--	--	--	--	--	--	--	--	--	--	--	--	--	--
c1318_g1	643	641670847	XP_008185372.1	1065	1.09984e-139	PREDICTED: protein 5NUC-like [Acyrthosiphon pisum]	641670846	XM_008187150.1	547	0	PREDICTED: Acyrthosiphon pisum protein 5NUC-like (LOC100161212), mRNA	K01081	E3.1.3.5	5'-nucleotidase	http://www.genome.jp/dbget-bin/www_bget?ko:K01081	Q61503	450	1.59894e-50	5'-nucleotidase OS=Mus musculus GN=Nt5e PE=1 SV=2	PF00502//PF00149	Phycobilisome protein//Calcineurin-like phosphoesterase	GO:0015979	photosynthesis	GO:0016787	hydrolase activity	GO:0030089	phycobilisome	--	--
c11996_g1	2696	328713638	XP_001946527.2	3449	0	PREDICTED: ATP-binding cassette sub-family F member 3 [Acyrthosiphon pisum]	641667058	XM_001946492.3	2426	0	PREDICTED: Acyrthosiphon pisum ATP-binding cassette sub-family F member 3 (LOC100169488), mRNA	K06158	ABCF3	ATP-binding cassette, subfamily F, member 3	http://www.genome.jp/dbget-bin/www_bget?ko:K06158	Q8K268	2028	0	ATP-binding cassette sub-family F member 3 OS=Mus musculus GN=Abcf3 PE=1 SV=1	PF00005//PF03266//PF00025//PF00004//PF10662//PF08477//PF00931//PF13304//PF03193//PF01926//PF03205//PF02367//PF00437	ABC transporter//NTPase//ADP-ribosylation factor family//ATPase family associated with various cellular activities (AAA)//Ethanolamine utilisation - propanediol utilisation//Ras of Complex, Roc, domain of DAPkinase//NB-ARC domain//AAA domain, putative AbiEii toxin, Type IV TA system//Protein of unknown function, DUF258//50S ribosome-binding GTPase//Molybdopterin guanine dinucleotide synthesis pro…	GO:0006777//GO:0006576//GO:0006810//GO:0007264//GO:0002949	Mo-molybdopterin cofactor biosynthetic process//cellular biogenic amine metabolic process//transport//small GTPase mediated signal transduction//tRNA threonylcarbamoyladenosine modification	GO:0098519//GO:0005524//GO:0005525//GO:0003924//GO:0043531//GO:0016887	nucleotide phosphatase activity, acting on free nucleotides//ATP binding//GTP binding//GTPase activity//ADP binding//ATPase activity	--	--	KOG0062	ATPase component of ABC transporters with duplicated ATPase domains/Translation elongation factor EF-3b
c6330_g1	436	--	--	--	--	--	--	--	--	--	--	--	--	--	--	--	--	--	--	--	--	--	--	--	--	--	--	--	--
c12573_g1	3013	641661370	XP_008181856.1	1061	1.87725e-127	PREDICTED: uncharacterized protein LOC103309069 [Acyrthosiphon pisum]	641672234	XM_008187642.1	95	2.11176e-39	PREDICTED: Acyrthosiphon pisum uncharacterized LOC100569550 (LOC100569550), mRNA	--	--	--	--	--	--	--	--	PF01363//PF03175	FYVE zinc finger//DNA polymerase type B, organellar and viral	GO:0006260	DNA replication	GO:0000166//GO:0046872//GO:0008408//GO:0003677//GO:0003887	nucleotide binding//metal ion binding//3'-5' exonuclease activity//DNA binding//DNA-directed DNA polymerase activity	GO:0042575	DNA polymerase complex	--	--
c25221_g1	321	--	--	--	--	--	641654031	XM_008180813.1	252	1.08355e-127	PREDICTED: Acyrthosiphon pisum low-density lipoprotein receptor-related protein 1-like (LOC100162957), mRNA	--	--	--	--	--	--	--	--	--	--	--	--	--	--	--	--	--	--
c17718_g1	236	641651867	XP_008178161.1	396	2.77003e-44	PREDICTED: uncharacterized protein LOC103307708 [Acyrthosiphon pisum]	641651866	XM_008179939.1	218	6.10545e-109	PREDICTED: Acyrthosiphon pisum uncharacterized LOC103307708 (LOC103307708), mRNA	--	--	--	--	--	--	--	--	--	--	--	--	--	--	--	--	--	--
c7303_g1	1005	241896937	NP_001155929.1	1277	3.90076e-175	sniffer isoform 1 [Acyrthosiphon pisum]>gi|239793501|dbj|BAH72863.1| ACYPI004813 [Acyrthosiphon pisum]	241896936	NM_001162457.1	841	0	Acyrthosiphon pisum sniffer (Sni), transcript variant 1, mRNA	--	--	--	--	P21158	352	2.29026e-38	C-factor OS=Myxococcus xanthus GN=csgA PE=1 SV=1	PF00106	short chain dehydrogenase	GO:0008152//GO:0055114	metabolic process//oxidation-reduction process	GO:0000166//GO:0016491	nucleotide binding//oxidoreductase activity	--	--	KOG1611	Predicted short chain-type dehydrogenase
c25389_g1	244	--	--	--	--	--	--	--	--	--	--	--	--	--	--	--	--	--	--	--	--	--	--	--	--	--	--	--	--
c10592_g1	1957	641666748	XP_008183839.1	1721	0	PREDICTED: trans-1,2-dihydrobenzene-1,2-diol dehydrogenase-like [Acyrthosiphon pisum]>gi|641666750|ref|XP_008183840.1| PREDICTED: trans-1,2-dihydrobenzene-1,2-diol dehydrogenase-like [Acyrthosiphon pisum]>gi|641666752|ref|XP_008183842.1| PREDICTED: trans-1,2-dihydrobenzene-1,2-diol dehydrogenase-like [Acyrthosiphon pisum]	648216214	NM_001293536.1	1091	0	Acyrthosiphon pisum trans-1,2-dihydrobenzene-1,2-diol dehydrogenase-like (LOC100160235), mRNA	K00078	DHDH	dihydrodiol dehydrogenase / D-xylose 1-dehydrogenase (NADP)	http://www.genome.jp/dbget-bin/www_bget?ko:K00078	Q6DF30	629	1.05985e-73	Trans-1,2-dihydrobenzene-1,2-diol dehydrogenase OS=Xenopus tropicalis GN=dhdh PE=2 SV=1	PF02894//PF01408	Oxidoreductase family, C-terminal alpha/beta domain//Oxidoreductase family, NAD-binding Rossmann fold	GO:0008152//GO:0055114	metabolic process//oxidation-reduction process	GO:0016491	oxidoreductase activity	--	--	KOG2741	Dimeric dihydrodiol dehydrogenase
c20518_g1	203	--	--	--	--	--	--	--	--	--	--	--	--	--	--	--	--	--	--	--	--	--	--	--	--	--	--	--	--
c23398_g1	212	--	--	--	--	--	--	--	--	--	--	--	--	--	--	--	--	--	--	--	--	--	--	--	--	--	--	--	--
c24748_g1	353	--	--	--	--	--	641658253	XM_008182431.1	315	1.14577e-162	PREDICTED: Acyrthosiphon pisum zinc finger protein squeeze-like (LOC100163821), transcript variant X2, mRNA	--	--	--	--	--	--	--	--	--	--	--	--	--	--	--	--	--	--
c833_g1	299	--	--	--	--	--	--	--	--	--	--	--	--	--	--	--	--	--	--	--	--	--	--	--	--	--	--	--	--
c15455_g2	613	--	--	--	--	--	--	--	--	--	--	--	--	--	--	--	--	--	--	--	--	--	--	--	--	--	--	--	--
c26959_g1	272	--	--	--	--	--	--	--	--	--	--	--	--	--	--	--	--	--	--	--	--	--	--	--	--	--	--	--	--
c2524_g1	445	--	--	--	--	--	--	--	--	--	--	--	--	--	--	--	--	--	--	--	--	--	--	--	--	--	--	--	--
c15245_g1	3612	641676991	XP_008187609.1	5939	0	PREDICTED: HEAT repeat-containing protein 5B isoform X1 [Acyrthosiphon pisum]	641676992	XM_001950956.3	3309	0	PREDICTED: Acyrthosiphon pisum HEAT repeat-containing protein 5B (LOC100164496), transcript variant X2, mRNA	--	--	--	--	A1A5F2	2431	0	HEAT repeat-containing protein 5B OS=Xenopus tropicalis GN=heatr5b PE=2 SV=1	PF02985	HEAT repeat	--	--	GO:0005515	protein binding	--	--	KOG1822	Uncharacterized conserved protein
c8094_g1	1159	641665333	XP_008183337.1	1388	2.70541e-176	PREDICTED: uncharacterized protein LOC100162220 [Acyrthosiphon pisum]>gi|641665335|ref|XP_008183338.1| PREDICTED: uncharacterized protein LOC100162220 [Acyrthosiphon pisum]	641665334	XM_008185116.1	973	0	PREDICTED: Acyrthosiphon pisum uncharacterized LOC100162220 (LOC100162220), transcript variant X2, mRNA	--	--	--	--	--	--	--	--	PF14991//PF01213	Protein melan-A//Adenylate cyclase associated (CAP) N terminal	GO:0007010	cytoskeleton organization	GO:0003779	actin binding	GO:0042470	melanosome	--	--
c23545_g1	417	--	--	--	--	--	239790768	AK341560.1	127	4.4351e-58	Acyrthosiphon pisum mRNA, clone: 584E13, full-insert cDNA sequence based on the ESTs (5'-EST:FF319827, 3'-EST:FF320818)	--	--	--	--	--	--	--	--	--	--	--	--	--	--	--	--	--	--
c4134_g1	2273	193591676	XP_001952114.1	3332	0	PREDICTED: ribosome biogenesis protein BOP1 homolog [Acyrthosiphon pisum]	641650594	XM_001952079.3	1945	0	PREDICTED: Acyrthosiphon pisum ribosome biogenesis protein BOP1 homolog (LOC100163927), mRNA	K14824	ERB1, BOP1	ribosome biogenesis protein ERB1	http://www.genome.jp/dbget-bin/www_bget?ko:K14824	Q17LZ2	2255	0	Ribosome biogenesis protein BOP1 homolog OS=Aedes aegypti GN=AAEL001169 PE=3 SV=1	PF08145//PF00400	BOP1NT (NUC169) domain//WD domain, G-beta repeat	GO:0006364	rRNA processing	GO:0005515	protein binding	--	--	KOG0650	WD40 repeat nucleolar protein Bop1, involved in ribosome biogenesis
c898_g1	353	641672095	XP_008185817.1	561	1.03573e-64	PREDICTED: kinesin-like protein CG14535 isoform X2 [Acyrthosiphon pisum]	641672094	XM_008187595.1	323	4.09188e-167	PREDICTED: Acyrthosiphon pisum kinesin-like protein CG14535 (LOC100165618), transcript variant X2, mRNA	K10404	KIF26	kinesin family member 26	http://www.genome.jp/dbget-bin/www_bget?ko:K10404	Q9VLW2	216	2.87738e-19	Kinesin-like protein CG14535 OS=Drosophila melanogaster GN=CG14535 PE=2 SV=2	PF00225	Kinesin motor domain	GO:0007017//GO:0007018	microtubule-based process//microtubule-based movement	GO:0008017//GO:0003777//GO:0005524	microtubule binding//microtubule motor activity//ATP binding	GO:0045298//GO:0005874	tubulin complex//microtubule	KOG4280	Kinesin-like protein
c25886_g1	250	641656626	XP_008180037.1	283	2.60489e-27	PREDICTED: neurogenic locus Notch protein isoform X2 [Acyrthosiphon pisum]	641656625	XM_008181815.1	232	1.07116e-116	PREDICTED: Acyrthosiphon pisum neurogenic locus Notch protein (LOC100164109), transcript variant X2, mRNA	--	--	--	--	--	--	--	--	PF02487//PF07684	CLN3 protein//NOTCH protein	GO:0030154//GO:0007275//GO:0007219	cell differentiation//multicellular organismal development//Notch signaling pathway	--	--	GO:0016020//GO:0016021	membrane//integral component of membrane	--	--
c14677_g3	1908	193608369	XP_001950927.1	2840	0	PREDICTED: protein HID1 [Acyrthosiphon pisum]	641658462	XM_001950892.3	1654	0	PREDICTED: Acyrthosiphon pisum protein HID1 (LOC100169602), mRNA	--	--	--	--	Q8R1F6	2036	0	Protein HID1 OS=Mus musculus GN=Hid1 PE=1 SV=1	PF12906	RING-variant domain	--	--	GO:0008270	zinc ion binding	--	--	KOG2226	Proteins containing regions of low-complexity
c1367_g1	466	--	--	--	--	--	641655657	XM_008181449.1	219	3.60199e-109	PREDICTED: Acyrthosiphon pisum cullin-3 (LOC100167349), mRNA	--	--	--	--	--	--	--	--	--	--	--	--	--	--	--	--	--	--
c27962_g1	210	--	--	--	--	--	--	--	--	--	--	--	--	--	--	--	--	--	--	--	--	--	--	--	--	--	--	--	--
c18108_g1	461	--	--	--	--	--	--	--	--	--	--	--	--	--	--	--	--	--	--	--	--	--	--	--	--	--	--	--	--
c4427_g1	348	--	--	--	--	--	--	--	--	--	--	--	--	--	--	--	--	--	--	--	--	--	--	--	--	--	--	--	--
c9591_g1	1637	641667372	XP_008184064.1	2782	0	PREDICTED: DNA helicase MCM8-like [Acyrthosiphon pisum]	641667371	XM_008185842.1	1503	0	PREDICTED: Acyrthosiphon pisum DNA helicase MCM8-like (LOC103307674), mRNA	K10737	MCM8	DNA helicase MCM8	http://www.genome.jp/dbget-bin/www_bget?ko:K10737	I0IUP3	1389	0	DNA helicase MCM8 OS=Gallus gallus GN=MCM8 PE=1 SV=1	PF07726//PF00158//PF05496//PF07728//PF13499//PF00493//PF03266//PF00004	ATPase family associated with various cellular activities (AAA)//Sigma-54 interaction domain//Holliday junction DNA helicase ruvB N-terminus//AAA domain (dynein-related subfamily)//EF-hand domain pair//MCM2/3/5 family//NTPase//ATPase family associated with various cellular activities (AAA)	GO:0006355//GO:0006281//GO:0006310//GO:0006260	regulation of transcription, DNA-templated//DNA repair//DNA recombination//DNA replication	GO:0008134//GO:0016887//GO:0005509//GO:0098519//GO:0003677//GO:0009378//GO:0005524	transcription factor binding//ATPase activity//calcium ion binding//nucleotide phosphatase activity, acting on free nucleotides//DNA binding//four-way junction helicase activity//ATP binding	GO:0005657//GO:0009379//GO:0005667	replication fork//Holliday junction helicase complex//transcription factor complex	KOG0480	DNA replication licensing factor, MCM6 component
c13774_g2	437	328711654	XP_001952618.2	441	9.47722e-48	PREDICTED: histone-lysine N-methyltransferase eggless-like [Acyrthosiphon pisum]	641664926	XM_001952583.3	206	5.66364e-102	PREDICTED: Acyrthosiphon pisum histone-lysine N-methyltransferase eggless-like (LOC100165352), mRNA	--	--	--	--	--	--	--	--	--	--	--	--	--	--	--	--	--	--
c16817_g1	369	--	--	--	--	--	--	--	--	--	--	--	--	--	--	--	--	--	--	--	--	--	--	--	--	--	--	--	--
c20280_g1	262	--	--	--	--	--	--	--	--	--	--	--	--	--	--	--	--	--	--	--	--	--	--	--	--	--	--	--	--
c23513_g1	309	--	--	--	--	--	--	--	--	--	--	--	--	--	--	--	--	--	--	--	--	--	--	--	--	--	--	--	--
c5039_g1	648	--	--	--	--	--	--	--	--	--	--	--	--	--	--	--	--	--	--	--	--	--	--	--	--	--	--	--	--
c7823_g1	896	--	--	--	--	--	--	--	--	--	--	--	--	--	--	--	--	--	--	--	--	--	--	--	--	--	--	--	--
c8114_g1	1065	346230832	AEO22112.1	943	8.9382e-123	carotenoid desaturase, partial [Sitobion avenae]	641653505	XM_001950729.3	872	0	PREDICTED: Acyrthosiphon pisum phytoene desaturase-like (LOC100161380), mRNA	--	--	--	--	P54982	501	7.47958e-56	Phytoene desaturase OS=Phycomyces blakesleeanus (strain ATCC 8743b / FGSC 10004 / NBRC 33097 / NRRL 1555) GN=carB PE=3 SV=1	PF01266//PF12831//PF07992//PF01593//PF02737//PF06100//PF01494//PF01134//PF01210	FAD dependent oxidoreductase//FAD dependent oxidoreductase//Pyridine nucleotide-disulphide oxidoreductase//Flavin containing amine oxidoreductase//3-hydroxyacyl-CoA dehydrogenase, NAD binding domain//MCRA family//FAD binding domain//Glucose inhibited division protein A//NAD-dependent glycerol-3-phosphate dehydrogenase N-terminus	GO:0006631//GO:0008033//GO:0055114//GO:0046168//GO:0006633//GO:0006550//GO:0006574//GO:0006552//GO:0018874//GO:0006568//GO:0006554	fatty acid metabolic process//tRNA processing//oxidation-reduction process//glycerol-3-phosphate catabolic process//fatty acid biosynthetic process//isoleucine catabolic process//valine catabolic process//leucine catabolic process//benzoate metabolic process//tryptophan metabolic process//lysine catabolic process	GO:0003857//GO:0016491//GO:0071949//GO:0050660//GO:0051287//GO:0050151//GO:0016616	3-hydroxyacyl-CoA dehydrogenase activity//oxidoreductase activity//FAD binding//flavin adenine dinucleotide binding//NAD binding//oleate hydratase activity//oxidoreductase activity, acting on the CH-OH group of donors, NAD or NADP as acceptor	--	--	--	--
c1507_g1	1051	328713218	XP_001942957.2	1378	1.21175e-173	PREDICTED: DNA-directed RNA polymerase I subunit RPA1 [Acyrthosiphon pisum]	641666598	XM_001942922.3	857	0	PREDICTED: Acyrthosiphon pisum DNA-directed RNA polymerase I subunit RPA1 (LOC100166311), mRNA	K02999	RPA1, POLR1A	DNA-directed RNA polymerase I subunit RPA1	http://www.genome.jp/dbget-bin/www_bget?ko:K02999	O95602	279	3.06054e-25	DNA-directed RNA polymerase I subunit RPA1 OS=Homo sapiens GN=POLR1A PE=1 SV=2	PF04997//PF04719	RNA polymerase Rpb1, domain 1//hTAFII28-like protein conserved region	GO:0006367//GO:0006351//GO:0006206//GO:0006144	transcription initiation from RNA polymerase II promoter//transcription, DNA-templated//pyrimidine nucleobase metabolic process//purine nucleobase metabolic process	GO:0003899//GO:0003677	DNA-directed RNA polymerase activity//DNA binding	GO:0005634//GO:0005730	nucleus//nucleolus	KOG0262	RNA polymerase I, large subunit
c11739_g1	1524	641673927	XP_008186511.1	498	2.4167e-57	PREDICTED: uncharacterized protein LOC103307673 isoform X1 [Acyrthosiphon pisum]>gi|641673929|ref|XP_008186512.1| PREDICTED: uncharacterized protein LOC103307673 isoform X1 [Acyrthosiphon pisum]>gi|641673931|ref|XP_008186513.1| PREDICTED: uncharacterized protein LOC103307673 isoform X1 [Acyrthosiphon pisum]	641673924	XM_008188288.1	576	0	PREDICTED: Acyrthosiphon pisum phosphorylated adapter RNA export protein (LOC100164319), mRNA	K14291	PHAX	phosphorylated adapter RNA export protein	http://www.genome.jp/dbget-bin/www_bget?ko:K14291	Q63068	159	3.10406e-10	Phosphorylated adapter RNA export protein OS=Rattus norvegicus GN=Phax PE=2 SV=2	--	--	--	--	--	--	--	--	KOG3948	Mediator of U snRNA nuclear export PHAX
c17084_g1	335	328713073	XP_001952865.2	491	1.65581e-54	PREDICTED: hemocytin [Acyrthosiphon pisum]	641666447	XM_001952830.3	305	3.91674e-157	PREDICTED: Acyrthosiphon pisum hemocytin (LOC100162319), mRNA	--	--	--	--	P98092	167	8.61114e-13	Hemocytin OS=Bombyx mori PE=2 SV=1	PF00093	von Willebrand factor type C domain	--	--	GO:0005515	protein binding	--	--	--	--
c6808_g2	697	641659142	XP_008180974.1	1258	3.00418e-168	PREDICTED: small conductance calcium-activated potassium channel protein [Acyrthosiphon pisum]	641659141	XM_008182752.1	676	0	PREDICTED: Acyrthosiphon pisum small conductance calcium-activated potassium channel protein (LOC100165930), mRNA	K04943	KCNN2	potassium intermediate/small conductance calcium-activated channel subfamily N member 2	http://www.genome.jp/dbget-bin/www_bget?ko:K04943	Q7KVW5	1120	2.75616e-145	Small conductance calcium-activated potassium channel protein OS=Drosophila melanogaster GN=SK PE=2 SV=2	PF00520//PF00060//PF03530	Ion transport protein//Ligand-gated ion channel//Calcium-activated SK potassium channel	GO:0055085//GO:0006813//GO:0006811//GO:0007165//GO:0007268	transmembrane transport//potassium ion transport//ion transport//signal transduction//synaptic transmission	GO:0016286//GO:0005216//GO:0004970	small conductance calcium-activated potassium channel activity//ion channel activity//ionotropic glutamate receptor activity	GO:0016021//GO:0016020	integral component of membrane//membrane	KOG3684	Ca2+-activated K+ channel proteins (intermediate/small conductance classes)
c12311_g1	1881	193713856	XP_001947113.1	482	1.46863e-53	PREDICTED: DNA-binding protein inhibitor ID-1 [Acyrthosiphon pisum]	641658942	XM_001947078.3	1200	0	PREDICTED: Acyrthosiphon pisum DNA-binding protein inhibitor ID-1 (LOC100161296), mRNA	K17696	EMC	DNA-binding protein inhibitor ID, other	http://www.genome.jp/dbget-bin/www_bget?ko:K17696	P18491	199	6.76333e-16	Protein extra-macrochaetae OS=Drosophila melanogaster GN=emc PE=2 SV=2	PF00010	Helix-loop-helix DNA-binding domain	--	--	GO:0046983	protein dimerization activity	--	--	--	--
c10785_g1	1901	328707128	XP_001948564.2	1855	0	PREDICTED: cyclin-Y [Acyrthosiphon pisum]	641659783	XM_001948529.3	1658	0	PREDICTED: Acyrthosiphon pisum cyclin-Y (LOC100164903), mRNA	--	--	--	--	Q8ND76	1086	1.45272e-141	Cyclin-Y OS=Homo sapiens GN=CCNY PE=1 SV=2	PF08613	Cyclin	GO:0000079	regulation of cyclin-dependent protein serine/threonine kinase activity	GO:0019901	protein kinase binding	--	--	KOG1675	Predicted cyclin
c22351_g1	638	641647438	XP_008178386.1	929	2.03757e-121	PREDICTED: thiamine transporter 1-like [Acyrthosiphon pisum]	641647437	XM_008180164.1	527	0	PREDICTED: Acyrthosiphon pisum thiamine transporter 1-like (LOC100572819), mRNA	--	--	--	--	O45166	165	3.59305e-12	Folate-like transporter 2 OS=Caenorhabditis elegans GN=folt-2 PE=3 SV=1	PF01770	Reduced folate carrier	GO:0006810	transport	--	--	GO:0016020	membrane	KOG3810	Micronutrient transporters (folate transporter family)
c19259_g1	394	--	--	--	--	--	45424935	CR353565.1	394	0	Gallus gallus finished cDNA, clone ChEST61a21	--	--	--	--	--	--	--	--	--	--	--	--	--	--	--	--	--	--
c2198_g1	459	328698152	XP_003240561.1	397	5.34205e-43	PREDICTED: forkhead box protein C1-like [Acyrthosiphon pisum]	641649033	XM_003240513.2	367	0	PREDICTED: Acyrthosiphon pisum forkhead box protein C1-like (LOC100575100), mRNA	--	--	--	--	--	--	--	--	--	--	--	--	--	--	--	--	--	--
c27659_g1	202	--	--	--	--	--	--	--	--	--	--	--	--	--	--	--	--	--	--	--	--	--	--	--	--	--	--	--	--
c13894_g1	474	328712901	XP_001946541.2	593	2.62042e-71	PREDICTED: general transcription factor IIF subunit 1-like [Acyrthosiphon pisum]	641666268	XM_001946506.3	372	0	PREDICTED: Acyrthosiphon pisum general transcription factor IIF subunit 1-like (LOC100168956), mRNA	K03138	TFIIF1, GTF2F1, TFG1	transcription initiation factor TFIIF subunit alpha	http://www.genome.jp/dbget-bin/www_bget?ko:K03138	Q05913	212	1.34282e-18	General transcription factor IIF subunit 1 OS=Drosophila melanogaster GN=TfIIFalpha PE=1 SV=3	PF05793	Transcription initiation factor IIF, alpha subunit (TFIIF-alpha)	GO:0032968//GO:0006367	positive regulation of transcription elongation from RNA polymerase II promoter//transcription initiation from RNA polymerase II promoter	GO:0003677	DNA binding	GO:0005634	nucleus	KOG2393	Transcription initiation factor IIF, large subunit (RAP74)
c16669_g1	207	--	--	--	--	--	--	--	--	--	--	--	--	--	--	--	--	--	--	--	--	--	--	--	--	--	--	--	--
c31155_g1	241	--	--	--	--	--	--	--	--	--	--	--	--	--	--	--	--	--	--	--	--	--	--	--	--	--	--	--	--
c27419_g1	388	193610620	XP_001943273.1	411	1.60833e-46	PREDICTED: trypsin-1-like [Acyrthosiphon pisum]	641665797	XM_001943238.3	322	1.63267e-166	PREDICTED: Acyrthosiphon pisum trypsin-1-like (LOC100166724), mRNA	--	--	--	--	--	--	--	--	--	--	--	--	--	--	--	--	--	--
c30661_g1	247	--	--	--	--	--	--	--	--	--	--	--	--	--	--	--	--	--	--	--	--	--	--	--	--	--	--	--	--
c4093_g1	437	641663175	XP_008182538.1	169	1.91316e-11	PREDICTED: meiosis arrest female protein 1 homolog isoform X4 [Acyrthosiphon pisum]	--	--	--	--	--	--	--	--	--	--	--	--	--	--	--	--	--	--	--	--	--	--	--
c31911_g1	394	--	--	--	--	--	115482639	NM_001071448.1	394	0	Oryza sativa Japonica Group Os10g0488800 (Os10g0488800) mRNA, partial cds	--	--	--	--	Q9LHE9	346	1.55928e-36	Myosin-1 OS=Arabidopsis thaliana GN=VIII-1 PE=1 SV=1	PF08702//PF02841	Fibrinogen alpha/beta chain family//Guanylate-binding protein, C-terminal domain	GO:0007165//GO:0030168//GO:0051258	signal transduction//platelet activation//protein polymerization	GO:0003924//GO:0005102//GO:0005525//GO:0030674	GTPase activity//receptor binding//GTP binding//protein binding, bridging	GO:0005577	fibrinogen complex	--	--
c24646_g1	501	641679775	XP_008188703.1	236	1.39607e-21	PREDICTED: uncharacterized protein LOC103310976 [Acyrthosiphon pisum]	--	--	--	--	--	--	--	--	--	--	--	--	--	PF07834	RanGAP1 C-terminal domain	GO:0007165	signal transduction	GO:0005096	GTPase activator activity	--	--	--	--
c18856_g1	271	--	--	--	--	--	--	--	--	--	--	--	--	--	--	--	--	--	--	--	--	--	--	--	--	--	--	--	--
c33026_g1	329	--	--	--	--	--	--	--	--	--	--	--	--	--	--	--	--	--	--	--	--	--	--	--	--	--	--	--	--
c49_g1	385	--	--	--	--	--	--	--	--	--	--	--	--	--	--	--	--	--	--	PF03896//PF04006	Translocon-associated protein (TRAP), alpha subunit//Mpp10 protein	GO:0006364	rRNA processing	--	--	GO:0034457//GO:0005732//GO:0005789//GO:0005634	Mpp10 complex//small nucleolar ribonucleoprotein complex//endoplasmic reticulum membrane//nucleus	--	--
c15383_g1	538	--	--	--	--	--	641679021	XM_003248101.2	381	0	PREDICTED: Acyrthosiphon pisum uncharacterized LOC100575747 (LOC100575747), mRNA	--	--	--	--	--	--	--	--	--	--	--	--	--	--	--	--	--	--
c16224_g1	241	641649192	XP_008185071.1	446	2.29013e-49	PREDICTED: LOW QUALITY PROTEIN: peroxidasin-like [Acyrthosiphon pisum]	641649191	XM_008186849.1	226	2.22249e-113	PREDICTED: Acyrthosiphon pisum peroxidasin-like (LOC100168755), mRNA	K19511	PXDN, VPO1	peroxidase	http://www.genome.jp/dbget-bin/www_bget?ko:K19511	Q9VZZ4	335	9.77248e-36	Peroxidasin OS=Drosophila melanogaster GN=Pxn PE=1 SV=1	--	--	--	--	--	--	--	--	KOG2408	Peroxidase/oxygenase
c19678_g1	228	677142505	KFP39838.1	379	3.43417e-41	Cytospin-A, partial [Chlamydotis macqueenii]	113206059	NM_001044637.1	225	7.53468e-113	Gallus gallus sperm antigen with calponin homology and coiled-coil domains 1-like (SPECC1L), mRNA >gnl|BL_ORD_ID|1884755 Gallus gallus cytospin A mRNA, complete cds	--	--	--	--	Q2KN97	381	4.14497e-42	Cytospin-A OS=Gallus gallus GN=SPECC1L PE=2 SV=2	PF05615//PF04111//PF07851	Tho complex subunit 7//Autophagy protein Apg6//TMPIT-like protein	GO:0006914//GO:0006397	autophagy//mRNA processing	--	--	GO:0000445//GO:0016021	THO complex part of transcription export complex//integral component of membrane	--	--
c13906_g1	3869	328707870	XP_003243528.1	5051	0	PREDICTED: RB1-inducible coiled-coil protein 1 isoform X1 [Acyrthosiphon pisum]	641660599	XM_003243480.2	3600	0	PREDICTED: Acyrthosiphon pisum RB1-inducible coiled-coil protein 1 (LOC100573296), transcript variant X1, mRNA	K17589	RB1CC1	RB1-inducible coiled-coil protein 1	http://www.genome.jp/dbget-bin/www_bget?ko:K17589	Q8TDY2	579	6.32432e-59	RB1-inducible coiled-coil protein 1 OS=Homo sapiens GN=RB1CC1 PE=1 SV=3	PF00240	Ubiquitin family	--	--	GO:0005515	protein binding	--	--	KOG4572	Predicted DNA-binding transcription factor, interacts with stathmin
c23646_g1	267	--	--	--	--	--	--	--	--	--	--	--	--	--	--	--	--	--	--	--	--	--	--	--	--	--	--	--	--
c13899_g1	2308	641650797	XP_008189872.1	2903	0	PREDICTED: sodium/nucleoside cotransporter 2-like [Acyrthosiphon pisum]	641650796	XM_008191650.1	1815	0	PREDICTED: Acyrthosiphon pisum sodium/nucleoside cotransporter 2-like (LOC100162704), mRNA	K11536	SLC28A	pyrimidine nucleoside transport protein	http://www.genome.jp/dbget-bin/www_bget?ko:K11536	O88627	861	2.08672e-102	Sodium/nucleoside cotransporter 2 OS=Mus musculus GN=Slc28a2 PE=2 SV=2	--	--	--	--	--	--	--	--	KOG3747	Concentrative Na+-nucleoside cotransporter CNT1/CNT2
c7301_g1	633	242247009	NP_001156298.1	603	7.93284e-77	protein C10 [Acyrthosiphon pisum]>gi|641679414|ref|XP_008188552.1| PREDICTED: protein C10 isoform X1 [Acyrthosiphon pisum]>gi|641679416|ref|XP_008188553.1| PREDICTED: protein C10 isoform X1 [Acyrthosiphon pisum]>gi|239799191|dbj|BAH70528.1| ACYPI009327 [Acyrthosiphon pisum]	402766489	NM_001162826.2	495	0	Acyrthosiphon pisum protein C10 (LOC100168646), mRNA	--	--	--	--	Q99622	205	9.16324e-19	Protein C10 OS=Homo sapiens GN=C12orf57 PE=1 SV=1	--	--	--	--	--	--	--	--	--	--
c11331_g1	1913	241896965	NP_001155940.1	472	1.24767e-52	uncharacterized protein LOC100302326 precursor [Acyrthosiphon pisum]>gi|239792277|dbj|BAH72498.1| ACYPI43360 [Acyrthosiphon pisum]>gi|239792292|dbj|BAH72503.1| ACYPI43360 [Acyrthosiphon pisum]>gi|239793378|dbj|BAH72814.1| ACYPI43360 [Acyrthosiphon pisum]	241896964	NM_001162468.1	659	0	Acyrthosiphon pisum uncharacterized protein LOC100302326 (LOC100302326), mRNA	--	--	--	--	--	--	--	--	PF04997	RNA polymerase Rpb1, domain 1	GO:0006351//GO:0006206//GO:0006144	transcription, DNA-templated//pyrimidine nucleobase metabolic process//purine nucleobase metabolic process	GO:0003899//GO:0003677	DNA-directed RNA polymerase activity//DNA binding	GO:0005730	nucleolus	--	--
c9865_g1	1461	328705681	XP_003242873.1	965	1.24357e-125	PREDICTED: protein YIPF7 [Acyrthosiphon pisum]	641658125	XM_003242825.2	790	0	PREDICTED: Acyrthosiphon pisum protein YIPF7 (LOC100573918), mRNA	--	--	--	--	Q8N8F6	187	2.80789e-14	Protein YIPF7 OS=Homo sapiens GN=YIPF7 PE=2 SV=2	PF04893	Yip1 domain	--	--	--	--	GO:0016020	membrane	KOG3103	Rab GTPase interacting factor, Golgi membrane protein
c1465_g1	433	--	--	--	--	--	--	--	--	--	--	--	--	--	--	--	--	--	--	--	--	--	--	--	--	--	--	--	--
c5918_g1	933	641666057	XP_008183597.1	909	7.15427e-111	PREDICTED: uncharacterized protein YFR016C [Acyrthosiphon pisum]	641666056	XM_008185375.1	687	0	PREDICTED: Acyrthosiphon pisum uncharacterized protein YFR016C (LOC100164443), mRNA	--	--	--	--	--	--	--	--	--	--	--	--	--	--	--	--	--	--
c2411_g1	346	--	--	--	--	--	--	--	--	--	--	--	--	--	--	--	--	--	--	--	--	--	--	--	--	--	--	--	--
c4073_g1	605	--	--	--	--	--	--	--	--	--	--	--	--	--	--	--	--	--	--	--	--	--	--	--	--	--	--	--	--
c1845_g1	464	641678224	XP_008188078.1	445	1.2723e-47	PREDICTED: LOW QUALITY PROTEIN: titin-like [Acyrthosiphon pisum]	641678223	XM_008189856.1	427	0	PREDICTED: Acyrthosiphon pisum titin-like (LOC100160459), mRNA	--	--	--	--	--	--	--	--	--	--	--	--	--	--	--	--	--	--
c10524_g1	1274	253735695	NP_001156703.1	1127	2.89244e-151	methyltransferase like 10 [Acyrthosiphon pisum]>gi|239791307|dbj|BAH72136.1| ACYPI006326 [Acyrthosiphon pisum]	253735694	NM_001163231.1	856	0	Acyrthosiphon pisum methyltransferase like 10 (Mettl10), mRNA	--	--	--	--	Q9D853	445	3.71932e-50	Protein-lysine N-methyltransferase Mettl10 OS=Mus musculus GN=Mettl10 PE=2 SV=1	PF02384//PF08241//PF05724//PF05175//PF02390//PF05958//PF06072//PF07757	N-6 DNA Methylase//Methyltransferase domain//Thiopurine S-methyltransferase (TPMT)//Methyltransferase small domain//Putative methyltransferase//tRNA (Uracil-5-)-methyltransferase//Alphaherpesvirus tegument protein US9//Predicted AdoMet-dependent methyltransferase	GO:0009451//GO:0006400//GO:0008033//GO:0006396//GO:0006306//GO:0008152	RNA modification//tRNA modification//tRNA processing//RNA processing//DNA methylation//metabolic process	GO:0003677//GO:0008173//GO:0008168//GO:0008170//GO:0008757//GO:0008176	DNA binding//RNA methyltransferase activity//methyltransferase activity//N-methyltransferase activity//S-adenosylmethionine-dependent methyltransferase activity//tRNA (guanine-N7-)-methyltransferase activity	GO:0019033	viral tegument	KOG1271	Methyltransferases
c31751_g1	233	328716076	XP_001951117.2	395	2.54601e-42	PREDICTED: chondroitin sulfate proteoglycan 4 [Acyrthosiphon pisum]	641669760	XM_001951082.3	224	2.77909e-112	PREDICTED: Acyrthosiphon pisum chondroitin sulfate proteoglycan 4 (LOC100162584), mRNA	--	--	--	--	Q6UVK1	118	7.02042e-07	Chondroitin sulfate proteoglycan 4 OS=Homo sapiens GN=CSPG4 PE=1 SV=2	--	--	--	--	--	--	--	--	KOG3597	Proteoglycan
c22603_g1	215	--	--	--	--	--	--	--	--	--	--	--	--	--	--	--	--	--	--	--	--	--	--	--	--	--	--	--	--
c22736_g1	204	--	--	--	--	--	--	--	--	--	--	--	--	--	--	--	--	--	--	--	--	--	--	--	--	--	--	--	--
c8150_g1	356	--	--	--	--	--	--	--	--	--	--	--	--	--	--	--	--	--	--	--	--	--	--	--	--	--	--	--	--
c24314_g1	256	328716781	XP_001943365.2	431	4.35734e-47	PREDICTED: nuclear pore membrane glycoprotein 210 [Acyrthosiphon pisum]	641670568	XM_001943330.3	247	5.04946e-125	PREDICTED: Acyrthosiphon pisum nuclear pore membrane glycoprotein 210 (LOC100167685), mRNA	K14314	NUP210, GP210	nuclear pore complex protein Nup210	http://www.genome.jp/dbget-bin/www_bget?ko:K14314	--	--	--	--	PF06134	L-rhamnose isomerase (RhaA)	GO:0006000//GO:0006013//GO:0019299	fructose metabolic process//mannose metabolic process//rhamnose metabolic process	GO:0030145//GO:0008740	manganese ion binding//L-rhamnose isomerase activity	--	--	--	--
c26993_g1	262	--	--	--	--	--	156765823	AK289208.1	262	2.3786e-133	Oryza sativa Japonica Group cDNA, clone: J100058D20, full insert sequence	--	--	--	--	--	--	--	--	--	--	--	--	--	--	--	--	--	--
c13100_g1	1197	240849411	NP_001155406.1	554	1.86162e-66	histone acetyltransferase-like [Acyrthosiphon pisum]>gi|328700946|ref|XP_003241435.1| PREDICTED: DNA-directed RNA polymerase II 16 kDa polypeptide-like [Acyrthosiphon pisum]>gi|239793466|dbj|BAH72847.1| ACYPI000946 [Acyrthosiphon pisum]	240849410	NM_001161934.1	861	0	Acyrthosiphon pisum histone acetyltransferase-like (LOC100159587), mRNA >gnl|BL_ORD_ID|6896886 Acyrthosiphon pisum ACYPI000946 mRNA, clone: 561K15, complete cds, full-insert cDNA sequence based on the ESTs (5'-EST:FF320716, 3'-EST:FF321783)	K03012	RPB4, POLR2D	DNA-directed RNA polymerase II subunit RPB4	http://www.genome.jp/dbget-bin/www_bget?ko:K03012	Q9VEA5	365	3.72735e-40	DNA-directed RNA polymerase II 16 kDa polypeptide OS=Drosophila melanogaster GN=Rpb4 PE=2 SV=5	PF09090//PF03874	MIF4G like//RNA polymerase Rpb4	GO:0006206//GO:0016070//GO:0006144//GO:0006351	pyrimidine nucleobase metabolic process//RNA metabolic process//purine nucleobase metabolic process//transcription, DNA-templated	GO:0000166//GO:0003899	nucleotide binding//DNA-directed RNA polymerase activity	GO:0005730	nucleolus	KOG2351	RNA polymerase II, fourth largest subunit
c12284_g1	1284	242247367	NP_001156260.1	1552	0	U3 small nucleolar ribonucleoprotein protein imp4-like [Acyrthosiphon pisum]>gi|239789438|dbj|BAH71344.1| ACYPI008198 [Acyrthosiphon pisum]	402746555	NM_001162788.2	912	0	Acyrthosiphon pisum U3 small nucleolar ribonucleoprotein protein imp4-like (LOC100167399), mRNA	K14561	IMP4	U3 small nucleolar ribonucleoprotein protein IMP4	http://www.genome.jp/dbget-bin/www_bget?ko:K14561	Q5PQR5	957	7.65784e-126	U3 small nucleolar ribonucleoprotein protein IMP4 OS=Rattus norvegicus GN=Imp4 PE=2 SV=1	PF00439	Bromodomain	--	--	GO:0005515	protein binding	--	--	KOG2781	U3 small nucleolar ribonucleoprotein (snoRNP) component
c8548_g1	340	--	--	--	--	--	641666908	XM_003245049.2	271	3.1663e-138	PREDICTED: Acyrthosiphon pisum cardioacceleratory peptide receptor-like (LOC100574733), transcript variant X1, mRNA	--	--	--	--	--	--	--	--	--	--	--	--	--	--	--	--	--	--
c966_g1	322	--	--	--	--	--	641678150	XM_003247846.2	279	1.06448e-142	PREDICTED: Acyrthosiphon pisum uncharacterized LOC100568742 (LOC100568742), mRNA	--	--	--	--	--	--	--	--	--	--	--	--	--	--	--	--	--	--
c23239_g1	225	328714915	XP_003245489.1	117	2.40325e-06	PREDICTED: uncharacterized protein LOC100572661 [Acyrthosiphon pisum]	641668530	XM_003245441.2	99	8.19182e-43	PREDICTED: Acyrthosiphon pisum uncharacterized LOC100572661 (LOC100572661), mRNA	--	--	--	--	--	--	--	--	--	--	--	--	--	--	--	--	--	--
c30573_g1	392	196049779	3CWB	391	4.85344e-45	Chain E, Chicken Cytochrome Bc1 Complex Inhibited By An Iodinated Analogue Of The Polyketide Crocacin-d>gi|196049789|pdb|3CWB|R Chain R, Chicken Cytochrome Bc1 Complex Inhibited By An Iodinated Analogue Of The Polyketide Crocacin-d>gi|228312417|pdb|3H1H|E Chain E, Cytochrome Bc1 Complex From Chicken>gi|228312427|pdb|3H1H|R Chain R, Cytochrome Bc1 Complex From Chicken>gi|228312439|pdb|3H1I|E Chain…	57524865	NM_001005843.1	385	0	Gallus gallus ubiquinol-cytochrome c reductase, Rieske iron-sulfur polypeptide 1 (UQCRFS1), mRNA >gnl|BL_ORD_ID|1272825 Gallus gallus mRNA for hypothetical protein, clone 5b19	K00411	UQCRFS1, RIP1, petA	ubiquinol-cytochrome c reductase iron-sulfur subunit	http://www.genome.jp/dbget-bin/www_bget?ko:K00411	Q5ZLR5	394	5.15669e-46	Cytochrome b-c1 complex subunit Rieske, mitochondrial OS=Gallus gallus GN=UQCRFS1 PE=1 SV=1	PF01058//PF00355	NADH ubiquinone oxidoreductase, 20 Kd subunit//Rieske [2Fe-2S] domain	GO:0055114//GO:0022900//GO:0015992//GO:0006118//GO:0006119	oxidation-reduction process//electron transport chain//proton transport//obsolete electron transport//oxidative phosphorylation	GO:0046872//GO:0008121//GO:0051537//GO:0016491//GO:0051536	metal ion binding//ubiquinol-cytochrome-c reductase activity//2 iron, 2 sulfur cluster binding//oxidoreductase activity//iron-sulfur cluster binding	GO:0070469//GO:0005743//GO:0016021	respiratory chain//mitochondrial inner membrane//integral component of membrane	KOG1671	Ubiquinol cytochrome c reductase, subunit RIP1
c10994_g1	499	--	--	--	--	--	--	--	--	--	--	--	--	--	--	--	--	--	--	--	--	--	--	--	--	--	--	--	--
c11783_g1	3276	328717828	XP_001943568.2	4484	0	PREDICTED: cap-specific mRNA (nucleoside-2'-O-)-methyltransferase 1 [Acyrthosiphon pisum]>gi|641671862|ref|XP_008185744.1| PREDICTED: cap-specific mRNA (nucleoside-2'-O-)-methyltransferase 1 [Acyrthosiphon pisum]	641671861	XM_008187522.1	2766	0	PREDICTED: Acyrthosiphon pisum cap-specific mRNA (nucleoside-2'-O-)-methyltransferase 1 (LOC100165143), transcript variant X1, mRNA	K14589	CMTR1, FTSJD2, MTR1	cap1 methyltransferase	http://www.genome.jp/dbget-bin/www_bget?ko:K14589	Q803R5	1425	1.21975e-179	Cap-specific mRNA (nucleoside-2'-O-)-methyltransferase 1 OS=Danio rerio GN=cmtr1 PE=2 SV=1	PF01585//PF01728	G-patch domain//FtsJ-like methyltransferase	GO:0032259	methylation	GO:0003676//GO:0008168	nucleic acid binding//methyltransferase activity	--	--	KOG1099	SAM-dependent methyltransferase/cell division protein FtsJ
c25331_g1	412	--	--	--	--	--	--	--	--	--	--	--	--	--	--	--	--	--	--	--	--	--	--	--	--	--	--	--	--
c13852_g1	3017	328718036	XP_003246365.1	2028	0	PREDICTED: uncharacterized protein LOC100571088 [Acyrthosiphon pisum]>gi|641672124|ref|XP_008185827.1| PREDICTED: uncharacterized protein LOC100571088 [Acyrthosiphon pisum]	641672122	XM_003246317.2	1785	0	PREDICTED: Acyrthosiphon pisum uncharacterized LOC100571088 (LOC100571088), transcript variant X1, mRNA	K06105	TJP4, PILT	tight junction protein 4 (peripheral)	http://www.genome.jp/dbget-bin/www_bget?ko:K06105	Q9DCD5	243	8.44961e-20	Tight junction-associated protein 1 OS=Mus musculus GN=Tjap1 PE=1 SV=1	PF02875	Mur ligase family, glutamate ligase domain	GO:0009058	biosynthetic process	GO:0005524//GO:0016874	ATP binding//ligase activity	--	--	--	--
c7153_g1	1388	328698009	XP_001943544.2	1285	6.32957e-158	PREDICTED: uncharacterized threonine-rich GPI-anchored glycoprotein PJ4664.02 [Acyrthosiphon pisum]>gi|641648840|ref|XP_008183683.1| PREDICTED: uncharacterized threonine-rich GPI-anchored glycoprotein PJ4664.02 [Acyrthosiphon pisum]	641648839	XM_008185461.1	1142	0	PREDICTED: Acyrthosiphon pisum uncharacterized threonine-rich GPI-anchored glycoprotein PJ4664.02 (LOC100160772), transcript variant X2, mRNA	--	--	--	--	--	--	--	--	--	--	--	--	--	--	--	--	--	--
c15193_g1	1276	--	--	--	--	--	--	--	--	--	--	--	--	--	--	--	--	--	--	--	--	--	--	--	--	--	--	--	--
c16987_g1	233	--	--	--	--	--	--	--	--	--	--	--	--	--	--	--	--	--	--	--	--	--	--	--	--	--	--	--	--
c16396_g1	401	641674365	XP_008186658.1	433	4.46965e-48	PREDICTED: mitochondrial sodium/hydrogen exchanger 9B2-like [Acyrthosiphon pisum]	641674364	XM_008188436.1	328	7.81873e-170	PREDICTED: Acyrthosiphon pisum mitochondrial sodium/hydrogen exchanger 9B2-like (LOC100167085), mRNA	--	--	--	--	--	--	--	--	--	--	--	--	--	--	--	--	--	--
c28243_g1	211	--	--	--	--	--	--	--	--	--	--	--	--	--	--	--	--	--	--	PF05314	Baculovirus occlusion-derived virus envelope protein EC27	--	--	--	--	GO:0019031	viral envelope	--	--
c15042_g1	1948	641668720	XP_008184550.1	927	3.81518e-178	PREDICTED: LOW QUALITY PROTEIN: polymerase delta-interacting protein 2-like [Acyrthosiphon pisum]	641668719	XM_008186328.1	899	0	PREDICTED: Acyrthosiphon pisum polymerase delta-interacting protein 2-like (LOC100158951), mRNA	K17809	POLDIP2	polymerase delta-interacting protein 2	http://www.genome.jp/dbget-bin/www_bget?ko:K17809	Q9Y2S7	614	6.24316e-122	Polymerase delta-interacting protein 2 OS=Homo sapiens GN=POLDIP2 PE=1 SV=1	PF08755	Hemimethylated DNA-binding protein YccV like	--	--	GO:0003677	DNA binding	--	--	KOG4408	Putative Mg2+ and Co2+ transporter CorD
c3410_g1	293	--	--	--	--	--	641664334	XM_008184755.1	212	1.68386e-105	PREDICTED: Acyrthosiphon pisum insulin-like peptide receptor (LOC100169464), transcript variant X3, mRNA	--	--	--	--	--	--	--	--	--	--	--	--	--	--	--	--	--	--
c15129_g1	3926	193586979	XP_001952482.1	2292	0	PREDICTED: tyrosine-protein kinase CSK [Acyrthosiphon pisum]>gi|641672286|ref|XP_008185880.1| PREDICTED: tyrosine-protein kinase CSK [Acyrthosiphon pisum]>gi|641672288|ref|XP_008185881.1| PREDICTED: tyrosine-protein kinase CSK [Acyrthosiphon pisum]	641672287	XM_008187659.1	1626	0	PREDICTED: Acyrthosiphon pisum tyrosine-protein kinase CSK (LOC100169504), transcript variant X3, mRNA	K05728	CSK	c-src tyrosine kinase	http://www.genome.jp/dbget-bin/www_bget?ko:K05728	P41241	1146	9.93887e-142	Tyrosine-protein kinase CSK OS=Mus musculus GN=Csk PE=1 SV=2	PF07714//PF00069	Protein tyrosine kinase//Protein kinase domain	GO:0006468	protein phosphorylation	GO:0005524//GO:0004672	ATP binding//protein kinase activity	--	--	KOG0197	Tyrosine kinases
c26824_g1	259	--	--	--	--	--	--	--	--	--	--	--	--	--	--	--	--	--	--	--	--	--	--	--	--	--	--	--	--
c13018_g1	1259	--	--	--	--	--	--	--	--	--	--	--	--	--	--	--	--	--	--	--	--	--	--	--	--	--	--	--	--
c20421_g1	585	--	--	--	--	--	--	--	--	--	--	--	--	--	--	--	--	--	--	--	--	--	--	--	--	--	--	--	--
c8687_g1	695	--	--	--	--	--	641676765	XM_008189309.1	98	1.00844e-41	PREDICTED: Acyrthosiphon pisum calcium/calmodulin-dependent protein kinase type II alpha chain (LOC100161639), partial mRNA	--	--	--	--	--	--	--	--	PF04083	Partial alpha/beta-hydrolase lipase region	GO:0006629	lipid metabolic process	--	--	--	--	--	--
c16432_g1	209	328720093	XP_003246949.1	377	8.40043e-43	PREDICTED: uncharacterized protein LOC100573750, partial [Acyrthosiphon pisum]	641674262	XM_003246901.2	191	5.41101e-94	PREDICTED: Acyrthosiphon pisum uncharacterized LOC100573750 (LOC100573750), partial mRNA	--	--	--	--	--	--	--	--	--	--	--	--	--	--	--	--	--	--
c24478_g1	517	--	--	--	--	--	--	--	--	--	--	--	--	--	--	--	--	--	--	--	--	--	--	--	--	--	--	--	--
c18483_g1	412	--	--	--	--	--	--	--	--	--	--	--	--	--	--	--	--	--	--	--	--	--	--	--	--	--	--	--	--
c6398_g2	402	641668636	XP_008184525.1	686	8.73371e-82	PREDICTED: probable G-protein coupled receptor 125 [Acyrthosiphon pisum]	641668635	XM_008186303.1	375	0	PREDICTED: Acyrthosiphon pisum probable G-protein coupled receptor 125 (LOC100158790), mRNA	--	--	--	--	Q8IWK6	134	1.73803e-08	Adhesion G protein-coupled receptor A3 OS=Homo sapiens GN=ADGRA3 PE=1 SV=2	--	--	--	--	--	--	--	--	--	--
c3574_g1	514	--	--	--	--	--	--	--	--	--	--	--	--	--	--	--	--	--	--	--	--	--	--	--	--	--	--	--	--
c15031_g1	3927	795013507	XP_011883556.1	445	5.47363e-44	PREDICTED: uncharacterized protein LOC105570728 [Vollenhovia emeryi]	146149422	AC202222.3	440	0	Acyrthosiphon pisum BAC VMRC38-10-A8 (Benaroya Research Institute VMRC38 Acrythosiphon pisum (Pea Aphid) BAC library) complete sequence	--	--	--	--	--	--	--	--	PF16851	Stomagen	GO:2000123	positive regulation of stomatal complex development	--	--	--	--	--	--
c26501_g1	423	470426331	XP_004337885.1	342	3.01973e-38	ubiquitinconjugating enzyme E2, putative [Acanthamoeba castellanii str. Neff]>gi|440794717|gb|ELR15872.1| ubiquitinconjugating enzyme E2, putative [Acanthamoeba castellanii str. Neff]	116633340	CT833144.1	423	0	Oryza sativa (indica cultivar-group) cDNA clone:OSIGCPI032N23, full insert sequence	K06689	UBE2D_E, UBC4, UBC5	ubiquitin-conjugating enzyme E2 D/E	http://www.genome.jp/dbget-bin/www_bget?ko:K06689	Q8S919	381	1.86724e-45	Ubiquitin-conjugating enzyme E2 5B OS=Oryza sativa subsp. japonica GN=UBC5B PE=2 SV=1	--	--	--	--	--	--	--	--	KOG0417	Ubiquitin-protein ligase
c26404_g1	411	--	--	--	--	--	--	--	--	--	--	--	--	--	--	--	--	--	--	--	--	--	--	--	--	--	--	--	--
c12317_g1	1934	193652742	XP_001942523.1	1811	0	PREDICTED: short-chain specific acyl-CoA dehydrogenase, mitochondrial-like [Acyrthosiphon pisum]	641657768	XM_001942488.3	1314	0	PREDICTED: Acyrthosiphon pisum short-chain specific acyl-CoA dehydrogenase, mitochondrial-like (LOC100166852), mRNA	K00248	ACADS, bcd	butyryl-CoA dehydrogenase	http://www.genome.jp/dbget-bin/www_bget?ko:K00248	Q07417	1043	6.16292e-134	Short-chain specific acyl-CoA dehydrogenase, mitochondrial OS=Mus musculus GN=Acads PE=1 SV=2	PF02770//PF02771//PF00441	Acyl-CoA dehydrogenase, middle domain//Acyl-CoA dehydrogenase, N-terminal domain//Acyl-CoA dehydrogenase, C-terminal domain	GO:0008152//GO:0006118//GO:0055114	metabolic process//obsolete electron transport//oxidation-reduction process	GO:0016627//GO:0050660//GO:0003995	oxidoreductase activity, acting on the CH-CH group of donors//flavin adenine dinucleotide binding//acyl-CoA dehydrogenase activity	--	--	KOG0139	Short-chain acyl-CoA dehydrogenase
c16113_g1	208	--	--	--	--	--	--	--	--	--	--	--	--	--	--	--	--	--	--	--	--	--	--	--	--	--	--	--	--
c27117_g1	223	--	--	--	--	--	--	--	--	--	--	--	--	--	--	--	--	--	--	--	--	--	--	--	--	--	--	--	--
c10189_g1	496	--	--	--	--	--	--	--	--	--	--	--	--	--	--	--	--	--	--	--	--	--	--	--	--	--	--	--	--
c25448_g1	472	--	--	--	--	--	--	--	--	--	--	--	--	--	--	--	--	--	--	--	--	--	--	--	--	--	--	--	--
c23044_g1	421	--	--	--	--	--	--	--	--	--	--	--	--	--	--	--	--	--	--	--	--	--	--	--	--	--	--	--	--
c31488_g1	236	--	--	--	--	--	--	--	--	--	--	--	--	--	--	--	--	--	--	--	--	--	--	--	--	--	--	--	--
c24642_g1	790	328700493	XP_001950530.2	1406	3.60201e-175	PREDICTED: laminin subunit alpha-1 [Acyrthosiphon pisum]	641652062	XM_001950495.3	718	0	PREDICTED: Acyrthosiphon pisum laminin subunit alpha-1 (LOC100162936), mRNA	K05637	LAMA1_2	laminin, alpha 1/2	http://www.genome.jp/dbget-bin/www_bget?ko:K05637	P25391	205	1.68295e-16	Laminin subunit alpha-1 OS=Homo sapiens GN=LAMA1 PE=1 SV=2	--	--	--	--	--	--	--	--	KOG1836	Extracellular matrix glycoprotein Laminin subunits alpha and gamma
c23479_g1	296	641650085	XP_001949022.3	334	3.34765e-34	PREDICTED: microtubule-associated protein tau [Acyrthosiphon pisum]	641650084	XM_001948987.3	203	1.71538e-100	PREDICTED: Acyrthosiphon pisum microtubule-associated protein tau (LOC100160462), mRNA	--	--	--	--	--	--	--	--	--	--	--	--	--	--	--	--	--	--
c27833_g1	226	--	--	--	--	--	--	--	--	--	--	--	--	--	--	--	--	--	--	PF03554//PF02706	UL73 viral envelope glycoprotein//Chain length determinant protein	GO:0009103	lipopolysaccharide biosynthetic process	--	--	GO:0019031//GO:0016020	viral envelope//membrane	--	--
c6150_g1	341	--	--	--	--	--	--	--	--	--	--	--	--	--	--	--	--	--	--	--	--	--	--	--	--	--	--	--	--
c27967_g1	265	--	--	--	--	--	--	--	--	--	--	--	--	--	--	--	--	--	--	--	--	--	--	--	--	--	--	--	--
c19891_g1	282	--	--	--	--	--	--	--	--	--	--	--	--	--	--	--	--	--	--	--	--	--	--	--	--	--	--	--	--
c21899_g1	227	--	--	--	--	--	--	--	--	--	--	--	--	--	--	--	--	--	--	--	--	--	--	--	--	--	--	--	--
c18962_g1	547	641677308	XP_008187723.1	966	1.39427e-121	PREDICTED: glutamate receptor ionotropic, NMDA 2B isoform X3 [Acyrthosiphon pisum]	641677307	XM_008189501.1	520	0	PREDICTED: Acyrthosiphon pisum glutamate receptor ionotropic, NMDA 2B (LOC100167874), transcript variant X3, mRNA	K05210	GRIN2B	glutamate receptor ionotropic, NMDA 2B	http://www.genome.jp/dbget-bin/www_bget?ko:K05210	Q5R1P3	162	1.1143e-11	Glutamate receptor ionotropic, NMDA 2B OS=Canis familiaris GN=GRIN2B PE=2 SV=1	--	--	--	--	--	--	--	--	KOG1053	Glutamate-gated NMDA-type ion channel receptor subunit GRIN2A and related subunits
c22915_g1	285	--	--	--	--	--	641663669	XM_008184504.1	259	1.2178e-131	PREDICTED: Acyrthosiphon pisum syntaxin-binding protein 5 (LOC100159393), transcript variant X4, mRNA	--	--	--	--	--	--	--	--	PF01213	Adenylate cyclase associated (CAP) N terminal	GO:0007010	cytoskeleton organization	GO:0003779	actin binding	--	--	--	--
c32035_g1	325	--	--	--	--	--	--	--	--	--	--	--	--	--	--	--	--	--	--	--	--	--	--	--	--	--	--	--	--
c21942_g1	302	545806960	XP_005660860.1	534	2.16589e-67	PREDICTED: ferritin heavy chain isoform X1 [Sus scrofa]	371922881	AK394517.1	302	1.62316e-155	Sus scrofa mRNA, clone: MLN010076E09, expressed in mesenteric lymph node	K00522	FTH1	ferritin heavy chain	http://www.genome.jp/dbget-bin/www_bget?ko:K00522	P08267	524	3.45184e-67	Ferritin heavy chain OS=Gallus gallus GN=FTH PE=2 SV=2	PF00210//PF02915//PF02387	Ferritin-like domain//Rubrerythrin//IncFII RepA protein family	GO:0006879//GO:0006276//GO:0055114	cellular iron ion homeostasis//plasmid maintenance//oxidation-reduction process	GO:0008199//GO:0046872//GO:0016491	ferric iron binding//metal ion binding//oxidoreductase activity	--	--	KOG2332	Ferritin
c17106_g1	286	--	--	--	--	--	--	--	--	--	--	--	--	--	--	--	--	--	--	--	--	--	--	--	--	--	--	--	--
c14899_g1	451	--	--	--	--	--	--	--	--	--	--	--	--	--	--	--	--	--	--	--	--	--	--	--	--	--	--	--	--
c461_g1	612	641656649	XP_008180045.1	1002	8.78713e-132	PREDICTED: transcription factor tau subunit sfc1 [Acyrthosiphon pisum]	641656648	XM_008181823.1	570	0	PREDICTED: Acyrthosiphon pisum transcription factor tau subunit sfc1 (LOC103308447), mRNA	--	--	--	--	--	--	--	--	--	--	--	--	--	--	--	--	--	--
c12370_g1	722	290462013	ADD24054.1	345	4.95475e-38	Probable 60S ribosomal protein L37-A [Lepeophtheirus salmonis]>gi|290561134|gb|ADD37969.1| Probable 60S ribosomal protein L37-A [Lepeophtheirus salmonis]	297607917	NM_001067447.2	472	0	Oryza sativa Japonica Group Os08g0128500 (Os08g0128500) mRNA, complete cds	K02922	RP-L37e, RPL37	large subunit ribosomal protein L37e	http://www.genome.jp/dbget-bin/www_bget?ko:K02922	Q8LFH7	407	1.64353e-48	60S ribosomal protein L37-1 OS=Arabidopsis thaliana GN=RPL37A PE=3 SV=1	PF01907//PF10584	Ribosomal protein L37e//Proteasome subunit A N-terminal signature	GO:0042254//GO:0006511//GO:0006412	ribosome biogenesis//ubiquitin-dependent protein catabolic process//translation	GO:0003735//GO:0004175//GO:0046872//GO:0019843	structural constituent of ribosome//endopeptidase activity//metal ion binding//rRNA binding	GO:0005622//GO:0019773//GO:0005840	intracellular//proteasome core complex, alpha-subunit complex//ribosome	KOG3475	60S ribosomal protein L37
c22471_g1	993	193613049	XP_001952515.1	1649	0	PREDICTED: uncharacterized protein LOC100161200 [Acyrthosiphon pisum]	641660348	XM_001952480.3	894	0	PREDICTED: Acyrthosiphon pisum uncharacterized LOC100161200 (LOC100161200), mRNA	--	--	--	--	--	--	--	--	--	--	--	--	--	--	--	--	--	--
c11304_g1	2207	--	--	--	--	--	--	--	--	--	--	--	--	--	--	--	--	--	--	PF03552	Cellulose synthase	GO:0030244//GO:0006011//GO:0005985//GO:0005982	cellulose biosynthetic process//UDP-glucose metabolic process//sucrose metabolic process//starch metabolic process	GO:0016760	cellulose synthase (UDP-forming) activity	GO:0016020	membrane	--	--
c7639_g1	1137	193625043	XP_001943865.1	1018	6.53648e-136	PREDICTED: ras-related protein Rac1 [Acyrthosiphon pisum]	641678667	XM_001943830.3	1111	0	PREDICTED: Acyrthosiphon pisum ras-related protein Rac1 (LOC100168858), mRNA	K04392	RAC1	Ras-related C3 botulinum toxin substrate 1	http://www.genome.jp/dbget-bin/www_bget?ko:K04392	P40792	938	3.07879e-125	Ras-related protein Rac1 OS=Drosophila melanogaster GN=Rac1 PE=1 SV=2	PF00071//PF00025//PF08477	Ras family//ADP-ribosylation factor family//Ras of Complex, Roc, domain of DAPkinase	GO:0007264	small GTPase mediated signal transduction	GO:0005525	GTP binding	--	--	KOG0393	Ras-related small GTPase, Rho type
c19293_g1	323	641679298	XP_008188500.1	388	8.21638e-41	PREDICTED: uncharacterized protein LOC100164676 isoform X2 [Acyrthosiphon pisum]	641679297	XM_008190278.1	273	2.31216e-139	PREDICTED: Acyrthosiphon pisum uncharacterized LOC100164676 (LOC100164676), transcript variant X4, mRNA	--	--	--	--	--	--	--	--	--	--	--	--	--	--	--	--	--	--
c9433_g1	352	--	--	--	--	--	--	--	--	--	--	--	--	--	--	--	--	--	--	--	--	--	--	--	--	--	--	--	--
c18054_g1	300	--	--	--	--	--	--	--	--	--	--	--	--	--	--	--	--	--	--	--	--	--	--	--	--	--	--	--	--
c29240_g1	206	--	--	--	--	--	641669205	XM_001942584.3	128	5.58935e-59	PREDICTED: Acyrthosiphon pisum KN motif and ankyrin repeat domain-containing protein 2 (LOC100164184), mRNA	--	--	--	--	--	--	--	--	--	--	--	--	--	--	--	--	--	--
c30210_g1	337	--	--	--	--	--	--	--	--	--	--	--	--	--	--	--	--	--	--	--	--	--	--	--	--	--	--	--	--
c18481_g1	216	641653959	XP_008179004.1	348	4.12271e-36	PREDICTED: muscle M-line assembly protein unc-89 isoform X6 [Acyrthosiphon pisum]	--	--	--	--	--	--	--	--	--	--	--	--	--	PF01220	Dehydroquinase class II	GO:0009094//GO:0000162//GO:0006571	L-phenylalanine biosynthetic process//tryptophan biosynthetic process//tyrosine biosynthetic process	GO:0003855	3-dehydroquinate dehydratase activity	--	--	--	--
c15373_g1	838	193638967	XP_001943714.1	254	2.00382e-21	PREDICTED: putative ribosomal RNA methyltransferase NOP2 [Acyrthosiphon pisum]	641659452	XM_001943679.3	508	0	PREDICTED: Acyrthosiphon pisum putative ribosomal RNA methyltransferase NOP2 (LOC100159906), mRNA	--	--	--	--	--	--	--	--	--	--	--	--	--	--	--	--	--	--
c13789_g1	2228	--	--	--	--	--	--	--	--	--	--	--	--	--	--	--	--	--	--	--	--	--	--	--	--	--	--	--	--
c14205_g1	2492	193683588	XP_001951150.1	3096	0	PREDICTED: N-acetylgalactosaminyltransferase 7 [Acyrthosiphon pisum]	641671280	XM_001951115.3	1959	0	PREDICTED: Acyrthosiphon pisum N-acetylgalactosaminyltransferase 7 (LOC100164321), mRNA	K00710	GALNT	polypeptide N-acetylgalactosaminyltransferase	http://www.genome.jp/dbget-bin/www_bget?ko:K00710	Q8MV48	1999	0	N-acetylgalactosaminyltransferase 7 OS=Drosophila melanogaster GN=GalNAc-T2 PE=2 SV=2	--	--	--	--	--	--	--	--	KOG3737	Predicted polypeptide N-acetylgalactosaminyltransferase
c27387_g1	341	--	--	--	--	--	--	--	--	--	--	--	--	--	--	--	--	--	--	--	--	--	--	--	--	--	--	--	--
c24470_g1	781	470465036	XP_004341573.1	599	1.34298e-74	ribosomal protein L22, putative [Acanthamoeba castellanii str. Neff]>gi|440798419|gb|ELR19487.1| ribosomal protein L22, putative [Acanthamoeba castellanii str. Neff]	115478211	NM_001069236.1	777	0	Oryza sativa Japonica Group Os09g0258600 (Os09g0258600) mRNA, complete cds	K02880	RP-L17e, RPL17	large subunit ribosomal protein L17e	http://www.genome.jp/dbget-bin/www_bget?ko:K02880	O48557	789	7.46516e-105	60S ribosomal protein L17 OS=Zea mays GN=RPL17 PE=2 SV=1	PF00237	Ribosomal protein L22p/L17e	GO:0006412//GO:0042254	translation//ribosome biogenesis	GO:0003735	structural constituent of ribosome	GO:0005840	ribosome	KOG3353	60S ribosomal protein L22
c7260_g1	323	--	--	--	--	--	--	--	--	--	--	--	--	--	--	--	--	--	--	--	--	--	--	--	--	--	--	--	--
c17570_g1	267	--	--	--	--	--	--	--	--	--	--	--	--	--	--	--	--	--	--	--	--	--	--	--	--	--	--	--	--
c14787_g1	1874	--	--	--	--	--	--	--	--	--	--	--	--	--	--	--	--	--	--	--	--	--	--	--	--	--	--	--	--
c8567_g1	2330	328722444	XP_001948516.2	2248	0	PREDICTED: serine/threonine-protein kinase MST4 [Acyrthosiphon pisum]	641676768	XM_001948481.3	2009	0	PREDICTED: Acyrthosiphon pisum serine/threonine-protein kinase MST4 (LOC100160839), mRNA	K08838	STK24_25_MST4	serine/threonine-protein kinase 24/25/MST4	http://www.genome.jp/dbget-bin/www_bget?ko:K08838	Q9P289	1127	1.06408e-144	Serine/threonine-protein kinase 26 OS=Homo sapiens GN=STK26 PE=1 SV=2	PF07714//PF00069	Protein tyrosine kinase//Protein kinase domain	GO:0006468	protein phosphorylation	GO:0004672//GO:0005524	protein kinase activity//ATP binding	--	--	KOG0201	Serine/threonine protein kinase
c1301_g1	732	253735685	NP_001156699.1	1133	9.2145e-154	WD repeat-containing protein 74-like [Acyrthosiphon pisum]>gi|239791382|dbj|BAH72164.1| ACYPI001859 [Acyrthosiphon pisum]	253735684	NM_001163227.1	530	0	Acyrthosiphon pisum WD repeat-containing protein 74-like (LOC100160572), mRNA	K14841	NSA1, WDR74	ribosome biogenesis protein NSA1	http://www.genome.jp/dbget-bin/www_bget?ko:K14841	Q58D06	199	1.5819e-16	WD repeat-containing protein 74 OS=Bos taurus GN=WDR74 PE=2 SV=1	--	--	--	--	--	--	--	--	KOG3881	Uncharacterized conserved protein
c13816_g1	2504	193695330	XP_001946854.1	1465	0	PREDICTED: uncharacterized protein LOC100158767 [Acyrthosiphon pisum]	641654965	XM_001946819.3	872	0	PREDICTED: Acyrthosiphon pisum uncharacterized LOC100158767 (LOC100158767), mRNA	--	--	--	--	Q9D3D0	130	1.70577e-06	Alpha-tocopherol transfer protein-like OS=Mus musculus GN=Ttpal PE=2 SV=3	--	--	--	--	--	--	--	--	--	--
c8229_g1	271	641657947	XP_008180537.1	386	1.32133e-43	PREDICTED: uncharacterized protein LOC100165939 [Acyrthosiphon pisum]	641657946	XM_008182315.1	192	2.02231e-94	PREDICTED: Acyrthosiphon pisum uncharacterized LOC100165939 (LOC100165939), mRNA	K14313	NUP35, NUP53	nuclear pore complex protein Nup53	http://www.genome.jp/dbget-bin/www_bget?ko:K14313	--	--	--	--	--	--	--	--	--	--	--	--	--	--
c17646_g1	341	--	--	--	--	--	--	--	--	--	--	--	--	--	--	--	--	--	--	--	--	--	--	--	--	--	--	--	--
c5161_g1	317	--	--	--	--	--	641657191	XM_001943691.3	201	2.39617e-99	PREDICTED: Acyrthosiphon pisum acyl-CoA Delta(11) desaturase-like (LOC100168230), transcript variant X1, mRNA	--	--	--	--	--	--	--	--	--	--	--	--	--	--	--	--	--	--
c3016_g1	559	328710165	XP_003244184.1	983	3.03057e-124	PREDICTED: tyrosine-protein phosphatase 99A isoform X2 [Acyrthosiphon pisum]	641663246	XM_003244136.2	542	0	PREDICTED: Acyrthosiphon pisum tyrosine-protein phosphatase 99A (LOC100166608), transcript variant X2, mRNA	K16667	PTPRG	receptor-type tyrosine-protein phosphatase gamma	http://www.genome.jp/dbget-bin/www_bget?ko:K16667	P35832	444	1.03566e-48	Tyrosine-protein phosphatase 99A OS=Drosophila melanogaster GN=Ptp99A PE=2 SV=2	PF00102	Protein-tyrosine phosphatase	GO:0006570//GO:0006470	tyrosine metabolic process//protein dephosphorylation	GO:0004725	protein tyrosine phosphatase activity	--	--	KOG0789	Protein tyrosine phosphatase
c23227_g1	385	641664872	XP_008183168.1	678	3.29431e-79	PREDICTED: titin [Acyrthosiphon pisum]	641664871	XM_008184946.1	373	0	PREDICTED: Acyrthosiphon pisum titin (LOC100160310), mRNA	--	--	--	--	Q9I7U4	451	3.28409e-50	Titin OS=Drosophila melanogaster GN=sls PE=1 SV=3	PF13895	Immunoglobulin domain	--	--	GO:0005515	protein binding	--	--	--	--
c12806_g1	1067	193713838	XP_001945912.1	890	5.5109e-117	PREDICTED: tumor necrosis factor alpha-induced protein 8-like protein isoform X1 [Acyrthosiphon pisum]>gi|641670574|ref|XP_008185252.1| PREDICTED: tumor necrosis factor alpha-induced protein 8-like protein isoform X1 [Acyrthosiphon pisum]	641670573	XM_008187030.1	706	0	PREDICTED: Acyrthosiphon pisum tumor necrosis factor alpha-induced protein 8-like protein (LOC100162664), transcript variant X1, mRNA	--	--	--	--	A4IF78	401	6.07469e-45	Tumor necrosis factor alpha-induced protein 8 OS=Bos taurus GN=TNFAIP8 PE=2 SV=1	PF06330//PF01552	Trichodiene synthase (TRI5)//Picornavirus 2B protein	GO:0016114//GO:0006508//GO:0006144//GO:0018144//GO:0016106	terpenoid biosynthetic process//proteolysis//purine nucleobase metabolic process//RNA-protein covalent cross-linking//sesquiterpenoid biosynthetic process	GO:0005198//GO:0045482//GO:0008233//GO:0008234//GO:0016779//GO:0016787//GO:0003968//GO:0000166//GO:0016740	structural molecule activity//trichodiene synthase activity//peptidase activity//cysteine-type peptidase activity//nucleotidyltransferase activity//hydrolase activity//RNA-directed RNA polymerase activity//nucleotide binding//transferase activity	GO:0019012//GO:0031379	virion//RNA-directed RNA polymerase complex	--	--
c24944_g1	282	--	--	--	--	--	--	--	--	--	--	--	--	--	--	--	--	--	--	--	--	--	--	--	--	--	--	--	--
c26227_g1	1030	187179329	NP_001119642.1	647	4.94501e-81	twinstar [Acyrthosiphon pisum]>gi|52630915|gb|AAU84921.1| putative cofilin/actin depolymerizing factor-like [Aphis citricidus]>gi|89574487|gb|ABD76374.1| putative cofilin/actin depolymerizing factor-like protein [Acyrthosiphon pisum]	209870034	NM_001126170.2	931	0	Acyrthosiphon pisum twinstar (Tsr), mRNA	K05765	CFL	cofilin	http://www.genome.jp/dbget-bin/www_bget?ko:K05765	P45594	526	2.76896e-64	Cofilin/actin-depolymerizing factor homolog OS=Drosophila melanogaster GN=tsr PE=2 SV=1	PF00241	Cofilin/tropomyosin-type actin-binding protein	--	--	GO:0003779	actin binding	GO:0005622	intracellular	KOG1735	Actin depolymerizing factor
c21306_g1	256	--	--	--	--	--	--	--	--	--	--	--	--	--	--	--	--	--	--	--	--	--	--	--	--	--	--	--	--
c26488_g1	317	641655936	XP_008179782.1	562	2.41729e-66	PREDICTED: myelin regulatory factor [Acyrthosiphon pisum]	641655935	XM_008181560.1	278	3.7623e-142	PREDICTED: Acyrthosiphon pisum myelin regulatory factor (LOC103308338), mRNA	--	--	--	--	Q66IV1	354	4.94392e-38	Myelin regulatory factor OS=Xenopus laevis GN=myrf PE=2 SV=1	--	--	--	--	--	--	--	--	KOG3661	Uncharacterized conserved protein
c23446_g1	208	--	--	--	--	--	--	--	--	--	--	--	--	--	--	--	--	--	--	--	--	--	--	--	--	--	--	--	--
c13197_g1	2985	328712425	XP_001947776.2	3175	0	PREDICTED: ATP-binding cassette sub-family G member 1 [Acyrthosiphon pisum]	641665771	XM_001947741.3	2474	0	PREDICTED: Acyrthosiphon pisum ATP-binding cassette sub-family G member 1 (LOC100160558), mRNA	K05680	ABCG4	ATP-binding cassette, subfamily G (WHITE), member 4	http://www.genome.jp/dbget-bin/www_bget?ko:K05680	Q9H172	1202	3.20182e-150	ATP-binding cassette sub-family G member 4 OS=Homo sapiens GN=ABCG4 PE=1 SV=2	PF01061//PF01926//PF00005//PF13304//PF03193	ABC-2 type transporter//50S ribosome-binding GTPase//ABC transporter//AAA domain, putative AbiEii toxin, Type IV TA system//Protein of unknown function, DUF258	--	--	GO:0003924//GO:0016887//GO:0005525//GO:0005524	GTPase activity//ATPase activity//GTP binding//ATP binding	GO:0016020	membrane	KOG0061	Transporter, ABC superfamily (Breast cancer resistance protein)
c6217_g1	916	328717644	XP_001950683.2	1238	1.33659e-169	PREDICTED: protein takeout-like [Acyrthosiphon pisum]	641671618	XM_001950648.3	772	0	PREDICTED: Acyrthosiphon pisum protein takeout-like (LOC100168782), mRNA	--	--	--	--	Q9VBV3	344	1.41883e-36	Protein takeout OS=Drosophila melanogaster GN=to PE=2 SV=1	--	--	--	--	--	--	--	--	--	--
c16265_g1	229	--	--	--	--	--	--	--	--	--	--	--	--	--	--	--	--	--	--	--	--	--	--	--	--	--	--	--	--
c18333_g1	283	--	--	--	--	--	--	--	--	--	--	--	--	--	--	--	--	--	--	--	--	--	--	--	--	--	--	--	--
c7709_g1	526	--	--	--	--	--	--	--	--	--	--	--	--	--	--	--	--	--	--	--	--	--	--	--	--	--	--	--	--
c23034_g1	206	--	--	--	--	--	115444002	NM_001052316.1	206	2.44006e-102	Oryza sativa Japonica Group Os02g0130000 (Os02g0130000) mRNA, complete cds	--	--	--	--	--	--	--	--	PF02201	SWIB/MDM2 domain	--	--	GO:0005515	protein binding	--	--	--	--
c15791_g1	247	328709457	XP_003243966.1	357	1.53488e-37	PREDICTED: protein tincar [Acyrthosiphon pisum]	641662440	XM_003243918.2	169	1.10998e-81	PREDICTED: Acyrthosiphon pisum protein tincar (LOC100569180), mRNA	--	--	--	--	--	--	--	--	--	--	--	--	--	--	--	--	--	--
c33084_g1	223	--	--	--	--	--	--	--	--	--	--	--	--	--	--	--	--	--	--	--	--	--	--	--	--	--	--	--	--
c25907_g1	223	--	--	--	--	--	115470242	NM_001065255.1	223	9.49809e-112	Oryza sativa Japonica Group Os07g0108900 (Os07g0108900) mRNA, complete cds	--	--	--	--	Q6Q9I2	121	7.53472e-08	MADS-box transcription factor 15 OS=Oryza sativa subsp. japonica GN=MADS15 PE=1 SV=2	--	--	--	--	--	--	--	--	--	--
c6601_g1	375	193697641	XP_001945289.1	469	1.13758e-55	PREDICTED: uncharacterized protein LOC100164891 [Acyrthosiphon pisum]	641665520	XM_001945254.3	312	5.69725e-161	PREDICTED: Acyrthosiphon pisum uncharacterized LOC100164891 (LOC100164891), mRNA	--	--	--	--	--	--	--	--	--	--	--	--	--	--	--	--	--	--
c14908_g1	3783	641662599	XP_008182316.1	1984	0	PREDICTED: endophilin-A isoform X3 [Acyrthosiphon pisum]	641662598	XM_008184094.1	2402	0	PREDICTED: Acyrthosiphon pisum endophilin-A (LOC100169394), transcript variant X3, mRNA	K11247	SH3GL	endophilin-A	http://www.genome.jp/dbget-bin/www_bget?ko:K11247	Q8I190	1288	3.82231e-164	Endophilin-A OS=Drosophila virilis GN=endoA PE=3 SV=1	PF00018//PF14604//PF03114//PF08397	SH3 domain//Variant SH3 domain//BAR domain//IRSp53/MIM homology domain	GO:0007009	plasma membrane organization	GO:0005515	protein binding	GO:0005737	cytoplasm	KOG1118	Lysophosphatidic acid acyltransferase endophilin/SH3GL, involved in synaptic vesicle formation
c8990_g1	1922	328723243	XP_001949557.2	2136	0	PREDICTED: solute carrier family 46 member 3-like [Acyrthosiphon pisum]	641677718	XM_001949522.3	1571	0	PREDICTED: Acyrthosiphon pisum solute carrier family 46 member 3-like (LOC100165800), mRNA	K14613	SLC46A1_3	MFS transporter, PCFT/HCP family, solute carrier family 46 (folate transporter), member 1/3	http://www.genome.jp/dbget-bin/www_bget?ko:K14613	--	--	--	--	PF11093//PF07690	Mitochondrial export protein Som1//Major Facilitator Superfamily	GO:0055085	transmembrane transport	--	--	GO:0016021//GO:0042720	integral component of membrane//mitochondrial inner membrane peptidase complex	--	--
c28671_g1	333	528226329	EPY24384.1	303	1.63842e-31	serine/threonine kinase [Angomonas deanei]	42408680	AP004703.3	313	1.38952e-161	Oryza sativa Japonica Group genomic DNA, chromosome 8, PAC clone:P0528B09	K08796	BRSK	BR serine/threonine kinase	http://www.genome.jp/dbget-bin/www_bget?ko:K08796	Q6Z9F4	473	2.39274e-56	CBL-interacting protein kinase 6 OS=Oryza sativa subsp. japonica GN=CIPK6 PE=2 SV=1	PF07714//PF00069	Protein tyrosine kinase//Protein kinase domain	GO:0006468	protein phosphorylation	GO:0004672//GO:0005524	protein kinase activity//ATP binding	--	--	KOG0583	Serine/threonine protein kinase
c22688_g1	207	--	--	--	--	--	--	--	--	--	--	--	--	--	--	--	--	--	--	--	--	--	--	--	--	--	--	--	--
c5340_g1	247	--	--	--	--	--	--	--	--	--	--	--	--	--	--	--	--	--	--	--	--	--	--	--	--	--	--	--	--
c8209_g1	501	733909329	XP_010717456.1	743	3.79365e-96	PREDICTED: SPARC [Meleagris gallopavo]	733909328	XM_010719154.1	447	0	PREDICTED: Meleagris gallopavo secreted protein, acidic, cysteine-rich (osteonectin) (SPARC), mRNA	--	--	--	--	P36377	746	4.71743e-98	SPARC OS=Gallus gallus GN=SPARC PE=2 SV=1	PF00050//PF08117//PF07648//PF09289	Kazal-type serine protease inhibitor domain//Ptu family//Kazal-type serine protease inhibitor domain//Follistatin/Osteonectin-like EGF domain	GO:0009405//GO:0006810	pathogenesis//transport	GO:0005515//GO:0019855	protein binding//calcium channel inhibitor activity	GO:0005576	extracellular region	KOG4004	Matricellular protein Osteonectin/SPARC/BM-40
c12426_g1	818	--	--	--	--	--	641650290	XM_001946661.3	609	0	PREDICTED: Acyrthosiphon pisum facilitated trehalose transporter Tret1-like (LOC100169115), mRNA	--	--	--	--	--	--	--	--	--	--	--	--	--	--	--	--	--	--
c7119_g1	554	--	--	--	--	--	641677299	XM_008189498.1	449	0	PREDICTED: Acyrthosiphon pisum segment polarity protein dishevelled homolog DVL-3 (LOC100166217), transcript variant X2, mRNA	--	--	--	--	--	--	--	--	--	--	--	--	--	--	--	--	--	--
c18818_g1	229	--	--	--	--	--	--	--	--	--	--	--	--	--	--	--	--	--	--	--	--	--	--	--	--	--	--	--	--
c17808_g1	257	--	--	--	--	--	--	--	--	--	--	--	--	--	--	--	--	--	--	--	--	--	--	--	--	--	--	--	--
c8644_g1	1196	--	--	--	--	--	641664702	XM_001943261.3	1023	0	PREDICTED: Acyrthosiphon pisum furin-like protease 2 (LOC100164716), transcript variant X2, mRNA	--	--	--	--	--	--	--	--	--	--	--	--	--	--	--	--	--	--
c32896_g1	255	641657057	XP_008180199.1	421	4.98627e-46	PREDICTED: uncharacterized protein LOC100572761 isoform X2 [Acyrthosiphon pisum]	641657056	XM_008181977.1	230	1.41756e-115	PREDICTED: Acyrthosiphon pisum uncharacterized LOC100572761 (LOC100572761), transcript variant X2, mRNA	--	--	--	--	--	--	--	--	--	--	--	--	--	--	--	--	--	--
c27240_g1	298	--	--	--	--	--	115466001	NM_001063135.1	298	2.67573e-153	Oryza sativa Japonica Group Os06g0113900 (Os06g0113900) mRNA, complete cds	--	--	--	--	--	--	--	--	--	--	--	--	--	--	--	--	--	--
c32165_g1	352	--	--	--	--	--	641670425	XM_001943714.3	265	7.12174e-135	PREDICTED: Acyrthosiphon pisum MOG interacting and ectopic P-granules protein 1-like (LOC100160359), transcript variant X2, mRNA	--	--	--	--	--	--	--	--	--	--	--	--	--	--	--	--	--	--
c11046_g1	813	--	--	--	--	--	--	--	--	--	--	--	--	--	--	--	--	--	--	--	--	--	--	--	--	--	--	--	--
c11793_g1	1891	641657704	XP_008180447.1	2423	0	PREDICTED: leucine-rich repeat-containing protein 70-like [Acyrthosiphon pisum]	641657703	XM_008182225.1	1598	0	PREDICTED: Acyrthosiphon pisum leucine-rich repeat-containing protein 70-like (LOC100160705), mRNA	--	--	--	--	Q6UXM1	155	2.48425e-09	Leucine-rich repeats and immunoglobulin-like domains protein 3 OS=Homo sapiens GN=LRIG3 PE=2 SV=1	PF00560//PF13895//PF13855	Leucine Rich Repeat//Immunoglobulin domain//Leucine rich repeat	--	--	GO:0005515	protein binding	--	--	KOG0619	FOG: Leucine rich repeat
c18270_g1	263	--	--	--	--	--	--	--	--	--	--	--	--	--	--	--	--	--	--	--	--	--	--	--	--	--	--	--	--
c19541_g1	245	--	--	--	--	--	--	--	--	--	--	--	--	--	--	--	--	--	--	--	--	--	--	--	--	--	--	--	--
c10694_g1	2129	193641203	XP_001950830.1	1584	0	PREDICTED: congested-like trachea protein [Acyrthosiphon pisum]	641671791	XM_001950795.3	1305	0	PREDICTED: Acyrthosiphon pisum congested-like trachea protein (LOC100165538), mRNA	K15109	SLC25A20_29, CACT, CACL, CRC1	solute carrier family 25 (mitochondrial carnitine/acylcarnitine transporter), member 20/29	http://www.genome.jp/dbget-bin/www_bget?ko:K15109	Q9VQG4	866	2.29464e-108	Congested-like trachea protein OS=Drosophila melanogaster GN=colt PE=2 SV=1	--	--	--	--	--	--	--	--	KOG0758	Mitochondrial carnitine-acylcarnitine carrier protein
c10841_g1	765	242247253	NP_001156232.1	780	1.80294e-102	cytochrome c oxidase subunit Va-like [Acyrthosiphon pisum]>gi|239788126|dbj|BAH70757.1| ACYPI007006 [Acyrthosiphon pisum]	402747035	NM_001162760.2	632	0	Acyrthosiphon pisum cytochrome c oxidase subunit Va-like (LOC100166105), mRNA	K02264	COX5A	cytochrome c oxidase subunit 5a	http://www.genome.jp/dbget-bin/www_bget?ko:K02264	B0VYY3	358	2.33869e-40	Cytochrome c oxidase subunit 5A, mitochondrial OS=Otolemur crassicaudatus GN=COX5A PE=2 SV=1	PF05088//PF08683//PF02284	Bacterial NAD-glutamate dehydrogenase//Microtubule-binding calmodulin-regulated spectrin-associated//Cytochrome c oxidase subunit Va	GO:0006123//GO:0006118//GO:0006807//GO:0019551//GO:0015992	mitochondrial electron transport, cytochrome c to oxygen//obsolete electron transport//nitrogen compound metabolic process//glutamate catabolic process to 2-oxoglutarate//proton transport	GO:0004129//GO:0008017//GO:0004352	cytochrome-c oxidase activity//microtubule binding//glutamate dehydrogenase (NAD+) activity	GO:0045277//GO:0045298//GO:0005743	respiratory chain complex IV//tubulin complex//mitochondrial inner membrane	KOG4077	Cytochrome c oxidase, subunit Va/COX6
c26015_g1	351	--	--	--	--	--	--	--	--	--	--	--	--	--	--	--	--	--	--	--	--	--	--	--	--	--	--	--	--
c28362_g1	224	--	--	--	--	--	--	--	--	--	--	--	--	--	--	--	--	--	--	--	--	--	--	--	--	--	--	--	--
c18491_g1	1493	641671732	XP_008185703.1	2143	0	PREDICTED: uncharacterized protein LOC100168941 isoform X2 [Acyrthosiphon pisum]	641671731	XM_008187481.1	1330	0	PREDICTED: Acyrthosiphon pisum uncharacterized LOC100168941 (LOC100168941), transcript variant X2, mRNA	--	--	--	--	--	--	--	--	PF00651	BTB/POZ domain	--	--	GO:0005515	protein binding	--	--	--	--
c10630_g1	546	--	--	--	--	--	--	--	--	--	--	--	--	--	--	--	--	--	--	--	--	--	--	--	--	--	--	--	--
c32375_g1	204	328710001	XP_003244133.1	335	2.40889e-35	PREDICTED: SET and MYND domain-containing protein 4-like [Acyrthosiphon pisum]	641663043	XM_003244085.2	174	1.4828e-84	PREDICTED: Acyrthosiphon pisum SET and MYND domain-containing protein 4-like (LOC100575853), mRNA	--	--	--	--	--	--	--	--	--	--	--	--	--	--	--	--	--	--
c24136_g1	743	328697893	XP_001948747.2	1248	6.18696e-154	PREDICTED: WD repeat and FYVE domain-containing protein 3 isoform X2 [Acyrthosiphon pisum]	641648728	XM_001948712.3	704	0	PREDICTED: Acyrthosiphon pisum WD repeat and FYVE domain-containing protein 3 (LOC100161547), transcript variant X2, mRNA	--	--	--	--	Q6VNB8	324	9.20764e-32	WD repeat and FYVE domain-containing protein 3 OS=Mus musculus GN=Wdfy3 PE=1 SV=1	--	--	--	--	--	--	--	--	--	--
c26560_g1	576	328716457	XP_003245945.1	166	3.13151e-12	PREDICTED: uncharacterized protein LOC100575941 [Acyrthosiphon pisum]	641664220	XR_510713.1	462	0	PREDICTED: Acyrthosiphon pisum uncharacterized LOC100164044 (LOC100164044), ncRNA	--	--	--	--	--	--	--	--	--	--	--	--	--	--	--	--	--	--
c5248_g1	1631	193603478	XP_001952501.1	1718	0	PREDICTED: VIP36-like protein [Acyrthosiphon pisum]	641675082	XM_001952466.3	1456	0	PREDICTED: Acyrthosiphon pisum VIP36-like protein (LOC100166843), mRNA	K10082	LMAN2, VIP36	lectin, mannose-binding 2	http://www.genome.jp/dbget-bin/www_bget?ko:K10082	P59481	751	1.19936e-92	VIP36-like protein OS=Mus musculus GN=Lman2l PE=2 SV=1	PF00139//PF03388	Legume lectin domain//Legume-like lectin family	--	--	GO:0030246	carbohydrate binding	GO:0016020	membrane	KOG3839	Lectin VIP36, involved in the transport of glycoproteins carrying high mannose-type glycans
c25924_g1	301	--	--	--	--	--	--	--	--	--	--	--	--	--	--	--	--	--	--	--	--	--	--	--	--	--	--	--	--
c9139_g1	408	641662859	XP_008182411.1	218	7.6549e-18	PREDICTED: uncharacterized protein LOC103309243 [Acyrthosiphon pisum]	--	--	--	--	--	--	--	--	--	--	--	--	--	--	--	--	--	--	--	--	--	--	--
c12672_g1	1386	244790083	NP_001156450.1	1088	6.09712e-145	uncharacterized protein LOC100302384 [Acyrthosiphon pisum]>gi|239792716|dbj|BAH72667.1| ACYPI42782 [Acyrthosiphon pisum]	244790082	NM_001162978.1	1136	0	Acyrthosiphon pisum uncharacterized protein LOC100302384 (LOC100302384), mRNA	--	--	--	--	Q9W1W9	344	4.46626e-36	PRADC1-like protein OS=Drosophila melanogaster GN=CG9849 PE=2 SV=1	--	--	--	--	--	--	--	--	KOG3920	Uncharacterized conserved protein, contains PA domain
c24099_g1	339	--	--	--	--	--	--	--	--	--	--	--	--	--	--	--	--	--	--	--	--	--	--	--	--	--	--	--	--
c8325_g1	1006	350537027	NP_001233085.1	1048	1.38289e-140	uncharacterized protein LOC100161749 [Acyrthosiphon pisum]>gi|239789686|dbj|BAH71451.1| ACYPI002948 [Acyrthosiphon pisum]	402766379	NM_001246156.2	850	0	Acyrthosiphon pisum viral IAP-associated factor homolog (LOC100161749), mRNA	--	--	--	--	Q6P268	556	1.33705e-67	Phosducin-like protein 3 OS=Danio rerio GN=pdcl3 PE=2 SV=1	--	--	--	--	--	--	--	--	KOG3170	Conserved phosducin-like protein
c21941_g1	517	--	--	--	--	--	--	--	--	--	--	--	--	--	--	--	--	--	--	--	--	--	--	--	--	--	--	--	--
c28456_g1	268	677288598	KFP71026.1	285	5.78859e-28	Endoplasmin, partial [Acanthisitta chloris]	194220333	EU828792.1	262	2.44092e-133	Gallus gallus heat shock protein 108 mRNA, complete cds	K09487	HSP90B, TRA1	heat shock protein 90kDa beta	http://www.genome.jp/dbget-bin/www_bget?ko:K09487	P08110	286	3.16651e-29	Endoplasmin OS=Gallus gallus GN=HSP90B1 PE=1 SV=1	PF00183	Hsp90 protein	GO:0006457//GO:0006950	protein folding//response to stress	GO:0051082//GO:0005524	unfolded protein binding//ATP binding	--	--	KOG0020	Endoplasmic reticulum glucose-regulated protein (GRP94/endoplasmin), HSP90 family
c17976_g1	295	--	--	--	--	--	--	--	--	--	--	--	--	--	--	--	--	--	--	--	--	--	--	--	--	--	--	--	--
c19754_g1	437	641672723	XP_008186049.1	477	2.29664e-52	PREDICTED: hornerin-like [Acyrthosiphon pisum]	641672722	XM_008187827.1	379	0	PREDICTED: Acyrthosiphon pisum hornerin-like (LOC100163477), mRNA	--	--	--	--	--	--	--	--	PF07718	Coatomer beta C-terminal region	GO:0016192//GO:0006886	vesicle-mediated transport//intracellular protein transport	GO:0005198	structural molecule activity	GO:0030126	COPI vesicle coat	--	--
c25268_g1	299	328716901	XP_001945489.2	414	1.4706e-44	PREDICTED: rootletin isoform X1 [Acyrthosiphon pisum]>gi|641670785|ref|XP_008185342.1| PREDICTED: rootletin isoform X1 [Acyrthosiphon pisum]	641670786	XM_008187121.1	278	3.52384e-142	PREDICTED: Acyrthosiphon pisum rootletin (LOC100166099), transcript variant X3, mRNA	K16469	CROCC	rootletin	http://www.genome.jp/dbget-bin/www_bget?ko:K16469	--	--	--	--	PF01430	Hsp33 protein	GO:0006457	protein folding	GO:0051082	unfolded protein binding	GO:0005737	cytoplasm	--	--
c3643_g1	464	--	--	--	--	--	--	--	--	--	--	--	--	--	--	--	--	--	--	--	--	--	--	--	--	--	--	--	--
c17506_g1	261	--	--	--	--	--	--	--	--	--	--	--	--	--	--	--	--	--	--	--	--	--	--	--	--	--	--	--	--
c19782_g1	219	--	--	--	--	--	--	--	--	--	--	--	--	--	--	--	--	--	--	--	--	--	--	--	--	--	--	--	--
c7677_g1	366	--	--	--	--	--	--	--	--	--	--	--	--	--	--	--	--	--	--	--	--	--	--	--	--	--	--	--	--
c2763_g1	330	--	--	--	--	--	--	--	--	--	--	--	--	--	--	--	--	--	--	--	--	--	--	--	--	--	--	--	--
c21928_g1	318	--	--	--	--	--	--	--	--	--	--	--	--	--	--	--	--	--	--	--	--	--	--	--	--	--	--	--	--
c31638_g1	249	--	--	--	--	--	--	--	--	--	--	--	--	--	--	--	--	--	--	--	--	--	--	--	--	--	--	--	--
c9786_g1	1568	350536861	NP_001233114.1	1032	1.22778e-135	ras-related C3 botulinum toxin substrate 1 isoform Rac1-like [Acyrthosiphon pisum]>gi|239790009|dbj|BAH71594.1| ACYPI005996 [Acyrthosiphon pisum]	402766956	NM_001246185.2	899	0	Acyrthosiphon pisum ras-related C3 botulinum toxin substrate 1 isoform Rac1-like (LOC100165022), mRNA	K04392	RAC1	Ras-related C3 botulinum toxin substrate 1	http://www.genome.jp/dbget-bin/www_bget?ko:K04392	Q24192	560	1.07829e-66	Ras-like GTP-binding protein RhoL OS=Drosophila melanogaster GN=RhoL PE=2 SV=1	PF10662//PF08477//PF00025//PF00071	Ethanolamine utilisation - propanediol utilisation//Ras of Complex, Roc, domain of DAPkinase//ADP-ribosylation factor family//Ras family	GO:0006576//GO:0007264	cellular biogenic amine metabolic process//small GTPase mediated signal transduction	GO:0005525//GO:0005524	GTP binding//ATP binding	GO:0016020//GO:0005622	membrane//intracellular	KOG0393	Ras-related small GTPase, Rho type
c18861_g1	286	--	--	--	--	--	--	--	--	--	--	--	--	--	--	--	--	--	--	--	--	--	--	--	--	--	--	--	--
c11863_g1	997	255652977	NP_001157402.1	1438	0	KTI12 protein homolog [Acyrthosiphon pisum]>gi|239791240|dbj|BAH72113.1| hypothetical protein [Acyrthosiphon pisum]	255652976	NM_001163930.1	879	0	Acyrthosiphon pisum KTI12 protein homolog (LOC100302631), mRNA	K15456	KTI12	protein KTI12	http://www.genome.jp/dbget-bin/www_bget?ko:K15456	Q0P457	580	8.17998e-71	Protein KTI12 homolog OS=Danio rerio GN=kti12 PE=2 SV=2	PF00448//PF00004//PF01591//PF01926//PF06414//PF01583	SRP54-type protein, GTPase domain//ATPase family associated with various cellular activities (AAA)//6-phosphofructo-2-kinase//50S ribosome-binding GTPase//Zeta toxin//Adenylylsulphate kinase	GO:0006614//GO:0006013//GO:0006144//GO:0000103//GO:0006000	SRP-dependent cotranslational protein targeting to membrane//mannose metabolic process//purine nucleobase metabolic process//sulfate assimilation//fructose metabolic process	GO:0005525//GO:0003873//GO:0005524//GO:0016301//GO:0004020	GTP binding//6-phosphofructo-2-kinase activity//ATP binding//kinase activity//adenylylsulfate kinase activity	--	--	KOG3062	RNA polymerase II elongator associated protein
c22611_g1	243	--	--	--	--	--	--	--	--	--	--	--	--	--	--	--	--	--	--	--	--	--	--	--	--	--	--	--	--
c19953_g1	420	--	--	--	--	--	115464324	NM_001062297.1	420	0	Oryza sativa Japonica Group Os05g0461400 (Os05g0461400) mRNA, complete cds	--	--	--	--	--	--	--	--	PF06624	Ribosome associated membrane protein RAMP4	--	--	--	--	GO:0005783	endoplasmic reticulum	--	--
c20085_g1	258	5732940	AAD49349.1	464	4.02401e-57	alpha actin [Cavia porcellus]	71895042	NM_001031229.1	255	1.81948e-129	Gallus gallus actin, alpha 2, smooth muscle, aorta (ACTA2), mRNA	K12313	ACTA2	actin, aortic smooth muscle	http://www.genome.jp/dbget-bin/www_bget?ko:K12313	P08023	466	1.9916e-56	Actin, aortic smooth muscle OS=Gallus gallus GN=ACTA2 PE=1 SV=2	--	--	--	--	--	--	--	--	KOG0676	Actin and related proteins
c13778_g1	2252	193587257	XP_001944177.1	2559	0	PREDICTED: alpha-taxilin-like isoform X2 [Acyrthosiphon pisum]	641679678	XM_001944142.3	2061	0	PREDICTED: Acyrthosiphon pisum alpha-taxilin-like (LOC100163280), transcript variant X4, mRNA	--	--	--	--	P40222	645	9.01525e-73	Alpha-taxilin OS=Homo sapiens GN=TXLNA PE=1 SV=3	PF09728//PF03206	Myosin-like coiled-coil protein//Nitrogen fixation protein NifW	GO:0009399	nitrogen fixation	GO:0019905	syntaxin binding	--	--	KOG1850	Myosin-like coiled-coil protein
c15779_g1	524	--	--	--	--	--	--	--	--	--	--	--	--	--	--	--	--	--	--	--	--	--	--	--	--	--	--	--	--
c31234_g1	347	--	--	--	--	--	239789119	AK340628.1	218	9.39466e-109	Acyrthosiphon pisum ACYPI000413 mRNA, clone: 342C19, complete cds, full-insert cDNA sequence based on the ESTs (5'-EST:FF295100, 3'-EST:FF295949)	--	--	--	--	--	--	--	--	--	--	--	--	--	--	--	--	--	--
c19864_g1	206	328703447	XP_003242207.1	362	1.9612e-38	PREDICTED: uncharacterized protein LOC100574781 [Acyrthosiphon pisum]	641655605	XM_003242159.2	179	2.4924e-87	PREDICTED: Acyrthosiphon pisum uncharacterized LOC100574781 (LOC100574781), mRNA	--	--	--	--	--	--	--	--	--	--	--	--	--	--	--	--	--	--
c13171_g1	2882	193671584	XP_001952484.1	4208	0	PREDICTED: ubiquitin carboxyl-terminal hydrolase 5 isoform X1 [Acyrthosiphon pisum]	641665753	XM_001952449.3	1325	0	PREDICTED: Acyrthosiphon pisum ubiquitin carboxyl-terminal hydrolase 5 (LOC100159829), transcript variant X1, mRNA	K11836	USP5_13, UBP14	ubiquitin carboxyl-terminal hydrolase 5/13	http://www.genome.jp/dbget-bin/www_bget?ko:K11836	P45974	2011	0	Ubiquitin carboxyl-terminal hydrolase 5 OS=Homo sapiens GN=USP5 PE=1 SV=2	PF08587//PF02148//PF00443	Ubiquitin associated domain (UBA)//Zn-finger in ubiquitin-hydrolases and other protein//Ubiquitin carboxyl-terminal hydrolase	GO:0016310//GO:0009069//GO:0016579	phosphorylation//serine family amino acid metabolic process//protein deubiquitination	GO:0036459//GO:0008270//GO:0004674	ubiquitinyl hydrolase activity//zinc ion binding//protein serine/threonine kinase activity	--	--	KOG0944	Ubiquitin-specific protease UBP14
c20821_g1	201	--	--	--	--	--	--	--	--	--	--	--	--	--	--	--	--	--	--	--	--	--	--	--	--	--	--	--	--
c16691_g1	398	--	--	--	--	--	641660485	XM_003243451.2	328	7.75499e-170	PREDICTED: Acyrthosiphon pisum myosin 5 (LOC100164786), transcript variant X1, mRNA	--	--	--	--	--	--	--	--	--	--	--	--	--	--	--	--	--	--
c19163_g1	318	328711749	XP_003244629.1	418	8.08847e-48	PREDICTED: poly(A) RNA polymerase, mitochondrial-like isoform X2 [Acyrthosiphon pisum]	641665022	XM_003244581.2	265	6.36268e-135	PREDICTED: Acyrthosiphon pisum poly(A) RNA polymerase, mitochondrial-like (LOC100573076), transcript variant X2, mRNA	--	--	--	--	--	--	--	--	--	--	--	--	--	--	--	--	--	--
c28942_g1	370	--	--	--	--	--	--	--	--	--	--	--	--	--	--	--	--	--	--	--	--	--	--	--	--	--	--	--	--
c15632_g1	469	328715452	XP_001952489.2	428	5.19479e-46	PREDICTED: uncharacterized protein LOC100166234 [Acyrthosiphon pisum]	641669150	XM_001952454.3	433	0	PREDICTED: Acyrthosiphon pisum uncharacterized LOC100166234 (LOC100166234), mRNA	--	--	--	--	--	--	--	--	--	--	--	--	--	--	--	--	--	--
c11653_g1	1042	350535723	NP_001233018.1	1173	2.29383e-159	uncharacterized protein LOC100159356 [Acyrthosiphon pisum]>gi|239789005|dbj|BAH71152.1| ACYPI000736 [Acyrthosiphon pisum]	402744725	NM_001246089.2	820	0	Acyrthosiphon pisum UPF0598 protein C8orf82 homolog (LOC100159356), mRNA	--	--	--	--	Q8VE95	505	3.66213e-60	UPF0598 protein C8orf82 homolog OS=Mus musculus PE=2 SV=1	PF03949	Malic enzyme, NAD binding domain	GO:0006108//GO:0006099//GO:0055114//GO:0006090//GO:0015976	malate metabolic process//tricarboxylic acid cycle//oxidation-reduction process//pyruvate metabolic process//carbon utilization	GO:0004471//GO:0051287	malate dehydrogenase (decarboxylating) (NAD+) activity//NAD binding	--	--	--	--
c28455_g1	292	--	--	--	--	--	347660186	BT130539.1	292	5.6608e-150	Oryza sativa clone RRlibB00501 mRNA sequence	--	--	--	--	Q9FWR5	150	1.29268e-11	Gamma carbonic anhydrase 1, mitochondrial OS=Arabidopsis thaliana GN=GAMMACA1 PE=1 SV=1	--	--	--	--	--	--	--	--	--	--
c32867_g1	212	--	--	--	--	--	116634688	CT833959.1	212	1.16612e-105	Oryza sativa (indica cultivar-group) cDNA clone:OSIGCEA016F03, full insert sequence	--	--	--	--	Q9SAR5	154	3.49797e-12	Ankyrin repeat domain-containing protein 2 OS=Arabidopsis thaliana GN=AKR2 PE=1 SV=2	--	--	--	--	--	--	--	--	--	--
c2420_g1	924	--	--	--	--	--	--	--	--	--	--	--	--	--	--	--	--	--	--	--	--	--	--	--	--	--	--	--	--
c30909_g1	217	--	--	--	--	--	641659978	XM_008183105.1	82	2.21433e-33	PREDICTED: Acyrthosiphon pisum uncharacterized LOC103308892 (LOC103308892), transcript variant X2, mRNA	--	--	--	--	--	--	--	--	--	--	--	--	--	--	--	--	--	--
c21872_g1	378	328719453	XP_001947232.2	576	6.66282e-68	PREDICTED: hemocyte protein-glutamine gamma-glutamyltransferase-like [Acyrthosiphon pisum]	641673586	XM_001947197.3	321	5.70671e-166	PREDICTED: Acyrthosiphon pisum hemocyte protein-glutamine gamma-glutamyltransferase-like (LOC100164391), mRNA	--	--	--	--	Q05187	252	3.33576e-24	Hemocyte protein-glutamine gamma-glutamyltransferase OS=Tachypleus tridentatus PE=1 SV=1	PF00927	Transglutaminase family, C-terminal ig like domain	GO:0018149	peptide cross-linking	GO:0003810	protein-glutamine gamma-glutamyltransferase activity	--	--	--	--
c12892_g1	528	--	--	--	--	--	--	--	--	--	--	--	--	--	--	--	--	--	--	--	--	--	--	--	--	--	--	--	--
c23605_g1	203	--	--	--	--	--	21328069	AP003443.4	200	5.19073e-99	Oryza sativa Japonica Group genomic DNA, chromosome 1, BAC clone:B1144D11	--	--	--	--	--	--	--	--	--	--	--	--	--	--	--	--	--	--
c32676_g1	316	641676357	XP_008187385.1	537	8.21753e-61	PREDICTED: laminin subunit alpha [Acyrthosiphon pisum]	641676356	XM_008189163.1	292	6.18535e-150	PREDICTED: Acyrthosiphon pisum laminin subunit alpha (LOC100169395), mRNA	K06240	LAMA3_5	laminin, alpha 3/5	http://www.genome.jp/dbget-bin/www_bget?ko:K06240	Q00174	155	2.58566e-11	Laminin subunit alpha OS=Drosophila melanogaster GN=LanA PE=1 SV=2	--	--	--	--	--	--	--	--	--	--
c17568_g1	301	--	--	--	--	--	--	--	--	--	--	--	--	--	--	--	--	--	--	--	--	--	--	--	--	--	--	--	--
c25484_g1	325	641657292	XP_008180293.1	359	4.58693e-37	PREDICTED: uncharacterized protein LOC100161772 isoform X1 [Acyrthosiphon pisum]	641657299	XM_008182076.1	303	4.89885e-156	PREDICTED: Acyrthosiphon pisum uncharacterized LOC100161772 (LOC100161772), transcript variant X5, mRNA	--	--	--	--	--	--	--	--	--	--	--	--	--	--	--	--	--	--
c24621_g1	215	239790257	BAH71701.1	340	3.67195e-38	ACYPI008775 [Acyrthosiphon pisum]	641653853	XM_001950170.3	161	2.65867e-77	PREDICTED: Acyrthosiphon pisum leukocyte elastase inhibitor-like (LOC100168039), mRNA	--	--	--	--	--	--	--	--	--	--	--	--	--	--	--	--	--	--
c12060_g1	823	240848955	NP_001155440.1	481	1.12548e-57	acylphosphatase-2-like [Acyrthosiphon pisum]>gi|641657821|ref|XP_008180490.1| PREDICTED: acylphosphatase-2-like isoform X1 [Acyrthosiphon pisum]>gi|239788652|dbj|BAH70997.1| ACYPI001708 [Acyrthosiphon pisum]	240848954	NM_001161968.1	474	0	Acyrthosiphon pisum acylphosphatase-2-like (LOC100160410), mRNA >gnl|BL_ORD_ID|6894063 Acyrthosiphon pisum ACYPI001708 mRNA, clone: 654O3, complete cds, full-insert cDNA sequence based on the ESTs (5'-EST:FF332145, 3'-EST:FF333724)	K01512	acyP	acylphosphatase	http://www.genome.jp/dbget-bin/www_bget?ko:K01512	P24540	273	2.56097e-28	Acylphosphatase-1 OS=Sus scrofa GN=ACYP1 PE=1 SV=2	--	--	GO:0018874//GO:0006096//GO:0006094	benzoate metabolic process//glycolytic process//gluconeogenesis	GO:0003998	acylphosphatase activity	--	--	--	--
c11351_g1	1952	193657053	XP_001947489.1	2621	0	PREDICTED: delta-1-pyrroline-5-carboxylate synthase [Acyrthosiphon pisum]>gi|328704972|ref|XP_003242657.1| PREDICTED: delta-1-pyrroline-5-carboxylate synthase [Acyrthosiphon pisum]	641657389	XM_001947454.3	1658	0	PREDICTED: Acyrthosiphon pisum delta-1-pyrroline-5-carboxylate synthase (LOC100159277), transcript variant X2, mRNA	K12657	ALDH18A1, P5CS	delta-1-pyrroline-5-carboxylate synthetase	http://www.genome.jp/dbget-bin/www_bget?ko:K12657	Q9Z110	1471	0	Delta-1-pyrroline-5-carboxylate synthase OS=Mus musculus GN=Aldh18a1 PE=1 SV=2	PF00171	Aldehyde dehydrogenase family	GO:0008152//GO:0055114	metabolic process//oxidation-reduction process	GO:0016491	oxidoreductase activity	--	--	KOG4165	Gamma-glutamyl phosphate reductase
c26637_g1	538	--	--	--	--	--	641655887	XM_008181540.1	41	3.73253e-10	PREDICTED: Acyrthosiphon pisum sec1 family domain-containing protein 1 (LOC100163207), transcript variant X2, mRNA	--	--	--	--	--	--	--	--	--	--	--	--	--	--	--	--	--	--
c28789_g1	253	--	--	--	--	--	115487421	NM_001072730.1	253	2.30134e-128	Oryza sativa Japonica Group Os12g0156400 (Os12g0156400) mRNA, complete cds	--	--	--	--	--	--	--	--	--	--	--	--	--	--	--	--	--	--
c9713_g1	798	328702516	XP_003241920.1	670	1.68394e-85	PREDICTED: M-phase-specific PLK1-interacting protein-like [Acyrthosiphon pisum]	641654582	XM_003241872.2	514	0	PREDICTED: Acyrthosiphon pisum M-phase-specific PLK1-interacting protein-like (LOC100569777), mRNA	--	--	--	--	--	--	--	--	PF14991	Protein melan-A	--	--	--	--	GO:0042470	melanosome	--	--
c11479_g1	931	641661370	XP_008181856.1	963	6.69877e-122	PREDICTED: uncharacterized protein LOC103309069 [Acyrthosiphon pisum]	--	--	--	--	--	--	--	--	--	--	--	--	--	PF16622	zinc-finger C2H2-type	--	--	GO:0046872	metal ion binding	--	--	--	--
c25551_g1	218	--	--	--	--	--	--	--	--	--	--	--	--	--	--	--	--	--	--	--	--	--	--	--	--	--	--	--	--
c32492_g1	271	--	--	--	--	--	--	--	--	--	--	--	--	--	--	--	--	--	--	--	--	--	--	--	--	--	--	--	--
c30694_g1	387	--	--	--	--	--	641663796	XM_003244265.2	225	1.36043e-112	PREDICTED: Acyrthosiphon pisum phosphoribosyl pyrophosphate synthase-associated protein 2-like (LOC100572213), mRNA	--	--	--	--	--	--	--	--	--	--	--	--	--	--	--	--	--	--
c16963_g1	230	301500982	YP_003795447.1	192	4.04872e-17	photosystem I subunit II [Alveolata sp. CCMP3155]>gi|300069528|gb|ADJ66635.1| photosystem I subunit II (chloroplast) [Chromerida sp. RM11]	157887886	CT841619.1	230	1.26471e-115	Oryza rufipogon (W1943) cDNA clone: ORW1943C102A21, full insert sequence	--	--	--	--	P36213	389	5.49137e-47	Photosystem I reaction center subunit II, chloroplastic OS=Hordeum vulgare GN=psaD PE=1 SV=1	PF02531	PsaD	GO:0015979	photosynthesis	--	--	GO:0009538//GO:0009536//GO:0009522	photosystem I reaction center//plastid//photosystem I	--	--
c18878_g1	215	--	--	--	--	--	--	--	--	--	--	--	--	--	--	--	--	--	--	--	--	--	--	--	--	--	--	--	--
c31951_g1	217	641672919	XP_008186116.1	274	2.3968e-26	PREDICTED: serine/threonine-protein phosphatase 6 regulatory ankyrin repeat subunit A [Acyrthosiphon pisum]	641672918	XM_008187894.1	202	4.3412e-100	PREDICTED: Acyrthosiphon pisum serine/threonine-protein phosphatase 6 regulatory ankyrin repeat subunit A (LOC100169435), mRNA	--	--	--	--	--	--	--	--	PF00023//PF13606	Ankyrin repeat//Ankyrin repeat	--	--	GO:0005515	protein binding	--	--	KOG4177	Ankyrin
c21288_g1	220	--	--	--	--	--	--	--	--	--	--	--	--	--	--	--	--	--	--	--	--	--	--	--	--	--	--	--	--
c5837_g1	529	--	--	--	--	--	--	--	--	--	--	--	--	--	--	--	--	--	--	--	--	--	--	--	--	--	--	--	--
c14469_g1	4757	328717115	XP_001944333.2	7135	0	PREDICTED: laminin subunit gamma-1 isoform X1 [Acyrthosiphon pisum]	641670977	XM_001944298.3	4219	0	PREDICTED: Acyrthosiphon pisum laminin subunit gamma-1 (LOC100160481), transcript variant X1, mRNA	K05635	LAMC1	laminin, gamma 1	http://www.genome.jp/dbget-bin/www_bget?ko:K05635	P15215	3555	0	Laminin subunit gamma-1 OS=Drosophila melanogaster GN=LanB2 PE=2 SV=2	PF07034	Origin recognition complex (ORC) subunit 3 N-terminus	GO:0006260	DNA replication	GO:0003677	DNA binding	GO:0005664	nuclear origin of replication recognition complex	KOG1836	Extracellular matrix glycoprotein Laminin subunits alpha and gamma
c30213_g1	271	--	--	--	--	--	--	--	--	--	--	--	--	--	--	--	--	--	--	--	--	--	--	--	--	--	--	--	--
c8958_g1	787	--	--	--	--	--	197333739	NM_001134487.1	679	0	Acyrthosiphon pisum mille-pattes (Mlpt), transcript variant 1, mRNA >gnl|BL_ORD_ID|5848845 Acyrthosiphon pisum mille-pattes (Mlpt), transcript variant 1, mRNA	--	--	--	--	--	--	--	--	--	--	--	--	--	--	--	--	--	--
c9517_g1	3102	328707283	XP_003243353.1	2275	0	PREDICTED: TOM1-like protein 2 [Acyrthosiphon pisum]	641659936	XM_003243305.2	1691	0	PREDICTED: Acyrthosiphon pisum TOM1-like protein 2 (LOC100159697), mRNA	--	--	--	--	O88746	848	2.46639e-100	Target of Myb protein 1 OS=Mus musculus GN=Tom1 PE=1 SV=1	PF03127//PF00790	GAT domain//VHS domain	GO:0006886	intracellular protein transport	--	--	GO:0005622	intracellular	KOG1087	Cytosolic sorting protein GGA2/TOM1
c21501_g1	233	--	--	--	--	--	513231015	XM_004949223.1	230	1.28387e-115	PREDICTED: Gallus gallus growth arrest-specific 1 (GAS1), mRNA	--	--	--	--	--	--	--	--	--	--	--	--	--	--	--	--	--	--
c32569_g1	238	328709937	XP_003244114.1	156	1.65415e-10	PREDICTED: cadherin-87A [Acyrthosiphon pisum]	641662984	XM_003244066.2	199	2.23742e-98	PREDICTED: Acyrthosiphon pisum cadherin-87A (LOC100163043), mRNA	--	--	--	--	--	--	--	--	--	--	--	--	--	--	--	--	--	--
c20763_g1	311	--	--	--	--	--	--	--	--	--	--	--	--	--	--	--	--	--	--	--	--	--	--	--	--	--	--	--	--
c6786_g1	368	--	--	--	--	--	--	--	--	--	--	--	--	--	--	--	--	--	--	PF02918	Pertussis toxin, subunit 2 and 3, C-terminal domain	GO:0009405	pathogenesis	--	--	GO:0005576	extracellular region	--	--
c5000_g1	394	--	--	--	--	--	--	--	--	--	--	--	--	--	--	--	--	--	--	--	--	--	--	--	--	--	--	--	--
c16734_g1	357	--	--	--	--	--	--	--	--	--	--	--	--	--	--	--	--	--	--	--	--	--	--	--	--	--	--	--	--
c19653_g1	213	328713672	XP_003245147.1	372	9.96564e-43	PREDICTED: uncharacterized protein LOC100575598 [Acyrthosiphon pisum]	641667106	XM_003245099.2	168	3.37764e-81	PREDICTED: Acyrthosiphon pisum uncharacterized LOC100575598 (LOC100575598), mRNA	--	--	--	--	--	--	--	--	PF02176//PF07931	TRAF-type zinc finger//Chloramphenicol phosphotransferase-like protein	--	--	GO:0016740//GO:0008270//GO:0005524	transferase activity//zinc ion binding//ATP binding	--	--	--	--
c20931_g1	290	641652831	XP_008178554.1	492	1.17482e-55	PREDICTED: uncharacterized protein LOC100569114 isoform X2 [Acyrthosiphon pisum]	641652830	XM_008180332.1	272	7.3697e-139	PREDICTED: Acyrthosiphon pisum uncharacterized LOC100569114 (LOC100569114), transcript variant X2, mRNA	--	--	--	--	--	--	--	--	--	--	--	--	--	--	--	--	--	--
c26677_g1	302	--	--	--	--	--	347659624	BT129976.1	302	1.62316e-155	Oryza sativa clone RRlibC00900 mRNA sequence	--	--	--	--	--	--	--	--	PF02496	ABA/WDS induced protein	GO:0006950	response to stress	--	--	--	--	--	--
c4154_g1	299	--	--	--	--	--	--	--	--	--	--	--	--	--	--	--	--	--	--	--	--	--	--	--	--	--	--	--	--
c2552_g1	270	242247153	NP_001156279.1	446	7.61933e-55	MPA13 allergen-like [Acyrthosiphon pisum]>gi|239789953|dbj|BAH71569.1| ACYPI008871 [Acyrthosiphon pisum]	402767273	NM_001162807.2	240	4.17799e-121	Acyrthosiphon pisum MPA13 allergen-like (LOC100168145), mRNA	K08756	FABP7	fatty acid-binding protein 7, brain	http://www.genome.jp/dbget-bin/www_bget?ko:K08756	P41509	174	1.2946e-15	Fatty acid-binding protein, muscle OS=Locusta migratoria PE=1 SV=2	PF05209	Septum formation inhibitor MinC, N-terminal domain	GO:0006810//GO:0051302	transport//regulation of cell division	GO:0008289//GO:0005215	lipid binding//transporter activity	--	--	KOG4015	Fatty acid-binding protein FABP
c21168_g1	347	328704802	XP_003242609.1	460	1.31412e-54	PREDICTED: uncharacterized protein LOC100570811 [Acyrthosiphon pisum]	641657158	XM_003242561.2	249	5.49637e-126	PREDICTED: Acyrthosiphon pisum uncharacterized LOC100570811 (LOC100570811), mRNA	--	--	--	--	--	--	--	--	--	--	--	--	--	--	--	--	--	--
c29830_g1	741	--	--	--	--	--	--	--	--	--	--	--	--	--	--	--	--	--	--	PF16839	Nematode antimicrobial peptide	GO:0098542	defense response to other organism	--	--	--	--	--	--
c28136_g1	279	--	--	--	--	--	--	--	--	--	--	--	--	--	--	--	--	--	--	--	--	--	--	--	--	--	--	--	--
c7309_g1	625	641652266	XP_008178315.1	340	3.593e-33	PREDICTED: uncharacterized protein K02A2.6-like [Acyrthosiphon pisum]	--	--	--	--	--	--	--	--	--	--	--	--	--	--	--	--	--	--	--	--	--	--	--
c28345_g1	414	--	--	--	--	--	822658358	KP332753.1	222	6.81222e-111	Chrysanthemum x morifolium microsatellite JH-916 sequence	--	--	--	--	--	--	--	--	--	--	--	--	--	--	--	--	--	--
c4411_g1	365	641668668	XP_001945283.3	613	1.09878e-71	PREDICTED: uncharacterized protein LOC100169416 [Acyrthosiphon pisum]	641668667	XM_001945248.3	283	7.30783e-145	PREDICTED: Acyrthosiphon pisum uncharacterized LOC100169416 (LOC100169416), mRNA	--	--	--	--	Q58L94	114	3.28252e-06	Venom prothrombin activator notecarin-D2 OS=Notechis scutatus scutatus PE=1 SV=1	PF00089	Trypsin	GO:0006508	proteolysis	GO:0004252	serine-type endopeptidase activity	--	--	--	--
c15974_g1	253	--	--	--	--	--	--	--	--	--	--	--	--	--	--	--	--	--	--	--	--	--	--	--	--	--	--	--	--
c18237_g1	227	--	--	--	--	--	45581063	AL831796.5	227	5.79495e-114	Oryza sativa chromosome 12, . BAC OSJNBa0012G19 of library OSJNBa from chromosome 12 of cultivar Nipponbare of ssp. japonica of Oryza sativa (rice), complete sequence	--	--	--	--	--	--	--	--	--	--	--	--	--	--	--	--	--	--
c5812_g1	592	662217776	XP_008482884.1	162	2.3352e-11	PREDICTED: longitudinals lacking protein, isoforms A/B/D/L-like [Diaphorina citri]	--	--	--	--	--	--	--	--	--	Q7KQZ4	154	1.10341e-10	Longitudinals lacking protein, isoforms A/B/D/L OS=Drosophila melanogaster GN=lola PE=1 SV=1	PF00096//PF13465//PF16622//PF08449	Zinc finger, C2H2 type//Zinc-finger double domain//zinc-finger C2H2-type//UAA transporter family	GO:0055085	transmembrane transport	GO:0046872	metal ion binding	--	--	--	--
c9078_g1	682	193582353	XP_001949435.1	556	2.09109e-69	PREDICTED: huntingtin-interacting protein K [Acyrthosiphon pisum]	641667715	XM_001949400.3	569	0	PREDICTED: Acyrthosiphon pisum huntingtin-interacting protein K (LOC100160256), mRNA	--	--	--	--	Q9CR41	269	8.64534e-28	Huntingtin-interacting protein K OS=Mus musculus GN=Hypk PE=2 SV=2	--	--	--	--	--	--	--	--	KOG3450	Huntingtin interacting protein HYPK
c14625_g4	475	--	--	--	--	--	--	--	--	--	--	--	--	--	--	--	--	--	--	--	--	--	--	--	--	--	--	--	--
c14701_g1	2516	193648016	XP_001947939.1	2513	0	PREDICTED: GTP-binding protein 2 [Acyrthosiphon pisum]	641649602	XM_001947904.3	1561	0	PREDICTED: Acyrthosiphon pisum GTP-binding protein 2 (LOC100164185), mRNA	--	--	--	--	Q3UJK4	1260	3.79565e-161	GTP-binding protein 2 OS=Mus musculus GN=Gtpbp2 PE=2 SV=1	PF03193//PF00005//PF01926//PF10662//PF03144//PF01884//PF04140	Protein of unknown function, DUF258//ABC transporter//50S ribosome-binding GTPase//Ethanolamine utilisation - propanediol utilisation//Elongation factor Tu domain 2//PcrB family//Isoprenylcysteine carboxyl methyltransferase (ICMT) family	GO:0006479//GO:0006576//GO:0006481	protein methylation//cellular biogenic amine metabolic process//C-terminal protein methylation	GO:0016887//GO:0016765//GO:0005525//GO:0003924//GO:0005524//GO:0004671	ATPase activity//transferase activity, transferring alkyl or aryl (other than methyl) groups//GTP binding//GTPase activity//ATP binding//protein C-terminal S-isoprenylcysteine carboxyl O-methyltransferase activity	GO:0016021	integral component of membrane	--	--
c19785_g1	325	--	--	--	--	--	169244430	EU267967.1	325	2.88644e-168	Oryza sativa Japonica Group clone KCS329B07 NADP-specific isocitrate dehydrogenase mRNA, complete cds	--	--	--	--	--	--	--	--	--	--	--	--	--	--	--	--	--	--
c16130_g1	302	641672227	XP_003246401.2	242	3.40113e-23	PREDICTED: folate transporter 1-like [Acyrthosiphon pisum]	641672226	XM_003246353.2	225	1.03377e-112	PREDICTED: Acyrthosiphon pisum folate transporter 1-like (LOC100568597), mRNA	--	--	--	--	--	--	--	--	PF02116//PF01770	Fungal pheromone mating factor STE2 GPCR//Reduced folate carrier	GO:0007606//GO:0007186//GO:0006810//GO:0019236	sensory perception of chemical stimulus//G-protein coupled receptor signaling pathway//transport//response to pheromone	GO:0004932	mating-type factor pheromone receptor activity	GO:0016020	membrane	--	--
c27577_g1	389	--	--	--	--	--	--	--	--	--	--	--	--	--	--	--	--	--	--	--	--	--	--	--	--	--	--	--	--
c12232_g2	793	328702560	XP_003241937.1	808	1.20942e-101	PREDICTED: tyramine receptor 1 [Acyrthosiphon pisum]>gi|641654665|ref|XP_008179296.1| PREDICTED: tyramine receptor 1 [Acyrthosiphon pisum]	641654663	XM_003241889.2	545	0	PREDICTED: Acyrthosiphon pisum tyramine receptor 1 (LOC100572358), transcript variant X1, mRNA	--	--	--	--	P25099	118	8.9355e-06	Adenosine receptor A1 OS=Rattus norvegicus GN=Adora1 PE=2 SV=2	PF00001	7 transmembrane receptor (rhodopsin family)	GO:0007186	G-protein coupled receptor signaling pathway	GO:0004930	G-protein coupled receptor activity	GO:0016021	integral component of membrane	KOG3656	FOG: 7 transmembrane receptor
c3505_g1	337	--	--	--	--	--	--	--	--	--	--	--	--	--	--	--	--	--	--	--	--	--	--	--	--	--	--	--	--
c22059_g1	531	47522844	NP_999174.1	962	6.0917e-118	complement C3 precursor [Sus scrofa]>gi|410516871|sp|P01025.2|CO3_PIG RecName: Full=Complement C3; Contains: RecName: Full=Complement C3 beta chain; Contains: RecName: Full=C3-beta-c; Short=C3bc; Contains: RecName: Full=Complement C3 alpha chain; Contains: RecName: Full=C3a anaphylatoxin; Contains: RecName: Full=Acylation stimulating protein; Short=ASP; AltName: Full=C3adesArg; Contains: RecName:…	371921758	AK394185.1	531	0	Sus scrofa mRNA, clone: LVRM10077G02, expressed in liver	K03990	C3	complement component 3	http://www.genome.jp/dbget-bin/www_bget?ko:K03990	P01025	962	2.50577e-119	Complement C3 OS=Sus scrofa GN=C3 PE=1 SV=2	PF03839	Translocation protein Sec62	GO:0006954//GO:0006957//GO:0015031//GO:0010828//GO:0001934//GO:0006631//GO:0010866//GO:0010884//GO:0006958//GO:0045745	inflammatory response//complement activation, alternative pathway//protein transport//positive regulation of glucose transport//positive regulation of protein phosphorylation//fatty acid metabolic process//regulation of triglyceride biosynthetic process//positive regulation of lipid storage//complement activation, classical pathway//positive regulation of G-protein coupled receptor protein signal…	GO:0004866//GO:0008565//GO:0031715	endopeptidase inhibitor activity//protein transporter activity//C5L2 anaphylatoxin chemotactic receptor binding	GO:0005615//GO:0016021	extracellular space//integral component of membrane	--	--
c28246_g1	469	--	--	--	--	--	--	--	--	--	--	--	--	--	--	--	--	--	--	--	--	--	--	--	--	--	--	--	--
c29856_g1	337	--	--	--	--	--	--	--	--	--	--	--	--	--	--	--	--	--	--	--	--	--	--	--	--	--	--	--	--
c14093_g1	3772	641650090	XP_008188171.1	2182	0	PREDICTED: putative adenosylhomocysteinase 3 [Acyrthosiphon pisum]	641650089	XM_008189949.1	1495	0	PREDICTED: Acyrthosiphon pisum putative adenosylhomocysteinase 3 (LOC100163164), mRNA	K01251	E3.3.1.1, ahcY	adenosylhomocysteinase	http://www.genome.jp/dbget-bin/www_bget?ko:K01251	Q96HN2	1782	0	Adenosylhomocysteinase 3 OS=Homo sapiens GN=AHCYL2 PE=1 SV=1	PF05221//PF02882//PF02254//PF00809//PF13241//PF02826	S-adenosyl-L-homocysteine hydrolase//Tetrahydrofolate dehydrogenase/cyclohydrolase, NAD(P)-binding domain//TrkA-N domain//Pterin binding enzyme//Putative NAD(P)-binding//D-isomer specific 2-hydroxyacid dehydrogenase, NAD binding domain	GO:0006813//GO:0042558//GO:0006555//GO:0006730//GO:0055114//GO:0006779//GO:0019354//GO:0046487//GO:0009396	potassium ion transport//pteridine-containing compound metabolic process//methionine metabolic process//one-carbon metabolic process//oxidation-reduction process//porphyrin-containing compound biosynthetic process//siroheme biosynthetic process//glyoxylate metabolic process//folic acid-containing compound biosynthetic process	GO:0004013//GO:0004488//GO:0051287//GO:0003824//GO:0043115	adenosylhomocysteinase activity//methylenetetrahydrofolate dehydrogenase (NADP+) activity//NAD binding//catalytic activity//precorrin-2 dehydrogenase activity	--	--	KOG1370	S-adenosylhomocysteine hydrolase
c5955_g1	1902	--	--	--	--	--	--	--	--	--	--	--	--	--	--	--	--	--	--	PF00584	SecE/Sec61-gamma subunits of protein translocation complex	GO:0006605//GO:0006886	protein targeting//intracellular protein transport	--	--	GO:0016020	membrane	--	--
c28628_g1	233	--	--	--	--	--	--	--	--	--	--	--	--	--	--	--	--	--	--	--	--	--	--	--	--	--	--	--	--
c26414_g1	239	--	--	--	--	--	--	--	--	--	--	--	--	--	--	--	--	--	--	--	--	--	--	--	--	--	--	--	--
c181_g1	236	--	--	--	--	--	--	--	--	--	--	--	--	--	--	--	--	--	--	--	--	--	--	--	--	--	--	--	--
c33007_g1	217	641678317	XP_008188116.1	131	4.63058e-08	PREDICTED: uncharacterized protein LOC100568991 [Acyrthosiphon pisum]	--	--	--	--	--	--	--	--	--	--	--	--	--	--	--	--	--	--	--	--	--	--	--
c18621_g1	244	--	--	--	--	--	--	--	--	--	--	--	--	--	--	--	--	--	--	--	--	--	--	--	--	--	--	--	--
c30802_g1	660	641657983	XP_008180552.1	1192	1.59935e-146	PREDICTED: uncharacterized protein LOC100159331 isoform X3 [Acyrthosiphon pisum]	641657982	XM_008182330.1	588	0	PREDICTED: Acyrthosiphon pisum uncharacterized LOC100159331 (LOC100159331), transcript variant X3, mRNA	--	--	--	--	Q8WZ42	209	3.95361e-17	Titin OS=Homo sapiens GN=TTN PE=1 SV=4	PF13895//PF02480//PF00629	Immunoglobulin domain//Alphaherpesvirus glycoprotein E//MAM domain, meprin/A5/mu	--	--	GO:0005515	protein binding	GO:0016020	membrane	KOG0613	Projectin/twitchin and related proteins
c8207_g1	643	641653751	XP_008178915.1	645	4.0582e-80	PREDICTED: THAP domain-containing protein 1-like isoform X1 [Acyrthosiphon pisum]	648215790	NM_001293371.1	313	2.81983e-161	Acyrthosiphon pisum THAP domain-containing protein 1-like (LOC100163631), mRNA	--	--	--	--	--	--	--	--	--	--	--	--	--	--	--	--	--	--
c20257_g1	289	--	--	--	--	--	--	--	--	--	--	--	--	--	--	--	--	--	--	--	--	--	--	--	--	--	--	--	--
c9441_g1	821	--	--	--	--	--	641668110	XM_003245344.2	689	0	PREDICTED: Acyrthosiphon pisum fork head domain-containing protein crocodile-like (LOC100569272), mRNA	--	--	--	--	--	--	--	--	PF08046//PF06112	IlvGEDA operon leader peptide//Gammaherpesvirus capsid protein	GO:0009082	branched-chain amino acid biosynthetic process	--	--	GO:0019028	viral capsid	--	--
c28367_g1	340	--	--	--	--	--	--	--	--	--	--	--	--	--	--	--	--	--	--	--	--	--	--	--	--	--	--	--	--
c24781_g1	372	--	--	--	--	--	--	--	--	--	--	--	--	--	--	--	--	--	--	--	--	--	--	--	--	--	--	--	--
c25482_g1	232	--	--	--	--	--	--	--	--	--	--	--	--	--	--	--	--	--	--	PF16557	CUT1-like DNA-binding domain of SATB	--	--	GO:0003677	DNA binding	--	--	--	--
c26500_g1	248	--	--	--	--	--	115464808	NM_001062539.1	248	1.35357e-125	Oryza sativa Japonica Group Os05g0509700 (Os05g0509700) mRNA, complete cds	--	--	--	--	Q84J78	182	1.70255e-16	Single-stranded DNA-binding protein, mitochondrial OS=Arabidopsis thaliana GN=At4g11060 PE=2 SV=1	--	--	--	--	--	--	--	--	--	--
c2030_g1	372	--	--	--	--	--	--	--	--	--	--	--	--	--	--	--	--	--	--	--	--	--	--	--	--	--	--	--	--
c13664_g1	1894	328710170	XP_001943143.2	2473	0	PREDICTED: eukaryotic translation initiation factor 2D isoform X1 [Acyrthosiphon pisum]>gi|328710172|ref|XP_003244185.1| PREDICTED: eukaryotic translation initiation factor 2D isoform X1 [Acyrthosiphon pisum]	641663253	XM_003244137.2	1695	0	PREDICTED: Acyrthosiphon pisum eukaryotic translation initiation factor 2D (LOC100165123), transcript variant X2, mRNA	K15027	EIF2D	translation initiation factor 2D	http://www.genome.jp/dbget-bin/www_bget?ko:K15027	P0CL18	493	2.39439e-52	Eukaryotic translation initiation factor 2D OS=Oryctolagus cuniculus GN=EIF2D PE=1 SV=1	PF02201//PF01253	SWIB/MDM2 domain//Translation initiation factor SUI1	GO:0006413//GO:0006446	translational initiation//regulation of translational initiation	GO:0005515//GO:0003743	protein binding//translation initiation factor activity	GO:0005840	ribosome	KOG2522	Filamentous baseplate protein Ligatin, contains PUA domain
c9944_g1	1110	253735773	NP_001156674.1	1247	3.24588e-169	solute carrier family 25, member 38-like [Acyrthosiphon pisum]>gi|239791770|dbj|BAH72308.1| ACYPI53448 [Acyrthosiphon pisum]	253735772	NM_001163202.1	784	0	Acyrthosiphon pisum solute carrier family 25, member 38-like (LOC100302462), mRNA	K15118	SLC25A38	solute carrier family 25, member 38	http://www.genome.jp/dbget-bin/www_bget?ko:K15118	Q6DJ08	442	7.8173e-51	Solute carrier family 25 member 38 OS=Xenopus tropicalis GN=slc25a38 PE=2 SV=1	--	--	GO:0055085	transmembrane transport	--	--	GO:0016021	integral component of membrane	KOG0766	Predicted mitochondrial carrier protein
c4049_g1	490	--	--	--	--	--	--	--	--	--	--	--	--	--	--	--	--	--	--	--	--	--	--	--	--	--	--	--	--
c29258_g1	271	--	--	--	--	--	--	--	--	--	--	--	--	--	--	--	--	--	--	--	--	--	--	--	--	--	--	--	--
c32826_g1	215	--	--	--	--	--	--	--	--	--	--	--	--	--	--	--	--	--	--	--	--	--	--	--	--	--	--	--	--
c11716_g1	1217	239789642	BAH71433.1	604	1.36337e-73	ACYPI007111 [Acyrthosiphon pisum]	299884604	FP927531.1	847	0	Acyrthosiphon pisum mRNA, clone: ACI0AAB2YG22, full-insert cDNA sequence based on ESTs (5'-EST:ACI0AAB2YG22AAM1, 3'-EST ACI0AAB2YG22BBM1)	--	--	--	--	--	--	--	--	PF03760//PF02734	Late embryogenesis abundant (LEA) group 1//DAK2 domain	GO:0006071//GO:0046486//GO:0009790	glycerol metabolic process//glycerolipid metabolic process//embryo development	GO:0004371	glycerone kinase activity	--	--	--	--
c19290_g1	233	641662390	XP_008182229.1	432	2.43783e-47	PREDICTED: protein still life, isoform SIF type 1 isoform X2 [Acyrthosiphon pisum]	641662395	XM_008184010.1	221	1.29298e-110	PREDICTED: Acyrthosiphon pisum protein still life, isoform SIF type 1 (LOC100163095), transcript variant X7, mRNA	K05731	TIAM1	T-lymphoma invasion and metastasis-inducing protein 1	http://www.genome.jp/dbget-bin/www_bget?ko:K05731	P91621	392	1.97715e-43	Protein still life, isoform SIF type 1 OS=Drosophila melanogaster GN=sif PE=2 SV=2	--	--	--	--	--	--	--	--	--	--
c22823_g1	204	328722431	XP_001945819.2	311	2.51268e-31	PREDICTED: putative leucine-rich repeat-containing protein DDB_G0290503 [Acyrthosiphon pisum]	641676767	XM_001945784.3	177	3.18706e-86	PREDICTED: Acyrthosiphon pisum putative leucine-rich repeat-containing protein DDB_G0290503 (LOC100160291), mRNA	--	--	--	--	--	--	--	--	--	--	--	--	--	--	--	--	--	--
c8131_g1	332	--	--	--	--	--	566174061	XM_002308788.2	47	1.02329e-13	Populus trichocarpa hypothetical protein (POPTR_0006s02240g) mRNA, complete cds	--	--	--	--	--	--	--	--	PF06682	SOCE-associated regulatory factor of calcium homoeostasis	GO:2001256	regulation of store-operated calcium entry	--	--	GO:0030176	integral component of endoplasmic reticulum membrane	--	--
c23962_g1	295	--	--	--	--	--	--	--	--	--	--	--	--	--	--	--	--	--	--	--	--	--	--	--	--	--	--	--	--
c2321_g1	505	328711021	XP_003244425.1	349	5.21402e-36	PREDICTED: uncharacterized protein LOC100572738 [Acyrthosiphon pisum]	239792961	AK342921.1	321	7.80744e-166	Acyrthosiphon pisum mRNA, clone: 677A15, full-insert cDNA sequence based on the ESTs (5'-EST:FF333499, 3'-EST:FF335454)	--	--	--	--	--	--	--	--	--	--	--	--	--	--	--	--	--	--
c20464_g1	211	513221849	XP_417838.4	362	3.37068e-38	PREDICTED: myomesin-3 [Gallus gallus]	513221848	XM_417838.4	211	4.1708e-105	PREDICTED: Gallus gallus myomesin family, member 3 (MYOM3), mRNA	--	--	--	--	A2ABU4	205	1.84569e-18	Myomesin-3 OS=Mus musculus GN=Myom3 PE=1 SV=1	--	--	--	--	--	--	--	--	--	--
c408_g1	337	--	--	--	--	--	--	--	--	--	--	--	--	--	--	--	--	--	--	--	--	--	--	--	--	--	--	--	--
c21854_g1	239	--	--	--	--	--	--	--	--	--	--	--	--	--	--	--	--	--	--	--	--	--	--	--	--	--	--	--	--
c20688_g1	236	641670419	XP_008185188.1	409	1.93086e-45	PREDICTED: uncharacterized protein LOC100161732 isoform X2 [Acyrthosiphon pisum]	641670418	XM_008186966.1	212	1.3216e-105	PREDICTED: Acyrthosiphon pisum uncharacterized LOC100161732 (LOC100161732), transcript variant X3, mRNA	--	--	--	--	--	--	--	--	--	--	--	--	--	--	--	--	--	--
c4858_g1	786	328704219	XP_001948731.2	1383	1.57533e-180	PREDICTED: DNA-directed RNA polymerase I subunit RPA2 [Acyrthosiphon pisum]	641656469	XM_001948696.3	717	0	PREDICTED: Acyrthosiphon pisum DNA-directed RNA polymerase I subunit RPA2 (LOC100167692), mRNA	K03002	RPA2, POLR1B	DNA-directed RNA polymerase I subunit RPA2	http://www.genome.jp/dbget-bin/www_bget?ko:K03002	P70700	590	8.48512e-68	DNA-directed RNA polymerase I subunit RPA2 OS=Mus musculus GN=Polr1b PE=2 SV=2	PF04561//PF04563	RNA polymerase Rpb2, domain 2//RNA polymerase beta subunit	GO:0006206//GO:0006144//GO:0006351	pyrimidine nucleobase metabolic process//purine nucleobase metabolic process//transcription, DNA-templated	GO:0003899//GO:0003677	DNA-directed RNA polymerase activity//DNA binding	GO:0005730	nucleolus	KOG0216	RNA polymerase I, second largest subunit
c18796_g1	204	--	--	--	--	--	156764479	AK287864.1	204	3.12013e-101	Oryza sativa Japonica Group cDNA, clone: J065200O17, full insert sequence	--	--	--	--	--	--	--	--	--	--	--	--	--	--	--	--	--	--
c3730_g1	279	--	--	--	--	--	--	--	--	--	--	--	--	--	--	--	--	--	--	--	--	--	--	--	--	--	--	--	--
c24390_g1	653	--	--	--	--	--	--	--	--	--	--	--	--	--	--	--	--	--	--	PF05063	MT-A70	GO:0006139	nucleobase-containing compound metabolic process	GO:0008168	methyltransferase activity	--	--	--	--
c6241_g1	306	--	--	--	--	--	--	--	--	--	--	--	--	--	--	--	--	--	--	--	--	--	--	--	--	--	--	--	--
c25921_g1	262	328704519	XP_003242518.1	251	1.67816e-25	PREDICTED: uncharacterized protein LOC100570748 [Acyrthosiphon pisum]	--	--	--	--	--	--	--	--	--	--	--	--	--	--	--	--	--	--	--	--	--	--	--
c28742_g1	241	--	--	--	--	--	--	--	--	--	--	--	--	--	--	--	--	--	--	PF10660	Iron-containing outer mitochondrial membrane protein N-terminus	--	--	GO:0051537	2 iron, 2 sulfur cluster binding	GO:0043231	intracellular membrane-bounded organelle	--	--
c31004_g1	240	--	--	--	--	--	47847838	AP004097.3	240	3.64913e-121	Oryza sativa Japonica Group genomic DNA, chromosome 2, BAC clone:OJ1792_D02	--	--	--	--	Q8W3M4	206	3.84676e-19	Uncharacterized protein At4g06744 OS=Arabidopsis thaliana GN=At4g06744 PE=2 SV=1	PF13855//PF00560	Leucine rich repeat//Leucine Rich Repeat	--	--	GO:0005515	protein binding	--	--	--	--
c23878_g1	215	--	--	--	--	--	--	--	--	--	--	--	--	--	--	--	--	--	--	--	--	--	--	--	--	--	--	--	--
c16045_g1	319	--	--	--	--	--	77681252	CR974432.6	257	1.78787e-130	Pig DNA sequence from clone PigE-204L22 on chromosome 6, complete sequence	--	--	--	--	--	--	--	--	--	--	--	--	--	--	--	--	--	--
c21147_g1	263	--	--	--	--	--	641669325	XM_008186554.1	174	1.98219e-84	PREDICTED: Acyrthosiphon pisum uncharacterized LOC100163781 (LOC100163781), transcript variant X5, mRNA	--	--	--	--	--	--	--	--	PF01333	Apocytochrome F, C-terminal	GO:0015979//GO:0006118	photosynthesis//obsolete electron transport	GO:0009055//GO:0020037//GO:0005506	electron carrier activity//heme binding//iron ion binding	GO:0031361	integral component of thylakoid membrane	--	--
c6010_g1	212	--	--	--	--	--	641650620	XM_008191585.1	152	2.63365e-72	PREDICTED: Acyrthosiphon pisum micronuclear linker histone polyprotein-like (LOC100162450), transcript variant X12, mRNA	--	--	--	--	--	--	--	--	PF09280//PF00309	XPC-binding domain//Sigma-54 factor, Activator interacting domain (AID)	GO:0006355//GO:0006281//GO:0006206//GO:0006352//GO:0006144//GO:0006351//GO:0006289//GO:0043161	regulation of transcription, DNA-templated//DNA repair//pyrimidine nucleobase metabolic process//DNA-templated transcription, initiation//purine nucleobase metabolic process//transcription, DNA-templated//nucleotide-excision repair//proteasome-mediated ubiquitin-dependent protein catabolic process	GO:0016987//GO:0003899//GO:0003684//GO:0003677//GO:0003700	sigma factor activity//DNA-directed RNA polymerase activity//damaged DNA binding//DNA binding//transcription factor activity, sequence-specific DNA binding	GO:0005730//GO:0005667	nucleolus//transcription factor complex	--	--
c31920_g1	231	--	--	--	--	--	--	--	--	--	--	--	--	--	--	--	--	--	--	--	--	--	--	--	--	--	--	--	--
c13335_g1	4134	328711504	XP_001946466.2	4538	0	PREDICTED: hypoxia up-regulated protein 1 isoform X1 [Acyrthosiphon pisum]	641664771	XM_001946431.3	3648	0	PREDICTED: Acyrthosiphon pisum hypoxia up-regulated protein 1 (LOC100168279), transcript variant X1, mRNA	K09486	HYOU1	hypoxia up-regulated 1	http://www.genome.jp/dbget-bin/www_bget?ko:K09486	Q7ZUW2	1657	0	Hypoxia up-regulated protein 1 OS=Danio rerio GN=hyou1 PE=2 SV=1	PF06723	MreB/Mbl protein	GO:0000902	cell morphogenesis	--	--	--	--	KOG0104	Molecular chaperones GRP170/SIL1, HSP70 superfamily
c8879_g1	1932	328720936	XP_003247167.1	2780	0	PREDICTED: probable tRNA (guanine(26)-N(2))-dimethyltransferase [Acyrthosiphon pisum]>gi|641675154|ref|XP_001947229.3| PREDICTED: probable tRNA (guanine(26)-N(2))-dimethyltransferase [Acyrthosiphon pisum]	641675152	XM_003247119.2	1639	0	PREDICTED: Acyrthosiphon pisum probable tRNA (guanine(26)-N(2))-dimethyltransferase (LOC100169326), transcript variant X1, mRNA	K00555	TRMT1, trm1	tRNA (guanine26-N2/guanine27-N2)-dimethyltransferase	http://www.genome.jp/dbget-bin/www_bget?ko:K00555	Q9VK89	1220	4.68749e-158	Probable tRNA (guanine(26)-N(2))-dimethyltransferase OS=Drosophila melanogaster GN=CG6388 PE=2 SV=1	PF05958//PF01189//PF04997//PF09445//PF03602//PF01596//PF02005	tRNA (Uracil-5-)-methyltransferase//16S rRNA methyltransferase RsmF//RNA polymerase Rpb1, domain 1//RNA cap guanine-N2 methyltransferase//Conserved hypothetical protein 95//O-methyltransferase//N2,N2-dimethylguanosine tRNA methyltransferase	GO:0006351//GO:0006206//GO:0006144//GO:0009452//GO:0031167//GO:0009451//GO:0001510//GO:0006396//GO:0008033	transcription, DNA-templated//pyrimidine nucleobase metabolic process//purine nucleobase metabolic process//7-methylguanosine RNA capping//rRNA methylation//RNA modification//RNA methylation//RNA processing//tRNA processing	GO:0003723//GO:0003899//GO:0008171//GO:0004809//GO:0008173//GO:0003677//GO:0008168	RNA binding//DNA-directed RNA polymerase activity//O-methyltransferase activity//tRNA (guanine-N2-)-methyltransferase activity//RNA methyltransferase activity//DNA binding//methyltransferase activity	GO:0005730	nucleolus	KOG1253	tRNA methyltransferase
c1161_g1	950	328723225	XP_003247797.1	1690	0	PREDICTED: plexin-B [Acyrthosiphon pisum]>gi|328723229|ref|XP_003247798.1| PREDICTED: plexin-B [Acyrthosiphon pisum]	641677694	XM_003247749.2	878	0	PREDICTED: Acyrthosiphon pisum plexin-B (LOC100168635), transcript variant X2, mRNA	--	--	--	--	Q9V4A7	889	2.41978e-106	Plexin-B OS=Drosophila melanogaster GN=plexB PE=1 SV=2	PF00944//PF01403	Alphavirus core protein//Sema domain	GO:0006508	proteolysis	GO:0005515//GO:0004252	protein binding//serine-type endopeptidase activity	GO:0016020	membrane	KOG3610	Plexins (functional semaphorin receptors)
c26834_g1	346	--	--	--	--	--	641654973	XM_001948504.3	257	1.95666e-130	PREDICTED: Acyrthosiphon pisum uncharacterized LOC100165386 (LOC100165386), mRNA	--	--	--	--	--	--	--	--	--	--	--	--	--	--	--	--	--	--
c1704_g1	255	--	--	--	--	--	641652790	XM_003241437.2	234	8.47136e-118	PREDICTED: Acyrthosiphon pisum uncharacterized LOC100574872 (LOC100574872), transcript variant X2, mRNA	--	--	--	--	--	--	--	--	--	--	--	--	--	--	--	--	--	--
c21898_g1	239	--	--	--	--	--	513185488	XM_420883.4	239	1.30612e-120	PREDICTED: Gallus gallus chromosome 4 open reading frame, human C20orf194 (C4H20ORF194), mRNA	--	--	--	--	--	--	--	--	--	--	--	--	--	--	--	--	--	--
c8413_g1	405	328700093	XP_001944536.2	129	8.677e-07	PREDICTED: ribonucleoside-diphosphate reductase subunit M2-like [Acyrthosiphon pisum]	--	--	--	--	--	--	--	--	--	--	--	--	--	--	--	--	--	--	--	--	--	--	--
c30758_g1	352	--	--	--	--	--	--	--	--	--	--	--	--	--	--	--	--	--	--	--	--	--	--	--	--	--	--	--	--
c26211_g1	221	--	--	--	--	--	--	--	--	--	--	--	--	--	--	--	--	--	--	--	--	--	--	--	--	--	--	--	--
c23630_g1	227	--	--	--	--	--	--	--	--	--	--	--	--	--	--	--	--	--	--	--	--	--	--	--	--	--	--	--	--
c12925_g1	2671	328704471	XP_001947327.2	2703	0	PREDICTED: PDZ domain-containing protein 2-like [Acyrthosiphon pisum]	641656771	XM_001947292.3	2099	0	PREDICTED: Acyrthosiphon pisum PDZ domain-containing protein 2-like (LOC100166915), mRNA	--	--	--	--	Q9QZR8	224	4.24109e-17	PDZ domain-containing protein 2 OS=Rattus norvegicus GN=Pdzd2 PE=1 SV=1	PF00595//PF13180	PDZ domain (Also known as DHR or GLGF)//PDZ domain	--	--	GO:0005515	protein binding	--	--	KOG3528	FOG: PDZ domain
c15640_g1	361	--	--	--	--	--	--	--	--	--	--	--	--	--	--	--	--	--	--	--	--	--	--	--	--	--	--	--	--
c20402_g1	205	--	--	--	--	--	--	--	--	--	--	--	--	--	--	--	--	--	--	--	--	--	--	--	--	--	--	--	--
c26208_g1	219	--	--	--	--	--	--	--	--	--	--	--	--	--	--	--	--	--	--	--	--	--	--	--	--	--	--	--	--
c6603_g1	219	--	--	--	--	--	--	--	--	--	--	--	--	--	--	--	--	--	--	--	--	--	--	--	--	--	--	--	--
c3645_g1	206	--	--	--	--	--	--	--	--	--	--	--	--	--	--	--	--	--	--	--	--	--	--	--	--	--	--	--	--
c15643_g1	294	--	--	--	--	--	--	--	--	--	--	--	--	--	--	--	--	--	--	--	--	--	--	--	--	--	--	--	--
c18009_g1	366	193678883	XP_001945396.1	624	5.81632e-74	PREDICTED: follistatin-related protein 5-like, partial [Acyrthosiphon pisum]	641662284	XM_001945361.3	342	1.16728e-177	PREDICTED: Acyrthosiphon pisum follistatin-related protein 5-like (LOC100161032), partial mRNA	--	--	--	--	Q8N475	216	2.70466e-19	Follistatin-related protein 5 OS=Homo sapiens GN=FSTL5 PE=2 SV=2	--	--	--	--	--	--	--	--	--	--
c29826_g1	500	--	--	--	--	--	115482689	NM_001071473.1	500	0	Oryza sativa Japonica Group Os10g0493300 (Os10g0493300) mRNA, complete cds	--	--	--	--	--	--	--	--	--	--	--	--	--	--	--	--	--	--
c8918_g1	895	665810124	XP_008553465.1	432	1.16903e-44	PREDICTED: nucleolar MIF4G domain-containing protein 1 homolog [Microplitis demolitor]	641666576	XM_003244967.2	187	4.40173e-91	PREDICTED: Acyrthosiphon pisum nucleolar MIF4G domain-containing protein 1 homolog (LOC100169419), mRNA	K17583	NOM1	nucleolar MIF4G domain-containing protein 1	http://www.genome.jp/dbget-bin/www_bget?ko:K17583	Q9W020	350	4.01024e-35	Nucleolar MIF4G domain-containing protein 1 homolog OS=Drosophila melanogaster GN=CG9004 PE=2 SV=1	PF03616//PF02854	Sodium/glutamate symporter//MIF4G domain	GO:0015813//GO:0006814//GO:0015846	L-glutamate transport//sodium ion transport//polyamine transport	GO:0003723//GO:0015501//GO:0005515	RNA binding//glutamate:sodium symporter activity//protein binding	GO:0016021	integral component of membrane	KOG2141	Protein involved in high osmolarity signaling pathway
c3892_g1	424	268326849	BAF95725.2	746	8.60595e-95	carboxypeptidase vitellogenic like [Acyrthosiphon pisum]	299883766	FP927292.1	373	0	Acyrthosiphon pisum mRNA, clone: ACI0AAC1YB12, full-insert cDNA sequence based on ESTs (5'-EST:ACI0AAC1YB12AAM1, 3'-EST ACI0AAC1YB12NM1)	K09645	CPVL	vitellogenic carboxypeptidase-like protein	http://www.genome.jp/dbget-bin/www_bget?ko:K09645	C9WMM5	323	2.53998e-34	Venom serine carboxypeptidase OS=Apis mellifera PE=2 SV=1	PF00450//PF02836	Serine carboxypeptidase//Glycosyl hydrolases family 2, TIM barrel domain	GO:0006508//GO:0005975	proteolysis//carbohydrate metabolic process	GO:0004185//GO:0004553	serine-type carboxypeptidase activity//hydrolase activity, hydrolyzing O-glycosyl compounds	--	--	KOG1282	Serine carboxypeptidases (lysosomal cathepsin A)
c17030_g1	227	--	--	--	--	--	--	--	--	--	--	--	--	--	--	--	--	--	--	--	--	--	--	--	--	--	--	--	--
c12713_g1	1544	242247557	NP_001156081.1	1630	0	mitochondrial ribosomal protein L1 [Acyrthosiphon pisum]>gi|641658121|ref|XP_008180608.1| PREDICTED: mitochondrial ribosomal protein L1 isoform X1 [Acyrthosiphon pisum]>gi|239791057|dbj|BAH72044.1| ACYPI001497 [Acyrthosiphon pisum]	402765849	NM_001162609.2	1224	0	Acyrthosiphon pisum mitochondrial ribosomal protein L1 (Mrpl1), mRNA	K02863	RP-L1, MRPL1, rplA	large subunit ribosomal protein L1	http://www.genome.jp/dbget-bin/www_bget?ko:K02863	Q4L3J7	173	1.15127e-12	50S ribosomal protein L1 OS=Staphylococcus haemolyticus (strain JCSC1435) GN=rplA PE=3 SV=1	--	--	GO:0042254//GO:0006412	ribosome biogenesis//translation	GO:0003735//GO:0003723	structural constituent of ribosome//RNA binding	GO:0005840//GO:0015934	ribosome//large ribosomal subunit	--	--
c26750_g1	238	641651847	XP_003241211.2	378	6.36472e-44	PREDICTED: uncharacterized protein LOC100570482 [Acyrthosiphon pisum]	641651846	XM_003241163.2	209	6.177e-104	PREDICTED: Acyrthosiphon pisum uncharacterized LOC100570482 (LOC100570482), mRNA	--	--	--	--	--	--	--	--	--	--	--	--	--	--	--	--	--	--
c22214_g1	273	--	--	--	--	--	--	--	--	--	--	--	--	--	--	--	--	--	--	--	--	--	--	--	--	--	--	--	--
c14033_g1	2142	328705233	XP_001946197.2	3131	0	PREDICTED: sec1 family domain-containing protein 2-like isoform X1 [Acyrthosiphon pisum]>gi|641657684|ref|XP_008180440.1| PREDICTED: sec1 family domain-containing protein 2-like isoform X1 [Acyrthosiphon pisum]	328705232	XM_001946162.2	1796	0	PREDICTED: Acyrthosiphon pisum sec1 family domain-containing protein 2-like (LOC100165621), transcript variant X1, mRNA	--	--	--	--	Q8BTY8	425	8.10957e-43	Sec1 family domain-containing protein 2 OS=Mus musculus GN=Scfd2 PE=2 SV=1	PF00995	Sec1 family	GO:0006904//GO:0016192	vesicle docking involved in exocytosis//vesicle-mediated transport	--	--	--	--	--	--
c1109_g2	227	641662618	XP_008182324.1	403	1.42753e-43	PREDICTED: protein abnormal spindle-like [Acyrthosiphon pisum]	641662617	XM_008184102.1	215	2.71527e-107	PREDICTED: Acyrthosiphon pisum protein abnormal spindle-like (LOC100160614), mRNA	--	--	--	--	--	--	--	--	--	--	--	--	--	--	--	--	--	--
c15106_g1	6388	817051668	XP_012252251.1	4246	0	PREDICTED: phosphatidylinositol 4-kinase alpha isoform X2 [Athalia rosae]	641651348	XM_003241022.2	2360	0	PREDICTED: Acyrthosiphon pisum phosphatidylinositol 4-kinase alpha-like (LOC100569000), mRNA	K00888	PI4K	phosphatidylinositol 4-kinase	http://www.genome.jp/dbget-bin/www_bget?ko:K00888	P42356	2567	0	Phosphatidylinositol 4-kinase alpha OS=Homo sapiens GN=PI4KA PE=1 SV=3	PF00454//PF03602//PF00042	Phosphatidylinositol 3- and 4-kinase//Conserved hypothetical protein 95//Globin	GO:0031167	rRNA methylation	GO:0019825//GO:0008168//GO:0020037//GO:0016773	oxygen binding//methyltransferase activity//heme binding//phosphotransferase activity, alcohol group as acceptor	--	--	KOG0902	Phosphatidylinositol 4-kinase
c12419_g1	2544	641668599	XP_008184509.1	1669	0	PREDICTED: growth hormone secretagogue receptor type 1 isoform X1 [Acyrthosiphon pisum]>gi|856116583|tpg|DAA64797.1| TPA_exp: ecdysis triggering hormone receptor [Acyrthosiphon pisum]	641668598	XM_008186287.1	1494	0	PREDICTED: Acyrthosiphon pisum ecdysis triggering hormone receptor subtype-A (LOC100169111), transcript variant X1, mRNA	--	--	--	--	A5A4K9	307	1.70288e-28	Growth hormone secretagogue receptor type 1 OS=Oryctolagus cuniculus GN=GHSR PE=2 SV=1	PF00001	7 transmembrane receptor (rhodopsin family)	GO:0007186	G-protein coupled receptor signaling pathway	GO:0004930	G-protein coupled receptor activity	GO:0016021	integral component of membrane	KOG3656	FOG: 7 transmembrane receptor
c16067_g1	480	--	--	--	--	--	641668673	XM_003245468.2	44	7.11747e-12	PREDICTED: Acyrthosiphon pisum signal transducer and activator of transcription 5A-like (LOC100571936), mRNA	--	--	--	--	--	--	--	--	--	--	--	--	--	--	--	--	--	--
c24709_g1	343	--	--	--	--	--	--	--	--	--	--	--	--	--	--	--	--	--	--	--	--	--	--	--	--	--	--	--	--
c7566_g1	4750	641680148	XP_003248391.2	2618	0	PREDICTED: LOW QUALITY PROTEIN: esterase FE4 [Acyrthosiphon pisum]	641680147	XM_003248343.2	1632	0	PREDICTED: Acyrthosiphon pisum esterase E4 (LOC100168479), mRNA	K01050	BCHE	cholinesterase	http://www.genome.jp/dbget-bin/www_bget?ko:K01050	P35502	2176	0	Esterase FE4 OS=Myzus persicae PE=1 SV=1	PF00125//PF00443//PF07859//PF06687	Core histone H2A/H2B/H3/H4//Ubiquitin carboxyl-terminal hydrolase//alpha/beta hydrolase fold//SUR7/PalI family	GO:0008152//GO:0016579	metabolic process//protein deubiquitination	GO:0016787//GO:0036459//GO:0003677	hydrolase activity//ubiquitinyl hydrolase activity//DNA binding	GO:0005886	plasma membrane	KOG1516	Carboxylesterase and related proteins
c24780_g1	207	--	--	--	--	--	--	--	--	--	--	--	--	--	--	--	--	--	--	--	--	--	--	--	--	--	--	--	--
c8682_g1	331	--	--	--	--	--	--	--	--	--	--	--	--	--	--	--	--	--	--	--	--	--	--	--	--	--	--	--	--
c25835_g1	228	--	--	--	--	--	641663568	XM_001951637.3	112	4.9365e-50	PREDICTED: Acyrthosiphon pisum uncharacterized LOC100159444 (LOC100159444), mRNA	--	--	--	--	--	--	--	--	--	--	--	--	--	--	--	--	--	--
c28585_g1	272	--	--	--	--	--	--	--	--	--	--	--	--	--	--	--	--	--	--	--	--	--	--	--	--	--	--	--	--
c10739_g1	1939	641677511	XP_008187811.1	472	1.10413e-46	PREDICTED: neurogenic protein mastermind-like [Acyrthosiphon pisum]	641677510	XM_008189589.1	1145	0	PREDICTED: Acyrthosiphon pisum neurogenic protein mastermind-like (LOC100158676), mRNA	--	--	--	--	--	--	--	--	PF03153//PF08603	Transcription factor IIA, alpha/beta subunit//Adenylate cyclase associated (CAP) C terminal	GO:0006367//GO:0007010	transcription initiation from RNA polymerase II promoter//cytoskeleton organization	GO:0003779	actin binding	GO:0005672	transcription factor TFIIA complex	--	--
c1398_g1	306	--	--	--	--	--	--	--	--	--	--	--	--	--	--	--	--	--	--	--	--	--	--	--	--	--	--	--	--
c12579_g1	1314	648215927	NP_001280298.1	1027	2.23045e-134	uncharacterized protein LOC100161069 [Acyrthosiphon pisum]>gi|239789411|dbj|BAH71331.1| ACYPI002322 [Acyrthosiphon pisum]	239789733	AK340978.1	364	0	Acyrthosiphon pisum ACYPI001201 mRNA, clone: 319I3, complete cds, full-insert cDNA sequence based on the ESTs (5'-EST:FF313661, 3'-EST:FF314327)	--	--	--	--	Q9NP66	446	4.90335e-49	High mobility group protein 20A OS=Homo sapiens GN=HMG20A PE=1 SV=1	PF08702//PF09482	Fibrinogen alpha/beta chain family//Bacterial type III secretion apparatus protein (OrgA_MxiK)	GO:0051258//GO:0030168//GO:0007165//GO:0009405	protein polymerization//platelet activation//signal transduction//pathogenesis	GO:0030674//GO:0005102	protein binding, bridging//receptor binding	GO:0005577	fibrinogen complex	KOG0381	HMG box-containing protein
c3160_g1	374	193632031	XP_001949145.1	611	8.64581e-71	PREDICTED: uncharacterized protein LOC100161052 [Acyrthosiphon pisum]	641668381	XM_001949110.3	325	3.3708e-168	PREDICTED: Acyrthosiphon pisum uncharacterized LOC100161052 (LOC100161052), mRNA	--	--	--	--	--	--	--	--	PF00085	Thioredoxin	GO:0045454	cell redox homeostasis	--	--	--	--	--	--
c25146_g1	310	328706261	XP_001943056.2	203	2.69815e-16	PREDICTED: probable multidrug resistance-associated protein lethal(2)03659 [Acyrthosiphon pisum]	--	--	--	--	--	--	--	--	--	--	--	--	--	--	--	--	--	--	--	--	--	--	--
c32154_g1	213	695143487	XP_009499032.1	360	6.68401e-41	PREDICTED: SPARC [Phalacrocorax carbo]	45383336	NM_204410.1	207	7.0572e-103	Gallus gallus secreted protein, acidic, cysteine-rich (osteonectin) (SPARC), mRNA >gnl|BL_ORD_ID|82056 Chicken secreted protein (acidic rich in cysteine (SPARC)) mRNA, complete cds	--	--	--	--	O93390	354	6.42995e-41	SPARC OS=Coturnix coturnix japonica GN=SPARC PE=2 SV=1	PF10591	Secreted protein acidic and rich in cysteine Ca binding region	GO:0007165	signal transduction	GO:0005509	calcium ion binding	GO:0005578	proteinaceous extracellular matrix	--	--
c2239_g1	961	328701859	XP_001949243.2	1599	0	PREDICTED: lysosomal-trafficking regulator [Acyrthosiphon pisum]	641653723	XM_001949208.3	878	0	PREDICTED: Acyrthosiphon pisum lysosomal-trafficking regulator (LOC100163093), mRNA	--	--	--	--	Q99698	188	3.9766e-14	Lysosomal-trafficking regulator OS=Homo sapiens GN=LYST PE=1 SV=3	--	--	--	--	--	--	--	--	--	--
c16326_g1	266	--	--	--	--	--	--	--	--	--	--	--	--	--	--	--	--	--	--	--	--	--	--	--	--	--	--	--	--
c18162_g1	472	240848817	NP_001155431.1	327	9.88273e-36	RR1 cuticle protein 10 precursor [Acyrthosiphon pisum]>gi|239790254|dbj|BAH71700.1| ACYPI001610 [Acyrthosiphon pisum]	402746894	NM_001161959.2	407	0	Acyrthosiphon pisum RR1 cuticle protein 10 (cprr1-10), mRNA	--	--	--	--	Q7M4F2	147	4.40068e-11	Endocuticle structural glycoprotein SgAbd-8 OS=Schistocerca gregaria PE=1 SV=1	PF00379	Insect cuticle protein	--	--	GO:0042302	structural constituent of cuticle	--	--	--	--
c5166_g1	488	--	--	--	--	--	--	--	--	--	--	--	--	--	--	--	--	--	--	--	--	--	--	--	--	--	--	--	--
c26007_g1	247	--	--	--	--	--	--	--	--	--	--	--	--	--	--	--	--	--	--	--	--	--	--	--	--	--	--	--	--
c26423_g1	1464	861623150	KMQ87920.1	286	1.37765e-25	hypothetical protein RF55_12673 [Lasius niger]	--	--	--	--	--	--	--	--	--	--	--	--	--	--	--	--	--	--	--	--	--	--	--
c16702_g1	219	--	--	--	--	--	--	--	--	--	--	--	--	--	--	--	--	--	--	--	--	--	--	--	--	--	--	--	--
c15894_g1	209	--	--	--	--	--	--	--	--	--	--	--	--	--	--	--	--	--	--	--	--	--	--	--	--	--	--	--	--
c14078_g1	4114	641659515	XP_008181137.1	1016	3.56885e-122	PREDICTED: major facilitator superfamily domain-containing protein 6-like isoform X2 [Acyrthosiphon pisum]	641674713	XM_001950837.3	661	0	PREDICTED: Acyrthosiphon pisum major facilitator superfamily domain-containing protein 6-like (LOC100162369), mRNA	--	--	--	--	--	--	--	--	PF07690	Major Facilitator Superfamily	GO:0055085	transmembrane transport	--	--	GO:0016021	integral component of membrane	KOG3762	Predicted transporter
c3656_g1	224	641655923	XP_008179776.1	324	3.69704e-34	PREDICTED: saccharopine dehydrogenase-like oxidoreductase [Acyrthosiphon pisum]	641655922	XM_008181554.1	167	1.28864e-80	PREDICTED: Acyrthosiphon pisum saccharopine dehydrogenase-like oxidoreductase (LOC100164535), mRNA	--	--	--	--	--	--	--	--	--	--	--	--	--	--	--	--	--	--
c9219_g1	704	--	--	--	--	--	--	--	--	--	--	--	--	--	--	--	--	--	--	--	--	--	--	--	--	--	--	--	--
c6639_g1	304	--	--	--	--	--	--	--	--	--	--	--	--	--	--	--	--	--	--	--	--	--	--	--	--	--	--	--	--
c15810_g1	298	--	--	--	--	--	--	--	--	--	--	--	--	--	--	--	--	--	--	--	--	--	--	--	--	--	--	--	--
c27663_g1	217	158563800	ABW74354.1	385	2.23041e-45	actin, partial [Modiolus modiolus]	641677228	XM_001948422.3	199	2.01977e-98	PREDICTED: Acyrthosiphon pisum actin-87E-like (LOC100165066), mRNA	K05692	ACTB_G1	actin beta/gamma 1	http://www.genome.jp/dbget-bin/www_bget?ko:K05692	Q39596	377	1.12038e-46	Actin (Fragment) OS=Oxybasis rubra PE=3 SV=1	--	--	--	--	--	--	--	--	KOG0676	Actin and related proteins
c24801_g1	389	--	--	--	--	--	--	--	--	--	--	--	--	--	--	--	--	--	--	--	--	--	--	--	--	--	--	--	--
c17609_g1	296	--	--	--	--	--	641669275	XM_008186532.1	278	3.4841e-142	PREDICTED: Acyrthosiphon pisum epidermal growth factor receptor (LOC100168353), transcript variant X3, mRNA	--	--	--	--	--	--	--	--	PF08131	Defensin-like peptide family	--	--	--	--	GO:0005576	extracellular region	--	--
c32996_g1	240	--	--	--	--	--	--	--	--	--	--	--	--	--	--	--	--	--	--	--	--	--	--	--	--	--	--	--	--
c729_g1	218	--	--	--	--	--	--	--	--	--	--	--	--	--	--	--	--	--	--	--	--	--	--	--	--	--	--	--	--
c12825_g1	1785	328721405	XP_001950839.2	1796	0	PREDICTED: 4-hydroxybenzoate polyprenyltransferase, mitochondrial [Acyrthosiphon pisum]	641675664	XM_001950804.3	1371	0	PREDICTED: Acyrthosiphon pisum 4-hydroxybenzoate polyprenyltransferase, mitochondrial (LOC100166021), mRNA	K06125	COQ2	4-hydroxybenzoate polyprenyltransferase	http://www.genome.jp/dbget-bin/www_bget?ko:K06125	Q9VHS7	867	1.32249e-108	4-hydroxybenzoate polyprenyltransferase, mitochondrial OS=Drosophila melanogaster GN=Coq2 PE=2 SV=1	PF01040	UbiA prenyltransferase family	--	--	GO:0004659	prenyltransferase activity	GO:0016021	integral component of membrane	KOG1381	Para-hydroxybenzoate-polyprenyl transferase
c7273_g1	818	--	--	--	--	--	--	--	--	--	--	--	--	--	--	--	--	--	--	--	--	--	--	--	--	--	--	--	--
c13794_g1	2741	328709438	XP_001952257.2	3723	0	PREDICTED: H(+)/Cl(-) exchange transporter 7-like [Acyrthosiphon pisum]	641662403	XM_001952222.3	2407	0	PREDICTED: Acyrthosiphon pisum H(+)/Cl(-) exchange transporter 7-like (LOC100162410), mRNA	K05016	CLCN7	chloride channel 7	http://www.genome.jp/dbget-bin/www_bget?ko:K05016	O70496	1775	0	H(+)/Cl(-) exchange transporter 7 OS=Mus musculus GN=Clcn7 PE=1 SV=1	PF00654	Voltage gated chloride channel	GO:0055085//GO:0006821	transmembrane transport//chloride transport	GO:0005247	voltage-gated chloride channel activity	GO:0016020	membrane	KOG0474	Cl- channel CLC-7 and related proteins (CLC superfamily)
c2889_g1	230	--	--	--	--	--	--	--	--	--	--	--	--	--	--	--	--	--	--	--	--	--	--	--	--	--	--	--	--
c29849_g1	1064	641654053	XP_008179046.1	1730	0	PREDICTED: nuclear pore complex protein Nup205-like [Acyrthosiphon pisum]	641654052	XM_008180824.1	953	0	PREDICTED: Acyrthosiphon pisum nuclear pore complex protein Nup205-like (LOC100168972), mRNA	K14310	NUP205, NUP192	nuclear pore complex protein Nup205	http://www.genome.jp/dbget-bin/www_bget?ko:K14310	Q92621	479	6.62413e-51	Nuclear pore complex protein Nup205 OS=Homo sapiens GN=NUP205 PE=1 SV=3	PF11894	Nuclear pore complex scaffold, nucleoporins 186/192/205	--	--	--	--	GO:0005643	nuclear pore	KOG1835	Uncharacterized conserved protein
c28846_g1	306	--	--	--	--	--	--	--	--	--	--	--	--	--	--	--	--	--	--	--	--	--	--	--	--	--	--	--	--
c12389_g1	1374	641675012	XP_008186895.1	804	1.61566e-172	PREDICTED: tigger transposable element-derived protein 6-like [Acyrthosiphon pisum]	641675011	XM_008188673.1	888	0	PREDICTED: Acyrthosiphon pisum tigger transposable element-derived protein 6-like (LOC103310421), mRNA	--	--	--	--	Q17RP2	223	2.25566e-29	Tigger transposable element-derived protein 6 OS=Homo sapiens GN=TIGD6 PE=2 SV=2	PF04218//PF01047//PF03184	CENP-B N-terminal DNA-binding domain//MarR family//DDE superfamily endonuclease	GO:0006355	regulation of transcription, DNA-templated	GO:0003677//GO:0003700//GO:0003676	DNA binding//transcription factor activity, sequence-specific DNA binding//nucleic acid binding	GO:0005667	transcription factor complex	KOG3105	DNA-binding centromere protein B (CENP-B)
c21528_g1	378	328701681	XP_003241680.1	261	1.00973e-23	PREDICTED: uncharacterized protein LOC100569295 [Acyrthosiphon pisum]	641653525	XM_003241632.2	246	2.80968e-124	PREDICTED: Acyrthosiphon pisum uncharacterized LOC100569295 (LOC100569295), mRNA	--	--	--	--	--	--	--	--	--	--	--	--	--	--	--	--	--	--
c12375_g1	1064	239791644	BAH72261.1	816	8.85504e-106	ACYPI003949 [Acyrthosiphon pisum]	641654016	XM_001949990.3	899	0	PREDICTED: Acyrthosiphon pisum protein Iojap-related, mitochondrial (LOC100162826), mRNA	--	--	--	--	Q9CWV0	227	2.04688e-20	Mitochondrial assembly of ribosomal large subunit protein 1 OS=Mus musculus GN=Malsu1 PE=2 SV=1	PF00002	7 transmembrane receptor (Secretin family)	GO:0007186	G-protein coupled receptor signaling pathway	GO:0004930	G-protein coupled receptor activity	GO:0016021	integral component of membrane	--	--
c13393_g1	2867	328697056	XP_001951186.2	3485	0	PREDICTED: protein sel-1 homolog 1 isoform X1 [Acyrthosiphon pisum]	641647666	XM_001951151.3	2185	0	PREDICTED: Acyrthosiphon pisum protein sel-1 homolog 1 (LOC100162766), transcript variant X1, mRNA	K14026	SEL1, SEL1L	SEL1 protein	http://www.genome.jp/dbget-bin/www_bget?ko:K14026	Q9Z2G6	1466	0	Protein sel-1 homolog 1 OS=Mus musculus GN=Sel1l PE=2 SV=2	--	--	--	--	--	--	--	--	KOG1550	Extracellular protein SEL-1 and related proteins
c27266_g1	265	328718421	XP_001949713.2	420	2.0675e-45	PREDICTED: dynein beta chain, ciliary [Acyrthosiphon pisum]	641672525	XM_001949678.3	234	8.85296e-118	PREDICTED: Acyrthosiphon pisum dynein beta chain, ciliary (LOC100166970), mRNA	K10408	DNAH	dynein heavy chain, axonemal	http://www.genome.jp/dbget-bin/www_bget?ko:K10408	P39057	322	1.16676e-33	Dynein beta chain, ciliary OS=Heliocidaris crassispina PE=1 SV=1	PF02671	Paired amphipathic helix repeat	GO:0006355	regulation of transcription, DNA-templated	--	--	--	--	KOG3595	Dyneins, heavy chain
c6120_g1	359	--	--	--	--	--	--	--	--	--	--	--	--	--	--	--	--	--	--	--	--	--	--	--	--	--	--	--	--
c12410_g2	318	--	--	--	--	--	641662018	XM_008183877.1	268	1.36757e-136	PREDICTED: Acyrthosiphon pisum protein held out wings (LOC100158806), transcript variant X2, mRNA	--	--	--	--	--	--	--	--	--	--	--	--	--	--	--	--	--	--
c5396_g1	373	328700343	XP_001942708.2	299	4.26691e-29	PREDICTED: uncharacterized protein LOC100165956 [Acyrthosiphon pisum]	641651893	XM_001942673.3	280	3.48193e-143	PREDICTED: Acyrthosiphon pisum uncharacterized LOC100165956 (LOC100165956), mRNA	--	--	--	--	--	--	--	--	--	--	--	--	--	--	--	--	--	--
c3293_g1	341	641671477	XP_008185607.1	319	3.99125e-33	PREDICTED: eukaryotic translation initiation factor 4 gamma 1-like [Acyrthosiphon pisum]	641671476	XM_008187385.1	113	2.15616e-50	PREDICTED: Acyrthosiphon pisum eukaryotic translation initiation factor 4 gamma 1-like (LOC100573748), mRNA	--	--	--	--	--	--	--	--	--	--	--	--	--	--	--	--	--	--
c3720_g1	545	--	--	--	--	--	--	--	--	--	--	--	--	--	--	--	--	--	--	--	--	--	--	--	--	--	--	--	--
c31223_g1	254	66362898	XP_628415.1	125	1.59117e-07	60S ribosomal protein L22 [Cryptosporidium parvum Iowa II]>gi|46229445|gb|EAK90263.1| 60S ribosomal protein L22 [Cryptosporidium parvum Iowa II]	189200257	XM_001936431.1	224	3.05465e-112	Pyrenophora tritici-repentis Pt-1C-BFP 60S ribosomal protein L22, partial mRNA	--	--	--	--	Q09668	181	8.85137e-17	60S ribosomal protein L22 OS=Schizosaccharomyces pombe (strain 972 / ATCC 24843) GN=rpl22 PE=1 SV=3	PF01776	Ribosomal L22e protein family	GO:0006412//GO:0042254	translation//ribosome biogenesis	GO:0003735	structural constituent of ribosome	GO:0005840//GO:0005622	ribosome//intracellular	KOG3434	60S ribosomal protein L22
c15787_g1	221	--	--	--	--	--	402745868	NM_001162614.2	79	1.0525e-31	Acyrthosiphon pisum charged multivesicular body protein 3-like (LOC100160227), mRNA	--	--	--	--	--	--	--	--	--	--	--	--	--	--	--	--	--	--
c2012_g1	1262	328707896	XP_001945090.2	1994	0	PREDICTED: KDEL motif-containing protein 1-like [Acyrthosiphon pisum]	641660585	XM_001945055.3	1190	0	PREDICTED: Acyrthosiphon pisum KDEL motif-containing protein 1-like (LOC100169405), mRNA	--	--	--	--	Q7ZVE6	933	2.02716e-119	KDEL motif-containing protein 1 OS=Danio rerio GN=kdelc1 PE=2 SV=1	--	--	--	--	--	--	--	--	KOG2458	Endoplasmic reticulum protein EP58, contains filamin rod domain and KDEL motif
c11370_g1	1983	193652442	XP_001944963.1	2032	0	PREDICTED: UNC93-like protein MFSD11 [Acyrthosiphon pisum]>gi|328706127|ref|XP_003243003.1| PREDICTED: UNC93-like protein MFSD11 [Acyrthosiphon pisum]>gi|328706130|ref|XP_003243004.1| PREDICTED: UNC93-like protein MFSD11 [Acyrthosiphon pisum]	641658631	XM_003242955.2	1262	0	PREDICTED: Acyrthosiphon pisum UNC93-like protein MFSD11 (LOC100160753), transcript variant X3, mRNA	--	--	--	--	Q8BJ51	787	2.67153e-95	UNC93-like protein MFSD11 OS=Mus musculus GN=Mfsd11 PE=1 SV=1	--	--	--	--	--	--	--	--	KOG3098	Uncharacterized conserved protein
c30459_g1	324	328722918	XP_001943082.2	566	7.97911e-68	PREDICTED: vesicular inhibitory amino acid transporter [Acyrthosiphon pisum]>gi|641677317|ref|XP_008187727.1| PREDICTED: vesicular inhibitory amino acid transporter [Acyrthosiphon pisum]	641677316	XM_008189505.1	288	1.06429e-147	PREDICTED: Acyrthosiphon pisum vesicular inhibitory amino acid transporter (LOC100161526), transcript variant X2, mRNA	K15015	SLC32A, VGAT	solute carrier family 32 (vesicular inhibitory amino acid transporter)	http://www.genome.jp/dbget-bin/www_bget?ko:K15015	Q6DIV6	273	9.49077e-28	Vesicular inhibitory amino acid transporter OS=Xenopus tropicalis GN=slc32a1 PE=2 SV=1	PF03824	High-affinity nickel-transport protein	GO:0015675//GO:0035444	nickel cation transport//nickel cation transmembrane transport	GO:0046872//GO:0015099	metal ion binding//nickel cation transmembrane transporter activity	GO:0016021	integral component of membrane	--	--
c18023_g1	277	328718818	XP_001945610.2	459	2.62706e-52	PREDICTED: acyl-CoA synthetase family member 2, mitochondrial-like [Acyrthosiphon pisum]	641672922	XM_001945575.3	226	2.60715e-113	PREDICTED: Acyrthosiphon pisum acyl-CoA synthetase family member 2, mitochondrial-like (LOC100162568), mRNA	--	--	--	--	Q0P4F7	134	5.27896e-09	Acyl-CoA synthetase family member 2, mitochondrial OS=Danio rerio GN=acsf2 PE=2 SV=1	PF00501	AMP-binding enzyme	GO:0008152	metabolic process	GO:0003824	catalytic activity	--	--	--	--
c22748_g1	308	641668183	XP_008184363.1	390	2.31279e-41	PREDICTED: uncharacterized protein LOC100572041 isoform X2 [Acyrthosiphon pisum]	641668184	XM_008186142.1	233	3.77424e-117	PREDICTED: Acyrthosiphon pisum uncharacterized LOC100572041 (LOC100572041), transcript variant X3, mRNA	--	--	--	--	--	--	--	--	--	--	--	--	--	--	--	--	--	--
c17915_g1	439	--	--	--	--	--	116632363	CT832167.1	439	0	Oryza sativa (indica cultivar-group) cDNA clone:OSIGCEA014P23, full insert sequence	--	--	--	--	Q9FFN0	493	1.12781e-59	GDSL esterase/lipase At5g03810 OS=Arabidopsis thaliana GN=At5g03810 PE=3 SV=1	PF00657	GDSL-like Lipase/Acylhydrolase	--	--	GO:0016788	hydrolase activity, acting on ester bonds	--	--	--	--
c22325_g1	270	--	--	--	--	--	--	--	--	--	--	--	--	--	--	--	--	--	--	--	--	--	--	--	--	--	--	--	--
c15160_g3	868	641647301	XP_008189962.1	797	1.39713e-100	PREDICTED: inositol-pentakisphosphate 2-kinase [Acyrthosiphon pisum]	641647300	XM_008191740.1	568	0	PREDICTED: Acyrthosiphon pisum inositol-pentakisphosphate 2-kinase (LOC103311901), mRNA	--	--	--	--	--	--	--	--	PF06236//PF06090	Tyrosinase co-factor MelC1//Inositol-pentakisphosphate 2-kinase	GO:0042438	melanin biosynthetic process	GO:0005507//GO:0035299//GO:0005524	copper ion binding//inositol pentakisphosphate 2-kinase activity//ATP binding	--	--	--	--
c29764_g1	666	--	--	--	--	--	641671165	XM_008187264.1	41	4.68048e-10	PREDICTED: Acyrthosiphon pisum putative inorganic phosphate cotransporter (LOC100164256), transcript variant X2, mRNA	--	--	--	--	--	--	--	--	--	--	--	--	--	--	--	--	--	--
c25237_g1	581	641657806	XP_008180482.1	702	1.04984e-88	PREDICTED: uncharacterized protein LOC103308593 [Acyrthosiphon pisum]	--	--	--	--	--	--	--	--	--	--	--	--	--	--	--	--	--	--	--	--	--	--	--
c3122_g1	233	--	--	--	--	--	--	--	--	--	--	--	--	--	--	--	--	--	--	--	--	--	--	--	--	--	--	--	--
c16181_g1	270	60594833	AAX30012.1	296	1.06331e-32	small ubiquitin modifier 2 [Schistosoma mansoni]	347662056	BT132409.1	270	8.79142e-138	Oryza sativa clone RRlibD00423 mRNA sequence	K12160	SUMO, SMT3	small ubiquitin-related modifier	http://www.genome.jp/dbget-bin/www_bget?ko:K12160	P55857	470	2.39441e-60	Small ubiquitin-related modifier 1 OS=Oryza sativa subsp. japonica GN=SUMO1 PE=1 SV=1	PF00240	Ubiquitin family	--	--	GO:0005515	protein binding	--	--	KOG1769	Ubiquitin-like proteins
c32763_g1	242	--	--	--	--	--	--	--	--	--	--	--	--	--	--	--	--	--	--	--	--	--	--	--	--	--	--	--	--
c11176_g2	452	--	--	--	--	--	--	--	--	--	--	--	--	--	--	--	--	--	--	--	--	--	--	--	--	--	--	--	--
c17647_g1	317	328699041	XP_003240808.1	559	2.56682e-71	PREDICTED: uncharacterized protein LOC100569264 [Acyrthosiphon pisum]	641650245	XM_003240760.2	311	1.70159e-160	PREDICTED: Acyrthosiphon pisum uncharacterized LOC100569264 (LOC100569264), mRNA	--	--	--	--	--	--	--	--	--	--	--	--	--	--	--	--	--	--
c28475_g1	235	--	--	--	--	--	150172498	CU406902.1	235	2.15445e-118	Oryza rufipogon (W1943) cDNA clone: ORW1943S101K15, full insert sequence	--	--	--	--	Q03200	170	3.54654e-15	Light-regulated protein OS=Oryza sativa subsp. japonica GN=LIR1 PE=2 SV=1	--	--	--	--	--	--	--	--	--	--
c10606_g1	610	242247167	NP_001156280.1	540	2.70998e-67	UPF0446 protein C12orf31 homolog-like [Acyrthosiphon pisum]>gi|239789191|dbj|BAH71235.1| ACYPI008873 [Acyrthosiphon pisum]	402767114	NM_001162808.2	418	0	Acyrthosiphon pisum UPF0446 protein C12orf31 homolog-like (LOC100168147), mRNA	--	--	--	--	Q6NVR5	120	3.30323e-07	Protein LLP homolog OS=Xenopus tropicalis GN=llph PE=2 SV=1	PF02562//PF00530	PhoH-like protein//Scavenger receptor cysteine-rich domain	GO:0007165	signal transduction	GO:0005524//GO:0005044	ATP binding//scavenger receptor activity	GO:0016020	membrane	--	--
c24356_g1	228	--	--	--	--	--	--	--	--	--	--	--	--	--	--	--	--	--	--	--	--	--	--	--	--	--	--	--	--
c24317_g1	277	--	--	--	--	--	--	--	--	--	--	--	--	--	--	--	--	--	--	PF02392	Ycf4	GO:0015979	photosynthesis	--	--	GO:0016021//GO:0009522//GO:0009579	integral component of membrane//photosystem I//thylakoid	--	--
c11997_g1	985	--	--	--	--	--	--	--	--	--	--	--	--	--	--	--	--	--	--	--	--	--	--	--	--	--	--	--	--
c2328_g1	1965	641671369	XP_008185566.1	2860	0	PREDICTED: sarcalumenin-like isoform X3 [Acyrthosiphon pisum]	641671368	XM_008187344.1	1787	0	PREDICTED: Acyrthosiphon pisum sarcalumenin-like (LOC100160121), transcript variant X3, mRNA	--	--	--	--	Q90577	1031	3.64493e-131	Sarcalumenin OS=Gallus gallus GN=SRL PE=2 SV=1	PF01926	50S ribosome-binding GTPase	--	--	GO:0005525	GTP binding	--	--	KOG1954	Endocytosis/signaling protein EHD1
c30537_g1	274	--	--	--	--	--	--	--	--	--	--	--	--	--	--	--	--	--	--	--	--	--	--	--	--	--	--	--	--
c4562_g1	384	641657578	XP_008180398.1	663	1.66322e-77	PREDICTED: fatty acid synthase-like isoform X2 [Acyrthosiphon pisum]	641657577	XM_008182176.1	336	2.6633e-174	PREDICTED: Acyrthosiphon pisum fatty acid synthase-like (LOC100163154), transcript variant X2, mRNA	K00665	FASN	fatty acid synthase, animal type	http://www.genome.jp/dbget-bin/www_bget?ko:K00665	P49327	437	1.74638e-48	Fatty acid synthase OS=Homo sapiens GN=FASN PE=1 SV=3	--	--	--	--	--	--	--	--	KOG1202	Animal-type fatty acid synthase and related proteins
c22203_g1	236	--	--	--	--	--	--	--	--	--	--	--	--	--	--	--	--	--	--	--	--	--	--	--	--	--	--	--	--
c5854_g1	520	648215729	NP_001280437.1	347	5.30197e-37	uncharacterized protein LOC100161742 precursor [Acyrthosiphon pisum]>gi|239793563|dbj|BAH72893.1| ACYPI002942 [Acyrthosiphon pisum]	299885050	FP927774.1	375	0	Acyrthosiphon pisum mRNA, clone: ACI0AAB1YJ16, full-insert cDNA sequence based on ESTs (5'-EST:ACI0AAB1YJ16AAM1, 3'-EST ACI0AAB1YJ16BBM1)	--	--	--	--	--	--	--	--	PF07648//PF00050	Kazal-type serine protease inhibitor domain//Kazal-type serine protease inhibitor domain	--	--	GO:0005515	protein binding	--	--	--	--
c24283_g1	667	641668490	XP_008184469.1	418	3.93863e-49	PREDICTED: cytochrome c oxidase subunit 6C [Acyrthosiphon pisum]	641668489	XM_008186247.1	350	0	PREDICTED: Acyrthosiphon pisum cytochrome c oxidase subunit 6C (LOC100160939), mRNA	K02268	COX6C	cytochrome c oxidase subunit 6c	http://www.genome.jp/dbget-bin/www_bget?ko:K02268	Q9CPQ1	229	1.33423e-22	Cytochrome c oxidase subunit 6C OS=Mus musculus GN=Cox6c PE=1 SV=3	--	--	--	--	--	--	--	--	--	--
c10758_g1	2300	193622572	XP_001950774.1	1682	0	PREDICTED: N-acetyl-D-glucosamine kinase [Acyrthosiphon pisum]	641668450	XM_001950739.3	1762	0	PREDICTED: Acyrthosiphon pisum N-acetyl-D-glucosamine kinase (LOC100166954), mRNA	K00884	NAGK, nagK	N-acetylglucosamine kinase	http://www.genome.jp/dbget-bin/www_bget?ko:K00884	P81799	576	3.24493e-65	N-acetyl-D-glucosamine kinase OS=Rattus norvegicus GN=Nagk PE=1 SV=4	--	--	--	--	--	--	--	--	--	--
c10659_g1	1533	328713270	XP_001945248.2	1863	0	PREDICTED: cell-death-related nuclease 7 [Acyrthosiphon pisum]>gi|641666673|ref|XP_008183818.1| PREDICTED: cell-death-related nuclease 7 [Acyrthosiphon pisum]	641666671	XM_001945213.3	1010	0	PREDICTED: Acyrthosiphon pisum cell-death-related nuclease 7 (LOC100161890), transcript variant X1, mRNA	K01158	DNASE2	deoxyribonuclease II	http://www.genome.jp/dbget-bin/www_bget?ko:K01158	P34387	545	1.90683e-62	Cell-death-related nuclease 7 OS=Caenorhabditis elegans GN=crn-7 PE=2 SV=2	PF09179//PF03265	TilS substrate binding domain//Deoxyribonuclease II	GO:0006308//GO:0006259//GO:0008033	DNA catabolic process//DNA metabolic process//tRNA processing	GO:0016879//GO:0005524//GO:0000166//GO:0004531	ligase activity, forming carbon-nitrogen bonds//ATP binding//nucleotide binding//deoxyribonuclease II activity	GO:0005737	cytoplasm	--	--
c22950_g1	319	--	--	--	--	--	641668556	XM_001945680.3	93	2.62685e-39	PREDICTED: Acyrthosiphon pisum glycerol-3-phosphate dehydrogenase [NAD(+)], cytoplasmic (LOC100160658), transcript variant X2, mRNA	--	--	--	--	--	--	--	--	--	--	--	--	--	--	--	--	--	--
c8994_g1	453	--	--	--	--	--	641675719	XM_001950296.3	364	0	PREDICTED: Acyrthosiphon pisum splicing factor U2af 38 kDa subunit (LOC100160005), mRNA	--	--	--	--	--	--	--	--	--	--	--	--	--	--	--	--	--	--
c4178_g1	526	--	--	--	--	--	--	--	--	--	--	--	--	--	--	--	--	--	--	--	--	--	--	--	--	--	--	--	--
c28695_g1	276	--	--	--	--	--	--	--	--	--	--	--	--	--	--	--	--	--	--	--	--	--	--	--	--	--	--	--	--
c2958_g1	834	641661092	XP_008181745.1	498	1.84001e-57	PREDICTED: origin recognition complex subunit 1-like [Acyrthosiphon pisum]	641661091	XM_008183523.1	309	6.19846e-159	PREDICTED: Acyrthosiphon pisum origin recognition complex subunit 1-like (LOC100575283), mRNA	--	--	--	--	--	--	--	--	PF06467//PF02496	MYM-type Zinc finger with FCS sequence motif//ABA/WDS induced protein	GO:0006950	response to stress	GO:0008270	zinc ion binding	--	--	--	--
c13955_g1	1928	--	--	--	--	--	--	--	--	--	--	--	--	--	--	--	--	--	--	PF13639//PF07649//PF01667//PF17122//PF00628//PF01363//PF00130//PF01155//PF00412	Ring finger domain//C1-like domain//Ribosomal protein S27//Zinc-finger//PHD-finger//FYVE zinc finger//Phorbol esters/diacylglycerol binding domain (C1 domain)//Hydrogenase/urease nickel incorporation, metallochaperone, hypA//LIM domain	GO:0055114//GO:0006412//GO:0006464//GO:0035556//GO:0042254	oxidation-reduction process//translation//cellular protein modification process//intracellular signal transduction//ribosome biogenesis	GO:0008270//GO:0046872//GO:0016151//GO:0005515//GO:0003735//GO:0047134	zinc ion binding//metal ion binding//nickel cation binding//protein binding//structural constituent of ribosome//protein-disulfide reductase activity	GO:0005840//GO:0005622	ribosome//intracellular	--	--
c22098_g1	372	501290032	BAN20123.1	151	2.0101e-09	unkown protein [Riptortus pedestris]	584297605	KF751885.1	372	0	Antheraea pernyi iflavirus isolate LnApIV-02, complete genome	--	--	--	--	--	--	--	--	--	--	--	--	--	--	--	--	--	--
c19672_g1	352	22775582	BAC15533.1	622	1.03684e-78	ATP/ADP antiporter [Gallus gallus]	54020692	NM_204231.2	352	0	Gallus gallus solute carrier family 25 (mitochondrial carrier; adenine nucleotide translocator), member 6 (SLC25A6), mRNA >gnl|BL_ORD_ID|1272922 Gallus gallus mRNA for hypothetical protein, clone 6e4	K05863	SLC25A4S, ANT	solute carrier family 25 (mitochondrial adenine nucleotide translocator), member 4/5/6/31	http://www.genome.jp/dbget-bin/www_bget?ko:K05863	P32007	601	6.22597e-77	ADP/ATP translocase 3 OS=Bos taurus GN=SLC25A6 PE=1 SV=3	PF12031	Domain of unknown function (DUF3518)	GO:0006338	chromatin remodeling	--	--	GO:0090544	BAF-type complex	KOG0749	Mitochondrial ADP/ATP carrier proteins
c15213_g1	6891	641668354	XP_008184428.1	5500	0	PREDICTED: oxidation resistance protein 1-like isoform X5 [Acyrthosiphon pisum]	641668353	XM_008186206.1	4918	0	PREDICTED: Acyrthosiphon pisum oxidation resistance protein 1-like (LOC100161626), transcript variant X5, mRNA	--	--	--	--	Q4V8B0	656	3.81913e-69	Oxidation resistance protein 1 OS=Rattus norvegicus GN=Oxr1 PE=2 SV=3	PF01458	Uncharacterized protein family (UPF0051)	GO:0016226	iron-sulfur cluster assembly	--	--	--	--	KOG2372	Oxidation resistance protein
c5318_g1	421	--	--	--	--	--	--	--	--	--	--	--	--	--	--	--	--	--	--	PF15880	NADH dehydrogenase [ubiquinone] flavoprotein 3, mitochondrial	--	--	--	--	GO:0005739//GO:0005747	mitochondrion//mitochondrial respiratory chain complex I	--	--
c22497_g1	591	328699654	XP_001952435.2	1036	7.70046e-127	PREDICTED: protein sidekick isoform X4 [Acyrthosiphon pisum]	641651133	XM_001952400.3	570	0	PREDICTED: Acyrthosiphon pisum protein sidekick (LOC100169352), transcript variant X4, mRNA	K16353	SDK	protein sidekick	http://www.genome.jp/dbget-bin/www_bget?ko:K16353	O97394	634	8.55491e-74	Protein sidekick OS=Drosophila melanogaster GN=sdk PE=1 SV=2	PF13895//PF07354//PF00041//PF16656	Immunoglobulin domain//Zona-pellucida-binding protein (Sp38)//Fibronectin type III domain//Purple acid Phosphatase, N-terminal domain	GO:0019497//GO:0007339//GO:0006771	hexachlorocyclohexane metabolic process//binding of sperm to zona pellucida//riboflavin metabolic process	GO:0046872//GO:0003993//GO:0005515	metal ion binding//acid phosphatase activity//protein binding	GO:0005576	extracellular region	KOG3510	FOG: Immunoglobulin C-2 Type/fibronectin type III domains
c29008_g1	205	--	--	--	--	--	--	--	--	--	--	--	--	--	--	--	--	--	--	--	--	--	--	--	--	--	--	--	--
c6053_g1	1639	193652415	XP_001945272.1	2337	0	PREDICTED: polynucleotide 5'-hydroxyl-kinase nol9 [Acyrthosiphon pisum]	641673396	XM_001945237.3	1345	0	PREDICTED: Acyrthosiphon pisum polynucleotide 5'-hydroxyl-kinase nol9 (LOC100167604), mRNA	--	--	--	--	E1BPN0	293	1.94704e-26	Polynucleotide 5'-hydroxyl-kinase NOL9 OS=Bos taurus GN=NOL9 PE=3 SV=1	PF00437//PF01926	Type II/IV secretion system protein//50S ribosome-binding GTPase	GO:0006810	transport	GO:0005524//GO:0005525	ATP binding//GTP binding	--	--	KOG2750	Uncharacterized conserved protein similar to ATP/GTP-binding protein
c25685_g1	202	641663002	XP_008182472.1	289	1.90795e-28	PREDICTED: LOW QUALITY PROTEIN: uncharacterized protein LOC100572917 [Acyrthosiphon pisum]	641663001	XM_008184250.1	169	8.82036e-82	PREDICTED: Acyrthosiphon pisum uncharacterized LOC100572917 (LOC100572917), mRNA	--	--	--	--	--	--	--	--	--	--	--	--	--	--	--	--	--	--
c28630_g1	645	--	--	--	--	--	--	--	--	--	--	--	--	--	--	--	--	--	--	--	--	--	--	--	--	--	--	--	--
c6652_g1	234	--	--	--	--	--	641660348	XM_001952480.3	100	2.38384e-43	PREDICTED: Acyrthosiphon pisum uncharacterized LOC100161200 (LOC100161200), mRNA	--	--	--	--	--	--	--	--	--	--	--	--	--	--	--	--	--	--
c17160_g1	203	--	--	--	--	--	--	--	--	--	--	--	--	--	--	--	--	--	--	--	--	--	--	--	--	--	--	--	--
c10183_g1	1888	193712533	XP_001943954.1	3270	0	PREDICTED: putative DNA helicase Ino80 isoform X1 [Acyrthosiphon pisum]	328718560	XM_003246466.1	1792	0	PREDICTED: Acyrthosiphon pisum putative DNA helicase Ino80 (LOC100169608), transcript variant X2, mRNA	K11665	INO80, INOC1	DNA helicase INO80	http://www.genome.jp/dbget-bin/www_bget?ko:K11665	Q9VDY1	1779	0	Putative DNA helicase Ino80 OS=Drosophila melanogaster GN=Ino80 PE=1 SV=2	PF00176//PF16836	SNF2 family N-terminal domain//Shu complex component Psy3, DNA-binding description	GO:0000725	recombinational repair	GO:0005524	ATP binding	GO:0097196//GO:0005634	Shu complex//nucleus	KOG0388	SNF2 family DNA-dependent ATPase
c9378_g1	638	--	--	--	--	--	641647319	XM_001946959.3	481	0	PREDICTED: Acyrthosiphon pisum uncharacterized LOC100161026 (LOC100161026), transcript variant X1, mRNA	--	--	--	--	--	--	--	--	--	--	--	--	--	--	--	--	--	--
c6249_g1	1413	328703892	XP_003242347.1	1702	0	PREDICTED: putative uncharacterized protein DDB_G0282499 [Acyrthosiphon pisum]>gi|641656109|ref|XP_008179849.1| PREDICTED: putative uncharacterized protein DDB_G0282499 [Acyrthosiphon pisum]	641656107	XM_003242299.2	1122	0	PREDICTED: Acyrthosiphon pisum putative uncharacterized protein DDB_G0282499 (LOC100575026), transcript variant X1, mRNA	--	--	--	--	--	--	--	--	PF00642	Zinc finger C-x8-C-x5-C-x3-H type (and similar)	--	--	GO:0046872	metal ion binding	--	--	--	--
c29429_g1	212	--	--	--	--	--	297726440	NM_001188655.1	212	1.16612e-105	Oryza sativa Japonica Group Os08g0421850 (Os08g0421850) mRNA, complete cds	--	--	--	--	Q0WUF6	163	3.40786e-13	U-box domain-containing protein 41 OS=Arabidopsis thaliana GN=PUB41 PE=2 SV=1	PF00514	Armadillo/beta-catenin-like repeat	--	--	GO:0005515	protein binding	--	--	--	--
c30742_g1	272	328714909	XP_001943721.2	511	1.92344e-58	PREDICTED: potassium voltage-gated channel protein Shab isoform X2 [Acyrthosiphon pisum]	641668533	XM_001943686.3	245	7.00055e-124	PREDICTED: Acyrthosiphon pisum potassium voltage-gated channel protein Shab (LOC100168045), transcript variant X2, mRNA	K04885	KCNB1	potassium voltage-gated channel Shab-related subfamily B member 1	http://www.genome.jp/dbget-bin/www_bget?ko:K04885	P17970	459	1.13057e-52	Potassium voltage-gated channel protein Shab OS=Drosophila melanogaster GN=Shab PE=1 SV=2	PF02214	BTB/POZ domain	GO:0051260	protein homooligomerization	--	--	--	--	KOG3713	Voltage-gated K+ channel KCNB/KCNC
c21950_g1	460	--	--	--	--	--	--	--	--	--	--	--	--	--	--	--	--	--	--	--	--	--	--	--	--	--	--	--	--
c18199_g1	273	--	--	--	--	--	--	--	--	--	--	--	--	--	--	--	--	--	--	--	--	--	--	--	--	--	--	--	--
c13815_g1	1693	641650078	XP_001944276.3	2409	0	PREDICTED: uncharacterized protein LOC100160142 [Acyrthosiphon pisum]	641650077	XM_001944241.3	1226	0	PREDICTED: Acyrthosiphon pisum uncharacterized LOC100160142 (LOC100160142), mRNA	--	--	--	--	Q6ZQM8	517	2.68204e-56	UDP-glucuronosyltransferase 1-7C OS=Mus musculus GN=Ugt1a7c PE=2 SV=1	PF04101//PF00201	Glycosyltransferase family 28 C-terminal domain//UDP-glucoronosyl and UDP-glucosyl transferase	GO:0008152	metabolic process	GO:0016758	transferase activity, transferring hexosyl groups	--	--	KOG1192	UDP-glucuronosyl and UDP-glucosyl transferase
c22475_g1	276	641661370	XP_008181856.1	458	5.88674e-52	PREDICTED: uncharacterized protein LOC103309069 [Acyrthosiphon pisum]	154240779	AC202211.4	207	9.47161e-103	Acyrthosiphon pisum BAC VMRC38-30-A5 (Benaroya Research Institute VMRC38 Acrythosiphon pisum (Pea Aphid) BAC library) complete sequence	--	--	--	--	--	--	--	--	PF03194	LUC7 N_terminus	GO:0006376	mRNA splice site selection	GO:0003729	mRNA binding	GO:0005685	U1 snRNP	--	--
c14047_g2	1254	328708944	XP_003243833.1	1637	0	PREDICTED: metalloendopeptidase OMA1, mitochondrial-like [Acyrthosiphon pisum]	641661862	XM_003243785.2	1035	0	PREDICTED: Acyrthosiphon pisum metalloendopeptidase OMA1, mitochondrial-like (LOC100571293), mRNA	--	--	--	--	Q96E52	371	1.1142e-37	Metalloendopeptidase OMA1, mitochondrial OS=Homo sapiens GN=OMA1 PE=1 SV=1	PF01435	Peptidase family M48	GO:0006508	proteolysis	GO:0004222	metalloendopeptidase activity	--	--	KOG2661	Peptidase family M48
c22328_g1	250	--	--	--	--	--	--	--	--	--	--	--	--	--	--	--	--	--	--	--	--	--	--	--	--	--	--	--	--
c13638_g1	1773	641648389	XP_008182054.1	1226	1.76427e-163	PREDICTED: LOW QUALITY PROTEIN: phytanoyl-CoA dioxygenase, peroxisomal-like [Acyrthosiphon pisum]	641648388	XM_008183832.1	1104	0	PREDICTED: Acyrthosiphon pisum phytanoyl-CoA dioxygenase, peroxisomal-like (LOC100165994), mRNA	K00477	PHYH	phytanoyl-CoA hydroxylase	http://www.genome.jp/dbget-bin/www_bget?ko:K00477	O14832	788	1.07376e-97	Phytanoyl-CoA dioxygenase, peroxisomal OS=Homo sapiens GN=PHYH PE=1 SV=1	--	--	--	--	--	--	--	--	KOG3290	Peroxisomal phytanoyl-CoA hydroxylase
c16968_g1	321	--	--	--	--	--	--	--	--	--	--	--	--	--	--	--	--	--	--	--	--	--	--	--	--	--	--	--	--
c9398_g1	4828	193617621	XP_001949588.1	3879	0	PREDICTED: transitional endoplasmic reticulum ATPase TER94 [Acyrthosiphon pisum]	641649935	XM_001949553.3	2799	0	PREDICTED: Acyrthosiphon pisum transitional endoplasmic reticulum ATPase TER94 (LOC100161030), mRNA	K13525	VCP, CDC48	transitional endoplasmic reticulum ATPase	http://www.genome.jp/dbget-bin/www_bget?ko:K13525	Q7KN62	3448	0	Transitional endoplasmic reticulum ATPase TER94 OS=Drosophila melanogaster GN=TER94 PE=1 SV=1	PF01695//PF06068//PF00931//PF00158//PF07726//PF06414//PF02562//PF07724//PF00005//PF07728//PF02456//PF14532//PF01637//PF02367//PF05496//PF01057//PF00004//PF01443//PF03266//PF04851//PF00910	IstB-like ATP binding protein//TIP49 C-terminus//NB-ARC domain//Sigma-54 interaction domain//ATPase family associated with various cellular activities (AAA)//Zeta toxin//PhoH-like protein//AAA domain (Cdc48 subfamily)//ABC transporter//AAA domain (dynein-related subfamily)//Adenovirus IVa2 protein//Sigma-54 interaction domain//Archaeal ATPase//Threonylcarbamoyl adenosine biosynthesis protein TsaE…	GO:0002949//GO:0006355//GO:0006310//GO:0019079//GO:0019083//GO:0006281	tRNA threonylcarbamoyladenosine modification//regulation of transcription, DNA-templated//DNA recombination//viral genome replication//viral transcription//DNA repair	GO:0008134//GO:0003723//GO:0003724//GO:0003678//GO:0009378//GO:0005524//GO:0016787//GO:0043531//GO:0016887//GO:0016301//GO:0003677//GO:0098519	transcription factor binding//RNA binding//RNA helicase activity//DNA helicase activity//four-way junction helicase activity//ATP binding//hydrolase activity//ADP binding//ATPase activity//kinase activity//DNA binding//nucleotide phosphatase activity, acting on free nucleotides	GO:0009379//GO:0005657//GO:0005667	Holliday junction helicase complex//replication fork//transcription factor complex	KOG0730	AAA+-type ATPase
c23827_g1	255	--	--	--	--	--	--	--	--	--	--	--	--	--	--	--	--	--	--	--	--	--	--	--	--	--	--	--	--
c26808_g1	205	--	--	--	--	--	--	--	--	--	--	--	--	--	--	--	--	--	--	--	--	--	--	--	--	--	--	--	--
c21739_g1	906	--	--	--	--	--	149944780	AC202223.6	262	9.05454e-133	Acyrthosiphon pisum BAC VMRC38-10-A9 (Benaroya Research Institute VMRC38 Acrythosiphon pisum (Pea Aphid) BAC library) complete sequence	--	--	--	--	--	--	--	--	--	--	--	--	--	--	--	--	--	--
c6797_g1	267	--	--	--	--	--	--	--	--	--	--	--	--	--	--	--	--	--	--	--	--	--	--	--	--	--	--	--	--
c15081_g3	521	--	--	--	--	--	--	--	--	--	--	--	--	--	--	--	--	--	--	--	--	--	--	--	--	--	--	--	--
c6468_g1	249	--	--	--	--	--	--	--	--	--	--	--	--	--	--	--	--	--	--	--	--	--	--	--	--	--	--	--	--
c30456_g1	894	--	--	--	--	--	--	--	--	--	--	--	--	--	--	--	--	--	--	--	--	--	--	--	--	--	--	--	--
c3759_g1	652	641654500	XP_008179238.1	357	1.53125e-35	PREDICTED: dynamin isoform X4 [Acyrthosiphon pisum]	641654499	XM_008181016.1	208	6.69534e-103	PREDICTED: Acyrthosiphon pisum dynamin 1 (LOC100168088), transcript variant X5, mRNA	K01528	DNM	dynamin GTPase	http://www.genome.jp/dbget-bin/www_bget?ko:K01528	P39055	303	1.12972e-29	Dynamin OS=Caenorhabditis elegans GN=dyn-1 PE=1 SV=3	--	--	--	--	--	--	--	--	KOG0446	Vacuolar sorting protein VPS1, dynamin, and related proteins
c2208_g1	314	--	--	--	--	--	--	--	--	--	--	--	--	--	--	--	--	--	--	--	--	--	--	--	--	--	--	--	--
c30570_g1	385	--	--	--	--	--	297608616	NM_001068385.2	385	0	Oryza sativa Japonica Group Os08g0428800 (Os08g0428800) mRNA, complete cds	--	--	--	--	Q10370	120	1.0799e-07	HMG-Y-related protein B (Fragment) OS=Glycine max PE=2 SV=1	PF02178	AT hook motif	--	--	GO:0003677	DNA binding	--	--	--	--
c20439_g1	220	--	--	--	--	--	150172541	CU406945.1	220	4.34962e-110	Oryza rufipogon (W1943) cDNA clone: ORW1943C004F23, full insert sequence	--	--	--	--	--	--	--	--	PF01213	Adenylate cyclase associated (CAP) N terminal	GO:0007010	cytoskeleton organization	GO:0003779	actin binding	--	--	--	--
c27142_g1	634	328699852	XP_001944210.2	986	7.71446e-121	PREDICTED: NACHT and WD repeat domain-containing protein 1 [Acyrthosiphon pisum]	641651323	XM_001944175.3	586	0	PREDICTED: Acyrthosiphon pisum NACHT and WD repeat domain-containing protein 1 (LOC100167797), mRNA	K11887	PAAF1, RPN14	proteasomal ATPase-associated factor 1	http://www.genome.jp/dbget-bin/www_bget?ko:K11887	--	--	--	--	--	--	--	--	--	--	--	--	--	--
c21187_g1	247	--	--	--	--	--	--	--	--	--	--	--	--	--	--	--	--	--	--	--	--	--	--	--	--	--	--	--	--
c30912_g1	369	328721868	XP_001942596.2	550	1.46055e-62	PREDICTED: flocculation protein FLO11 isoform X1 [Acyrthosiphon pisum]	641676147	XM_008189078.1	316	3.34496e-163	PREDICTED: Acyrthosiphon pisum flocculation protein FLO11 (LOC100160065), transcript variant X2, mRNA	--	--	--	--	--	--	--	--	--	--	--	--	--	--	--	--	--	--
c14438_g2	2029	328703786	XP_001946450.2	2928	0	PREDICTED: probable G-protein coupled receptor Mth-like 3 [Acyrthosiphon pisum]	641655997	XM_001946415.3	1580	0	PREDICTED: Acyrthosiphon pisum probable G-protein coupled receptor Mth-like 3 (LOC100165799), mRNA	--	--	--	--	Q95NT6	349	1.43775e-33	G-protein coupled receptor Mth2 OS=Drosophila yakuba GN=mth2 PE=3 SV=1	PF00002//PF06652//PF00001//PF00917	7 transmembrane receptor (Secretin family)//Methuselah N-terminus//7 transmembrane receptor (rhodopsin family)//MATH domain	GO:0007186//GO:0006950	G-protein coupled receptor signaling pathway//response to stress	GO:0005515//GO:0004930	protein binding//G-protein coupled receptor activity	GO:0016021	integral component of membrane	KOG4193	G protein-coupled receptors
c7387_g1	1235	--	--	--	--	--	--	--	--	--	--	--	--	--	--	--	--	--	--	--	--	--	--	--	--	--	--	--	--
c30021_g1	811	641668129	XP_008184342.1	986	6.52272e-121	PREDICTED: cation-independent mannose-6-phosphate receptor isoform X2 [Acyrthosiphon pisum]	641668128	XM_008186120.1	653	0	PREDICTED: Acyrthosiphon pisum cation-independent mannose-6-phosphate receptor (LOC100161559), transcript variant X2, mRNA	--	--	--	--	--	--	--	--	--	--	--	--	--	--	--	--	--	--
c8811_g1	864	240849025	NP_001155653.1	884	2.79973e-117	nucleolar phosphoprotein-like [Acyrthosiphon pisum]>gi|239788809|dbj|BAH71066.1| ACYPI006149 [Acyrthosiphon pisum]	402745113	NM_001162181.2	643	0	Acyrthosiphon pisum nucleolar phosphoprotein-like (LOC100165188), mRNA	K14838	NOP15	nucleolar protein 15	http://www.genome.jp/dbget-bin/www_bget?ko:K14838	Q6GL69	280	1.96153e-27	MKI67 FHA domain-interacting nucleolar phosphoprotein-like OS=Xenopus tropicalis GN=nifk PE=2 SV=1	PF00076//PF16367	RNA recognition motif. (a.k.a. RRM, RBD, or RNP domain)//RNA recognition motif	--	--	GO:0000166//GO:0003676	nucleotide binding//nucleic acid binding	--	--	KOG4208	Nucleolar RNA-binding protein NIFK
c7966_g1	1469	328723710	XP_001945022.2	1390	0	PREDICTED: contactin-2-like isoform X1 [Acyrthosiphon pisum]	299883807	FP925546.1	1294	0	Acyrthosiphon pisum mRNA, clone: ACI0AAF47YC07, full-insert cDNA sequence based on ESTs (5'-EST:ACI0AAF47YC07AAM1, 3'-EST ACI2AAF7YJ17BBM1)	--	--	--	--	Q09024	215	7.02864e-18	Neural/ectodermal development factor IMP-L2 OS=Drosophila melanogaster GN=ImpL2 PE=1 SV=4	PF13895//PF01080	Immunoglobulin domain//Presenilin	--	--	GO:0004190//GO:0005515	aspartic-type endopeptidase activity//protein binding	GO:0016021	integral component of membrane	KOG3510	FOG: Immunoglobulin C-2 Type/fibronectin type III domains
c11843_g1	744	641648856	XP_008183743.1	233	3.11573e-37	PREDICTED: uncharacterized protein LOC103309618 [Acyrthosiphon pisum]	--	--	--	--	--	--	--	--	--	Q95SX7	194	1.40454e-22	Probable RNA-directed DNA polymerase from transposon BS OS=Drosophila melanogaster GN=RTase PE=2 SV=1	--	--	--	--	--	--	--	--	--	--
c26127_g1	211	641651122	XP_008190015.1	333	4.46143e-34	PREDICTED: mucin-17-like isoform X3 [Acyrthosiphon pisum]	641651125	XM_008191795.1	190	1.96813e-93	PREDICTED: Acyrthosiphon pisum mucin-17-like (LOC100162489), transcript variant X5, mRNA	--	--	--	--	--	--	--	--	--	--	--	--	--	--	--	--	--	--
c29220_g1	206	--	--	--	--	--	--	--	--	--	--	--	--	--	--	--	--	--	--	--	--	--	--	--	--	--	--	--	--
c29636_g1	207	--	--	--	--	--	--	--	--	--	--	--	--	--	--	--	--	--	--	--	--	--	--	--	--	--	--	--	--
c25803_g1	263	--	--	--	--	--	--	--	--	--	--	--	--	--	--	--	--	--	--	--	--	--	--	--	--	--	--	--	--
c16596_g1	265	--	--	--	--	--	297605123	NM_001063248.2	265	5.17945e-135	Oryza sativa Japonica Group Os06g0134000 (Os06g0134000) mRNA, complete cds >gnl|BL_ORD_ID|5417952 Oryza sativa Japonica Group cDNA clone:001-046-E02, full insert sequence >gnl|BL_ORD_ID|5417952 Oryza rufipogon (W1943) cDNA clone: w1943sa009b21, full insert sequence	--	--	--	--	--	--	--	--	PF06455	NADH dehydrogenase subunit 5 C-terminus	GO:0042773//GO:0015992//GO:0006120//GO:0055114//GO:0006814//GO:0006744	ATP synthesis coupled electron transport//proton transport//mitochondrial electron transport, NADH to ubiquinone//oxidation-reduction process//sodium ion transport//ubiquinone biosynthetic process	GO:0008137	NADH dehydrogenase (ubiquinone) activity	--	--	--	--
c18753_g1	268	--	--	--	--	--	513213424	XR_213343.1	231	4.17214e-116	PREDICTED: Gallus gallus uncharacterized LOC101748046 (LOC101748046), misc_RNA	--	--	--	--	--	--	--	--	--	--	--	--	--	--	--	--	--	--
c32274_g1	416	193709318	XP_001943196.1	728	7.38879e-88	PREDICTED: glycine dehydrogenase (decarboxylating), mitochondrial isoform X1 [Acyrthosiphon pisum]	641649059	XM_008186393.1	356	0	PREDICTED: Acyrthosiphon pisum glycine dehydrogenase (decarboxylating), mitochondrial (LOC100164013), transcript variant X2, mRNA	K00281	GLDC, gcvP	glycine dehydrogenase	http://www.genome.jp/dbget-bin/www_bget?ko:K00281	P15505	519	3.63028e-60	Glycine dehydrogenase (decarboxylating), mitochondrial OS=Gallus gallus GN=GLDC PE=1 SV=2	PF02347	Glycine cleavage system P-protein	GO:0055114//GO:0006563//GO:0006566//GO:0006544//GO:0006546	oxidation-reduction process//L-serine metabolic process//threonine metabolic process//glycine metabolic process//glycine catabolic process	GO:0004375	glycine dehydrogenase (decarboxylating) activity	--	--	KOG2040	Glycine dehydrogenase (decarboxylating)
c20046_g1	328	--	--	--	--	--	--	--	--	--	--	--	--	--	--	--	--	--	--	--	--	--	--	--	--	--	--	--	--
c23781_g1	241	--	--	--	--	--	--	--	--	--	--	--	--	--	--	--	--	--	--	--	--	--	--	--	--	--	--	--	--
c25476_g1	255	--	--	--	--	--	--	--	--	--	--	--	--	--	--	--	--	--	--	--	--	--	--	--	--	--	--	--	--
c11833_g1	967	193676552	XP_001949038.1	582	7.00502e-72	PREDICTED: nuclear envelope phosphatase-regulatory subunit 1 [Acyrthosiphon pisum]	641662678	XM_001949003.3	657	0	PREDICTED: Acyrthosiphon pisum nuclear envelope phosphatase-regulatory subunit 1 (LOC100165948), mRNA	--	--	--	--	Q5M8F7	342	1.18624e-37	Nuclear envelope phosphatase-regulatory subunit 1 OS=Xenopus tropicalis GN=cnep1r1 PE=2 SV=1	PF09771	Transmembrane protein 188	GO:0035307	positive regulation of protein dephosphorylation	--	--	GO:0071595	Nem1-Spo7 phosphatase complex	KOG4606	Uncharacterized conserved protein
c15966_g1	208	--	--	--	--	--	641654239	XR_510338.1	57	1.66344e-19	PREDICTED: Acyrthosiphon pisum uncharacterized LOC100571033 (LOC100571033), ncRNA	--	--	--	--	--	--	--	--	--	--	--	--	--	--	--	--	--	--
c3275_g1	251	--	--	--	--	--	--	--	--	--	--	--	--	--	--	--	--	--	--	--	--	--	--	--	--	--	--	--	--
c31032_g1	480	193624724	XP_001945984.1	819	2.52628e-105	PREDICTED: tRNA modification GTPase GTPBP3, mitochondrial [Acyrthosiphon pisum]	641665235	XM_001945949.3	429	0	PREDICTED: Acyrthosiphon pisum tRNA modification GTPase GTPBP3, mitochondrial (LOC100160304), mRNA	--	--	--	--	Q501Z5	152	8.82614e-11	tRNA modification GTPase GTPBP3, mitochondrial OS=Danio rerio GN=gtpbp3 PE=2 SV=1	PF04136//PF03193//PF00025	Sec34-like family//Protein of unknown function, DUF258//ADP-ribosylation factor family	GO:0006886	intracellular protein transport	GO:0003924//GO:0005525	GTPase activity//GTP binding	GO:0016020//GO:0005801	membrane//cis-Golgi network	--	--
c22768_g1	337	--	--	--	--	--	--	--	--	--	--	--	--	--	--	--	--	--	--	--	--	--	--	--	--	--	--	--	--
c17896_g1	205	--	--	--	--	--	641674107	XM_001943472.3	165	1.502e-79	PREDICTED: Acyrthosiphon pisum ubiquitin-like modifier-activating enzyme 1 (LOC100165036), mRNA	--	--	--	--	--	--	--	--	--	--	--	--	--	--	--	--	--	--
c14226_g1	1913	193596408	XP_001948561.1	2077	0	PREDICTED: phosphatidylserine synthase 1 [Acyrthosiphon pisum]	641646989	XM_001948526.3	1679	0	PREDICTED: Acyrthosiphon pisum phosphatidylserine synthase 1 (LOC100166182), mRNA	K08729	PTDSS1	phosphatidylserine synthase 1	http://www.genome.jp/dbget-bin/www_bget?ko:K08729	Q5ZM65	1077	2.89261e-138	Phosphatidylserine synthase 1 OS=Gallus gallus GN=PTDSS1 PE=2 SV=2	PF03034//PF07850	Phosphatidyl serine synthase//Renin receptor-like protein	GO:0007165//GO:0006659	signal transduction//phosphatidylserine biosynthetic process	GO:0004872	receptor activity	GO:0016021	integral component of membrane	--	--
c9537_g1	900	641666940	XP_008183903.1	1549	0	PREDICTED: DNA mismatch repair protein Msh2 [Acyrthosiphon pisum]	641666939	XM_008185681.1	816	0	PREDICTED: Acyrthosiphon pisum DNA mismatch repair protein Msh2 (LOC100160952), mRNA	K08735	MSH2	DNA mismatch repair protein MSH2	http://www.genome.jp/dbget-bin/www_bget?ko:K08735	P43248	792	3.49261e-96	DNA mismatch repair protein spellchecker 1 OS=Drosophila melanogaster GN=spel1 PE=3 SV=4	PF00488	MutS domain V	GO:0006298	mismatch repair	GO:0030983//GO:0005524	mismatched DNA binding//ATP binding	--	--	KOG0219	Mismatch repair ATPase MSH2 (MutS family)
c11815_g1	493	641669921	XP_008184989.1	191	2.44044e-15	PREDICTED: uncharacterized protein LOC100571994 [Acyrthosiphon pisum]>gi|641669923|ref|XP_008184990.1| PREDICTED: uncharacterized protein LOC100571994 [Acyrthosiphon pisum]	641669922	XM_008186768.1	147	4.04941e-69	PREDICTED: Acyrthosiphon pisum uncharacterized LOC100571994 (LOC100571994), transcript variant X2, mRNA	--	--	--	--	--	--	--	--	PF11365//PF13851	Protein of unknown function (DUF3166)//Growth-arrest specific micro-tubule binding	GO:0048870//GO:0010506	cell motility//regulation of autophagy	--	--	GO:0031514//GO:0005615	motile cilium//extracellular space	--	--
c16633_g1	225	193636647	XP_001949227.1	248	5.37373e-23	PREDICTED: serine proteinase stubble-like [Acyrthosiphon pisum]	641657367	XM_001949192.3	154	2.18298e-73	PREDICTED: Acyrthosiphon pisum serine proteinase stubble-like (LOC100164343), mRNA	--	--	--	--	--	--	--	--	--	--	--	--	--	--	--	--	--	--
c9140_g1	864	193622520	XP_001945214.1	342	5.61797e-61	PREDICTED: protein-lysine methyltransferase METTL21D-like [Acyrthosiphon pisum]	641653534	XM_001945179.3	403	0	PREDICTED: Acyrthosiphon pisum protein-lysine methyltransferase METTL21D-like (LOC100159412), mRNA	--	--	--	--	Q9H867	167	1.64974e-12	Protein-lysine methyltransferase METTL21D OS=Homo sapiens GN=VCPKMT PE=1 SV=2	PF00067	Cytochrome P450	GO:0055114	oxidation-reduction process	GO:0005506//GO:0020037//GO:0016705	iron ion binding//heme binding//oxidoreductase activity, acting on paired donors, with incorporation or reduction of molecular oxygen	--	--	KOG2793	Putative N2,N2-dimethylguanosine tRNA methyltransferase
c31979_g1	412	--	--	--	--	--	50253290	AP006161.3	412	0	Oryza sativa Japonica Group genomic DNA, chromosome 2, BAC clone:B1267B06	--	--	--	--	--	--	--	--	--	--	--	--	--	--	--	--	--	--
c3991_g1	1095	328710302	XP_001948224.2	775	3.16926e-97	PREDICTED: guanylate cyclase 32E-like [Acyrthosiphon pisum]	641663435	XM_001948189.3	735	0	PREDICTED: Acyrthosiphon pisum guanylate cyclase 32E-like (LOC100161698), mRNA	--	--	--	--	Q19187	186	1.36277e-13	Receptor-type guanylate cyclase gcy-12 OS=Caenorhabditis elegans GN=gcy-12 PE=1 SV=3	--	--	--	--	--	--	--	--	--	--
c6680_g1	3111	641651303	XP_008190077.1	3643	0	PREDICTED: H(+)/Cl(-) exchange transporter 4 isoform X2 [Acyrthosiphon pisum]	641651302	XM_008191855.1	2462	0	PREDICTED: Acyrthosiphon pisum H(+)/Cl(-) exchange transporter 4 (LOC100164128), transcript variant X2, mRNA	K05012	CLCN3_4_5	chloride channel 3/4/5	http://www.genome.jp/dbget-bin/www_bget?ko:K05012	P51792	2252	0	H(+)/Cl(-) exchange transporter 3 OS=Rattus norvegicus GN=Clcn3 PE=2 SV=2	PF00654	Voltage gated chloride channel	GO:0055085//GO:0006821	transmembrane transport//chloride transport	GO:0005247	voltage-gated chloride channel activity	GO:0016020	membrane	KOG0475	Cl- channel CLC-3 and related proteins (CLC superfamily)
c11294_g1	1045	328720911	XP_001948965.2	1101	5.92978e-142	PREDICTED: eukaryotic translation initiation factor 4B [Acyrthosiphon pisum]	641675139	XM_001948930.3	962	0	PREDICTED: Acyrthosiphon pisum eukaryotic translation initiation factor 4B (LOC100167279), mRNA	K03258	EIF4B	translation initiation factor 4B	http://www.genome.jp/dbget-bin/www_bget?ko:K03258	Q8BGD9	198	2.2397e-15	Eukaryotic translation initiation factor 4B OS=Mus musculus GN=Eif4b PE=1 SV=1	PF00076	RNA recognition motif. (a.k.a. RRM, RBD, or RNP domain)	--	--	GO:0003676	nucleic acid binding	--	--	KOG0118	FOG: RRM domain
c10010_g1	436	--	--	--	--	--	641660922	XM_003243571.2	345	3.0363e-179	PREDICTED: Acyrthosiphon pisum bestrophin-4 (LOC100163762), transcript variant X2, mRNA	--	--	--	--	--	--	--	--	--	--	--	--	--	--	--	--	--	--
c27574_g1	222	--	--	--	--	--	--	--	--	--	--	--	--	--	--	--	--	--	--	--	--	--	--	--	--	--	--	--	--
c11814_g1	1775	328722322	XP_001945573.2	1316	0	PREDICTED: replication factor C subunit 1 [Acyrthosiphon pisum]	641676665	XM_001945538.3	978	0	PREDICTED: Acyrthosiphon pisum replication factor C subunit 1 (LOC100160866), mRNA	K10754	RFC1	replication factor C subunit 1	http://www.genome.jp/dbget-bin/www_bget?ko:K10754	P35600	717	1.87787e-150	Replication factor C subunit 1 OS=Drosophila melanogaster GN=Gnf1 PE=1 SV=2	PF05496//PF08519//PF06068//PF07728//PF00910//PF03266//PF06414//PF00004	Holliday junction DNA helicase ruvB N-terminus//Replication factor RFC1 C terminal domain//TIP49 C-terminus//AAA domain (dynein-related subfamily)//RNA helicase//NTPase//Zeta toxin//ATPase family associated with various cellular activities (AAA)	GO:0006260//GO:0006310//GO:0006281	DNA replication//DNA recombination//DNA repair	GO:0009378//GO:0003689//GO:0003678//GO:0005524//GO:0003724//GO:0003723//GO:0098519//GO:0016301//GO:0016887	four-way junction helicase activity//DNA clamp loader activity//DNA helicase activity//ATP binding//RNA helicase activity//RNA binding//nucleotide phosphatase activity, acting on free nucleotides//kinase activity//ATPase activity	GO:0005663//GO:0009379//GO:0042575//GO:0005657	DNA replication factor C complex//Holliday junction helicase complex//DNA polymerase complex//replication fork	KOG1968	Replication factor C, subunit RFC1 (large subunit)
c14325_g1	2945	641653617	XP_008178863.1	3102	0	PREDICTED: E3 ubiquitin-protein ligase RFWD2-like isoform X1 [Acyrthosiphon pisum]	641653616	XM_008180641.1	2490	0	PREDICTED: Acyrthosiphon pisum E3 ubiquitin-protein ligase RFWD2-like (LOC100163767), transcript variant X1, mRNA	K10143	RFWD2, COP1	E3 ubiquitin-protein ligase RFWD2	http://www.genome.jp/dbget-bin/www_bget?ko:K10143	Q8NHY2	1487	0	E3 ubiquitin-protein ligase RFWD2 OS=Homo sapiens GN=RFWD2 PE=1 SV=1	PF00097//PF04923//PF14634//PF12678//PF02789//PF16685//PF13639//PF00400	Zinc finger, C3HC4 type (RING finger)//Ninjurin//zinc-RING finger domain//RING-H2 zinc finger//Cytosol aminopeptidase family, N-terminal domain//zinc RING finger of MSL2//Ring finger domain//WD domain, G-beta repeat	GO:0007155//GO:0042246//GO:0006508	cell adhesion//tissue regeneration//proteolysis	GO:0061630//GO:0004177//GO:0008270//GO:0046872//GO:0005515	ubiquitin protein ligase activity//aminopeptidase activity//zinc ion binding//metal ion binding//protein binding	GO:0016021//GO:0005622	integral component of membrane//intracellular	KOG0266	WD40 repeat-containing protein
c469_g1	319	328715082	XP_001946768.2	293	3.53173e-28	PREDICTED: E3 ubiquitin-protein ligase HERC2 [Acyrthosiphon pisum]	641668721	XM_001946733.3	153	1.1631e-72	PREDICTED: Acyrthosiphon pisum E3 ubiquitin-protein ligase HERC2 (LOC100167848), mRNA	--	--	--	--	--	--	--	--	--	--	--	--	--	--	--	--	--	--
c14725_g1	2298	193577875	XP_001946177.1	2251	0	PREDICTED: transcription factor Dp-1-like [Acyrthosiphon pisum]	641665398	XM_001946142.3	1605	0	PREDICTED: Acyrthosiphon pisum transcription factor Dp-1-like (LOC100159285), mRNA	K04683	TFDP1	transcription factor Dp-1	http://www.genome.jp/dbget-bin/www_bget?ko:K04683	Q17QZ4	554	1.87884e-61	Transcription factor Dp-1 OS=Bos taurus GN=TFDP1 PE=2 SV=1	PF02319	E2F/DP family winged-helix DNA-binding domain	GO:0006355	regulation of transcription, DNA-templated	GO:0003700	transcription factor activity, sequence-specific DNA binding	GO:0005667	transcription factor complex	--	--
c350_g1	3314	641662084	XP_008182118.1	4139	0	PREDICTED: Fanconi anemia group D2 protein homolog [Acyrthosiphon pisum]	641662083	XM_008183896.1	802	0	PREDICTED: Acyrthosiphon pisum Fanconi anemia group D2 protein homolog (LOC100158937), mRNA	--	--	--	--	Q6IV68	702	1.18171e-74	Fanconi anemia group D2 protein homolog OS=Rattus norvegicus GN=Fancd2 PE=2 SV=2	PF14631	Fanconi anaemia protein FancD2 nuclease	GO:0006281	DNA repair	--	--	--	--	--	--
c4102_g1	1804	641647598	XP_008178927.1	1157	1.84561e-152	PREDICTED: U2 small nuclear ribonucleoprotein A-like isoform X2 [Acyrthosiphon pisum]	641647595	XM_008180700.1	1262	0	PREDICTED: Acyrthosiphon pisum U2 small nuclear ribonucleoprotein A-like (LOC100159108), transcript variant X1, mRNA	K11092	SNRPA1	U2 small nuclear ribonucleoprotein A'	http://www.genome.jp/dbget-bin/www_bget?ko:K11092	P57784	677	2.89682e-82	U2 small nuclear ribonucleoprotein A' OS=Mus musculus GN=Snrpa1 PE=1 SV=2	PF13855	Leucine rich repeat	--	--	GO:0005515	protein binding	--	--	KOG1644	U2-associated snRNP A' protein
c22964_g1	226	--	--	--	--	--	--	--	--	--	--	--	--	--	--	--	--	--	--	--	--	--	--	--	--	--	--	--	--
c31855_g1	204	--	--	--	--	--	--	--	--	--	--	--	--	--	--	--	--	--	--	--	--	--	--	--	--	--	--	--	--
c23058_g1	236	--	--	--	--	--	--	--	--	--	--	--	--	--	--	--	--	--	--	--	--	--	--	--	--	--	--	--	--
c28890_g1	237	--	--	--	--	--	--	--	--	--	--	--	--	--	--	--	--	--	--	--	--	--	--	--	--	--	--	--	--
c16456_g1	365	641651486	XP_008190151.1	646	7.34792e-76	PREDICTED: probable multidrug resistance-associated protein lethal(2)03659 [Acyrthosiphon pisum]	641651485	XM_008191929.1	299	9.32046e-154	PREDICTED: Acyrthosiphon pisum probable multidrug resistance-associated protein lethal(2)03659 (LOC103311991), mRNA	K05673	ABCC4	ATP-binding cassette, subfamily C (CFTR/MRP), member 4	http://www.genome.jp/dbget-bin/www_bget?ko:K05673	P91660	360	2.06759e-38	Probable multidrug resistance-associated protein lethal(2)03659 OS=Drosophila melanogaster GN=l(2)03659 PE=2 SV=3	--	--	--	--	--	--	--	--	KOG0054	Multidrug resistance-associated protein/mitoxantrone resistance protein, ABC superfamily
c6234_g1	422	--	--	--	--	--	641670485	XM_008186992.1	82	4.65462e-33	PREDICTED: Acyrthosiphon pisum glutamic acid-rich protein-like (LOC100575460), transcript variant X2, mRNA	--	--	--	--	--	--	--	--	--	--	--	--	--	--	--	--	--	--
c9975_g1	1015	240849563	NP_001155715.1	1138	2.28022e-154	trafficking protein particle complex subunit 4 [Acyrthosiphon pisum]>gi|239788066|dbj|BAH70728.1| ACYPI007522 [Acyrthosiphon pisum]	402766130	NM_001162243.2	856	0	Acyrthosiphon pisum trafficking protein particle complex 4 (Trappc4), mRNA	--	--	--	--	Q9ES56	755	9.35801e-98	Trafficking protein particle complex subunit 4 OS=Mus musculus GN=Trappc4 PE=1 SV=1	PF04628//PF04099//PF00595	Sedlin, N-terminal conserved region//Sybindin-like family//PDZ domain (Also known as DHR or GLGF)	GO:0006888	ER to Golgi vesicle-mediated transport	GO:0005515	protein binding	GO:0005622//GO:0005801	intracellular//cis-Golgi network	KOG3369	Transport protein particle (TRAPP) complex subunit
c7483_g1	1082	328701691	XP_003241683.1	1125	2.39837e-151	PREDICTED: putative uncharacterized protein DDB_G0290989 [Acyrthosiphon pisum]	641653535	XM_003241635.2	855	0	PREDICTED: Acyrthosiphon pisum putative uncharacterized protein DDB_G0290989 (LOC100168303), mRNA	--	--	--	--	--	--	--	--	--	--	--	--	--	--	--	--	--	--
c7382_g2	406	514642825	XP_004998618.1	249	3.56769e-23	stromal ascorbate peroxidase [Salpingoeca rosetta]>gi|326426476|gb|EGD72046.1| stromal ascorbate peroxidase [Salpingoeca rosetta]	115474284	NM_001067276.1	406	0	Oryza sativa Japonica Group Os07g0694700 (Os07g0694700) mRNA, complete cds	--	--	--	--	Q9FE01	572	6.20753e-73	L-ascorbate peroxidase 2, cytosolic OS=Oryza sativa subsp. japonica GN=APX2 PE=1 SV=1	PF00141	Peroxidase	GO:0006979//GO:0006804//GO:0055114	response to oxidative stress//obsolete peroxidase reaction//oxidation-reduction process	GO:0004601//GO:0020037	peroxidase activity//heme binding	--	--	--	--
c7559_g2	1325	328698660	XP_001943228.2	2187	0	PREDICTED: thrombospondin type-1 domain-containing protein 7A [Acyrthosiphon pisum]	641649719	XM_001943193.3	1224	0	PREDICTED: Acyrthosiphon pisum thrombospondin type-1 domain-containing protein 7A (LOC100160756), mRNA	--	--	--	--	Q9C0I4	471	4.52767e-49	Thrombospondin type-1 domain-containing protein 7B OS=Homo sapiens GN=THSD7B PE=2 SV=2	--	--	--	--	--	--	--	--	KOG4597	Serine proteinase inhibitor (KU family) with thrombospondin repeats
c15721_g1	236	--	--	--	--	--	--	--	--	--	--	--	--	--	--	--	--	--	--	--	--	--	--	--	--	--	--	--	--
c11469_g1	1881	193678811	XP_001952437.1	1038	1.59176e-134	PREDICTED: polyadenylate-binding protein 2-B isoform X2 [Acyrthosiphon pisum]	299884038	FP925773.1	1526	0	Acyrthosiphon pisum mRNA, clone: ACI0AAF39YN23, full-insert cDNA sequence based on ESTs (5'-EST:ACI0AAF39YN23AAM1, 3'-EST ACI2AAF6YN11BBM1)	K14396	PABPN1, PABP2	polyadenylate-binding protein 2	http://www.genome.jp/dbget-bin/www_bget?ko:K14396	Q7KNF2	464	1.18819e-51	Polyadenylate-binding protein 2 OS=Drosophila melanogaster GN=Pabp2 PE=2 SV=1	PF00076	RNA recognition motif. (a.k.a. RRM, RBD, or RNP domain)	--	--	GO:0003676	nucleic acid binding	--	--	KOG4209	Splicing factor RNPS1, SR protein superfamily
c23357_g1	273	--	--	--	--	--	--	--	--	--	--	--	--	--	--	--	--	--	--	--	--	--	--	--	--	--	--	--	--
c28209_g1	232	--	--	--	--	--	115438750	NM_001050190.1	232	9.87553e-117	Oryza sativa Japonica Group Os01g0633200 (Os01g0633200) mRNA, complete cds	--	--	--	--	Q9S9P3	188	2.17899e-16	Factor of DNA methylation 1 OS=Arabidopsis thaliana GN=FDM1 PE=1 SV=1	PF04728//PF03255//PF01105//PF04799	Lipoprotein leucine-zipper//Acetyl co-enzyme A carboxylase carboxyltransferase alpha subunit//emp24/gp25L/p24 family/GOLD//fzo-like conserved region	GO:0006090//GO:0006810//GO:0006633//GO:0008053	pyruvate metabolic process//transport//fatty acid biosynthetic process//mitochondrial fusion	GO:0003924//GO:0003989	GTPase activity//acetyl-CoA carboxylase activity	GO:0005741//GO:0016021//GO:0009317//GO:0019867	mitochondrial outer membrane//integral component of membrane//acetyl-CoA carboxylase complex//outer membrane	--	--
c10643_g1	925	817189980	XP_012270339.1	176	2.94998e-12	PREDICTED: zinc finger protein 90 homolog [Orussus abietinus]	--	--	--	--	--	--	--	--	--	--	--	--	--	PF13465//PF00096//PF01096//PF13912//PF16622	Zinc-finger double domain//Zinc finger, C2H2 type//Transcription factor S-II (TFIIS)//C2H2-type zinc finger//zinc-finger C2H2-type	GO:0006351	transcription, DNA-templated	GO:0003676//GO:0046872//GO:0008270	nucleic acid binding//metal ion binding//zinc ion binding	--	--	--	--
c1659_g1	540	193690556	XP_001944380.1	884	3.48728e-114	PREDICTED: tyrosine-protein kinase Src64B [Acyrthosiphon pisum]>gi|641654547|ref|XP_008179250.1| PREDICTED: tyrosine-protein kinase Src64B [Acyrthosiphon pisum]	641654546	XM_008181028.1	527	0	PREDICTED: Acyrthosiphon pisum tyrosine-protein kinase Src64B (LOC100160649), transcript variant X2, mRNA	K05704	SRC	tyrosine-protein kinase Src	http://www.genome.jp/dbget-bin/www_bget?ko:K05704	P00528	759	1.38262e-96	Tyrosine-protein kinase Src64B OS=Drosophila melanogaster GN=Src64B PE=1 SV=3	PF00069//PF07714	Protein kinase domain//Protein tyrosine kinase	GO:0006468	protein phosphorylation	GO:0004672//GO:0005524	protein kinase activity//ATP binding	--	--	KOG0197	Tyrosine kinases
c6830_g1	538	--	--	--	--	--	--	--	--	--	--	--	--	--	--	--	--	--	--	--	--	--	--	--	--	--	--	--	--
c8527_g1	293	--	--	--	--	--	--	--	--	--	--	--	--	--	--	--	--	--	--	--	--	--	--	--	--	--	--	--	--
c21877_g1	220	--	--	--	--	--	--	--	--	--	--	--	--	--	--	--	--	--	--	--	--	--	--	--	--	--	--	--	--
c2294_g1	670	641676626	XP_008187484.1	817	8.09678e-106	PREDICTED: vitellogenin-like [Acyrthosiphon pisum]	641676625	XM_008189262.1	625	0	PREDICTED: Acyrthosiphon pisum vitellogenin-like (LOC100166661), mRNA	--	--	--	--	--	--	--	--	--	--	--	--	--	--	--	--	--	--
c27433_g1	304	--	--	--	--	--	--	--	--	--	--	--	--	--	--	--	--	--	--	--	--	--	--	--	--	--	--	--	--
c11423_g1	3178	641679483	XP_008188583.1	3544	0	PREDICTED: probable GPI-anchored adhesin-like protein PGA55 isoform X1 [Acyrthosiphon pisum]	641679489	XM_008190364.1	2625	0	PREDICTED: Acyrthosiphon pisum putative leucine-rich repeat-containing protein DDB_G0290503 (LOC100169563), transcript variant X5, mRNA	--	--	--	--	--	--	--	--	PF00643//PF10541	B-box zinc finger//Nuclear envelope localisation domain	--	--	GO:0008270	zinc ion binding	GO:0005622//GO:0016021	intracellular//integral component of membrane	--	--
c31861_g1	309	--	--	--	--	--	--	--	--	--	--	--	--	--	--	--	--	--	--	--	--	--	--	--	--	--	--	--	--
c16905_g1	209	--	--	--	--	--	--	--	--	--	--	--	--	--	--	--	--	--	--	--	--	--	--	--	--	--	--	--	--
c30283_g1	256	--	--	--	--	--	641678147	XM_003247843.2	218	6.672e-109	PREDICTED: Acyrthosiphon pisum uncharacterized LOC100568512 (LOC100568512), mRNA	--	--	--	--	--	--	--	--	--	--	--	--	--	--	--	--	--	--
c28022_g1	243	--	--	--	--	--	641669521	XM_001949891.3	193	4.96128e-95	PREDICTED: Acyrthosiphon pisum uncharacterized LOC100158688 (LOC100158688), mRNA	--	--	--	--	--	--	--	--	--	--	--	--	--	--	--	--	--	--
c19683_g1	857	328702750	XP_001952083.2	1383	0	PREDICTED: dystrophin, isoform E-like [Acyrthosiphon pisum]	641654873	XM_001952048.3	776	0	PREDICTED: Acyrthosiphon pisum dystrophin, isoform E-like (LOC100166017), mRNA	--	--	--	--	P46939	264	1.3568e-23	Utrophin OS=Homo sapiens GN=UTRN PE=1 SV=2	PF00569//PF02148	Zinc finger, ZZ type//Zn-finger in ubiquitin-hydrolases and other protein	--	--	GO:0008270	zinc ion binding	--	--	KOG4286	Dystrophin-like protein
c26989_g1	325	--	--	--	--	--	--	--	--	--	--	--	--	--	--	--	--	--	--	--	--	--	--	--	--	--	--	--	--
c18439_g1	429	641649192	XP_008185071.1	776	2.59794e-93	PREDICTED: LOW QUALITY PROTEIN: peroxidasin-like [Acyrthosiphon pisum]	641649191	XM_008186849.1	412	0	PREDICTED: Acyrthosiphon pisum peroxidasin-like (LOC100168755), mRNA	K19511	PXDN, VPO1	peroxidase	http://www.genome.jp/dbget-bin/www_bget?ko:K19511	Q9VZZ4	528	1.12958e-60	Peroxidasin OS=Drosophila melanogaster GN=Pxn PE=1 SV=1	PF03851	UV-endonuclease UvdE	GO:0006289//GO:0009411	nucleotide-excision repair//response to UV	GO:0004519	endonuclease activity	--	--	KOG2408	Peroxidase/oxygenase
c16554_g1	655	662209583	XP_008478399.1	162	4.64177e-10	PREDICTED: collagen alpha-1(III) chain-like, partial [Diaphorina citri]	--	--	--	--	--	--	--	--	--	--	--	--	--	PF03764	Elongation factor G, domain IV	--	--	GO:0005525	GTP binding	--	--	--	--
c18600_g1	366	--	--	--	--	--	--	--	--	--	--	--	--	--	--	--	--	--	--	--	--	--	--	--	--	--	--	--	--
c15844_g1	551	634824630	XP_007943606.1	141	1.8691e-08	PREDICTED: aquaporin-1 isoform X4 [Orycteropus afer afer]	115457383	NM_001058827.1	551	0	Oryza sativa Japonica Group Os04g0233400 (Os04g0233400) mRNA, complete cds	--	--	--	--	Q7XLR1	345	6.43148e-38	Probable aquaporin PIP2-6 OS=Oryza sativa subsp. japonica GN=PIP2-6 PE=2 SV=2	PF00230//PF00175	Major intrinsic protein//Oxidoreductase NAD-binding domain	GO:0006810//GO:0055114	transport//oxidation-reduction process	GO:0016491//GO:0005215	oxidoreductase activity//transporter activity	GO:0016020	membrane	KOG0223	Aquaporin (major intrinsic protein family)
c1433_g1	605	--	--	--	--	--	--	--	--	--	--	--	--	--	--	--	--	--	--	--	--	--	--	--	--	--	--	--	--
c5005_g1	245	328713709	XP_003245158.1	295	6.2168e-29	PREDICTED: uncharacterized protein LOC100569878 [Acyrthosiphon pisum]	--	--	--	--	--	--	--	--	--	--	--	--	--	--	--	--	--	--	--	--	--	--	--
c19198_g1	800	641676838	XP_008187555.1	682	5.28631e-78	PREDICTED: uncharacterized protein LOC103310598 [Acyrthosiphon pisum]	641655248	XM_008181296.1	233	1.05097e-116	PREDICTED: Acyrthosiphon pisum uncharacterized LOC103308232 (LOC103308232), mRNA	--	--	--	--	--	--	--	--	--	--	--	--	--	--	--	--	--	--
c24676_g1	475	--	--	--	--	--	571031384	KF815390.1	392	0	Helianthus annuus mitochondrion, complete genome	--	--	--	--	--	--	--	--	--	--	--	--	--	--	--	--	--	--
c5616_g1	264	15213818	AAK92184.1	410	3.11384e-49	ribosomal protein S15 [Spodoptera frugiperda]>gi|50284388|emb|CAH04125.1| ribsomal protein S15e [Papilio dardanus]>gi|60545037|gb|AAX22762.1| ribosomal protein S15 [Helicoverpa armigera]>gi|315115389|gb|ADT80667.1| ribosomal protein S15 [Euphydryas aurinia]>gi|357611227|gb|EHJ67379.1| ribosomal protein S15 [Danaus plexippus]>gi|389608181|dbj|BAM17702.1| ribosomal protein S15 [Papilio xuthus]>gi|3…	342356378	JF265017.1	127	2.66799e-58	Heliconius melpomene cythera ribosomal protein S15 (RpS15) mRNA, complete cds	K02958	RP-S15e, RPS15	small subunit ribosomal protein S15e	http://www.genome.jp/dbget-bin/www_bget?ko:K02958	Q56K10	391	9.04327e-48	40S ribosomal protein S15 OS=Bos taurus GN=RPS15 PE=2 SV=3	PF00203	Ribosomal protein S19	GO:0006412//GO:0042254	translation//ribosome biogenesis	GO:0003723//GO:0003735	RNA binding//structural constituent of ribosome	GO:0015935//GO:0005840	small ribosomal subunit//ribosome	KOG0898	40S ribosomal protein S15
c10365_g1	955	641658692	XP_008180801.1	174	1.33789e-11	PREDICTED: AP2/ERF domain-containing protein PFD0985w-like isoform X2 [Acyrthosiphon pisum]	--	--	--	--	--	--	--	--	--	--	--	--	--	PF06957//PF04147//PF03896//PF06213//PF05132//PF01080//PF13718//PF04931//PF07168//PF06524//PF02724//PF02535	Coatomer (COPI) alpha subunit C-terminus//Nop14-like family//Translocon-associated protein (TRAP), alpha subunit//Cobalamin biosynthesis protein CobT//RNA polymerase III RPC4//Presenilin//GNAT acetyltransferase 2//DNA polymerase phi//Ureide permease//NOA36 protein//CDC45-like protein//ZIP Zinc transporter	GO:0016192//GO:0006383//GO:0042967//GO:0071705//GO:0055085//GO:0030001//GO:0006260//GO:0006351//GO:0006144//GO:0006206//GO:0006270//GO:0006886//GO:0009236	vesicle-mediated transport//transcription from RNA polymerase III promoter//acyl-carrier-protein biosynthetic process//nitrogen compound transport//transmembrane transport//metal ion transport//DNA replication//transcription, DNA-templated//purine nucleobase metabolic process//pyrimidine nucleobase metabolic process//DNA replication initiation//intracellular protein transport//cobalamin biosynthe…	GO:0008080//GO:0005198//GO:0003677//GO:0005515//GO:0004190//GO:0008270//GO:0046873//GO:0003899//GO:0003887	N-acetyltransferase activity//structural molecule activity//DNA binding//protein binding//aspartic-type endopeptidase activity//zinc ion binding//metal ion transmembrane transporter activity//DNA-directed RNA polymerase activity//DNA-directed DNA polymerase activity	GO:0030126//GO:0005789//GO:0005730//GO:0016021//GO:0042575//GO:0005634//GO:0005666//GO:0016020//GO:0032040	COPI vesicle coat//endoplasmic reticulum membrane//nucleolus//integral component of membrane//DNA polymerase complex//nucleus//DNA-directed RNA polymerase III complex//membrane//small-subunit processome	--	--
c28708_g1	213	--	--	--	--	--	--	--	--	--	--	--	--	--	--	--	--	--	--	--	--	--	--	--	--	--	--	--	--
c13599_g1	450	--	--	--	--	--	641655657	XM_008181449.1	220	9.64481e-110	PREDICTED: Acyrthosiphon pisum cullin-3 (LOC100167349), mRNA	--	--	--	--	--	--	--	--	--	--	--	--	--	--	--	--	--	--
c20341_g1	252	641654032	XP_008179035.1	389	2.2711e-41	PREDICTED: LOW QUALITY PROTEIN: low-density lipoprotein receptor-related protein 1-like [Acyrthosiphon pisum]	641654031	XM_008180813.1	237	1.7962e-119	PREDICTED: Acyrthosiphon pisum low-density lipoprotein receptor-related protein 1-like (LOC100162957), mRNA	K04550	LRP1, CD91	low-density lipoprotein receptor-related protein 1 (alpha-2-macroglobulin receptor)	http://www.genome.jp/dbget-bin/www_bget?ko:K04550	Q07954	170	1.53982e-13	Prolow-density lipoprotein receptor-related protein 1 OS=Homo sapiens GN=LRP1 PE=1 SV=2	--	--	--	--	--	--	--	--	KOG1215	Low-density lipoprotein receptors containing Ca2+-binding EGF-like domains
c15855_g1	248	328701783	XP_003241706.1	131	3.88236e-08	PREDICTED: putative protein kinase C delta type homolog [Acyrthosiphon pisum]	641653669	XM_003241658.2	224	2.97172e-112	PREDICTED: Acyrthosiphon pisum putative protein kinase C delta type homolog (LOC100574641), mRNA	--	--	--	--	--	--	--	--	--	--	--	--	--	--	--	--	--	--
c11528_g2	794	328723271	XP_001943476.2	585	4.02405e-65	PREDICTED: cell wall protein DAN4-like [Acyrthosiphon pisum]	641677756	XM_001943441.3	641	0	PREDICTED: Acyrthosiphon pisum cell wall protein DAN4-like (LOC100164472), mRNA	--	--	--	--	--	--	--	--	PF00813	FliP family	GO:0009306	protein secretion	--	--	GO:0016020	membrane	--	--
c30402_g1	352	641652639	XP_008178477.1	167	1.19708e-23	PREDICTED: uncharacterized protein LOC100575277 isoform X3 [Acyrthosiphon pisum]	641652638	XM_008180255.1	216	1.23463e-107	PREDICTED: Acyrthosiphon pisum uncharacterized LOC100575277 (LOC100575277), transcript variant X3, mRNA	--	--	--	--	--	--	--	--	--	--	--	--	--	--	--	--	--	--
c3657_g1	471	--	--	--	--	--	50508367	AP003838.3	471	0	Oryza sativa Japonica Group genomic DNA, chromosome 7, BAC clone:OJ1582_D10	--	--	--	--	--	--	--	--	--	--	--	--	--	--	--	--	--	--
c3035_g1	1205	187119178	NP_001119690.1	640	1.32656e-79	vacuolar H[+] ATPase 14kD subunit [Acyrthosiphon pisum]>gi|89473728|gb|ABD72676.1| putative vacuolar ATP synthase subunit F [Acyrthosiphon pisum]>gi|239789617|dbj|BAH71421.1| ACYPI000082 [Acyrthosiphon pisum]	209969782	NM_001126218.2	635	0	Acyrthosiphon pisum vacuolar H[+] ATPase 14kD subunit (Vha14), mRNA	K02151	ATPeV1F, ATP6S14	V-type H+-transporting ATPase subunit F	http://www.genome.jp/dbget-bin/www_bget?ko:K02151	P31478	563	1.90486e-69	V-type proton ATPase subunit F OS=Manduca sexta GN=VHA14 PE=2 SV=1	PF01990	ATP synthase (F/14-kDa) subunit	GO:0015991//GO:0034220//GO:0006119//GO:0015986//GO:0015992	ATP hydrolysis coupled proton transport//ion transmembrane transport//oxidative phosphorylation//ATP synthesis coupled proton transport//proton transport	GO:0046961//GO:0046933	proton-transporting ATPase activity, rotational mechanism//proton-transporting ATP synthase activity, rotational mechanism	GO:0045259//GO:0033180	proton-transporting ATP synthase complex//proton-transporting V-type ATPase, V1 domain	KOG3432	Vacuolar H+-ATPase V1 sector, subunit F
c16874_g1	246	--	--	--	--	--	--	--	--	--	--	--	--	--	--	--	--	--	--	--	--	--	--	--	--	--	--	--	--
c9514_g1	1327	240849625	NP_001155659.1	562	3.2406e-67	uncharacterized protein LOC100165393 precursor [Acyrthosiphon pisum]>gi|239790740|dbj|BAH71912.1| ACYPI006346 [Acyrthosiphon pisum]	239790739	AK341542.1	615	0	Acyrthosiphon pisum ACYPI006346 mRNA, clone: 642K5, complete cds, full-insert cDNA sequence based on the ESTs (5'-EST:FF329536, 3'-EST:FF330082)	--	--	--	--	--	--	--	--	--	--	--	--	--	--	--	--	--	--
c8313_g1	1284	641660670	XP_008181571.1	2051	0	PREDICTED: protein Shroom isoform X1 [Acyrthosiphon pisum]	641660675	XM_008183352.1	1150	0	PREDICTED: Acyrthosiphon pisum protein Shroom (LOC100166532), transcript variant X4, mRNA	K18625	SHROOM	protein Shroom	http://www.genome.jp/dbget-bin/www_bget?ko:K18625	--	--	--	--	--	--	--	--	--	--	--	--	--	--
c25370_g1	502	--	--	--	--	--	--	--	--	--	--	--	--	--	--	--	--	--	--	PF04931//PF02724//PF12356//PF06524	DNA polymerase phi//CDC45-like protein//Protein of unknown function (DUF3643)//NOA36 protein	GO:0006351//GO:0006260//GO:0032465//GO:0006270//GO:0016567//GO:0006915	transcription, DNA-templated//DNA replication//regulation of cytokinesis//DNA replication initiation//protein ubiquitination//apoptotic process	GO:0004842//GO:0003677//GO:0008270//GO:0003887	ubiquitin-protein transferase activity//DNA binding//zinc ion binding//DNA-directed DNA polymerase activity	GO:0005634//GO:0042575	nucleus//DNA polymerase complex	--	--
c32897_g1	279	--	--	--	--	--	--	--	--	--	--	--	--	--	--	--	--	--	--	--	--	--	--	--	--	--	--	--	--
c13323_g1	2048	328707557	XP_001947777.2	2679	0	PREDICTED: putative 1-phosphatidylinositol 3-phosphate 5-kinase [Acyrthosiphon pisum]	641660290	XM_001947742.3	1627	0	PREDICTED: Acyrthosiphon pisum putative 1-phosphatidylinositol 3-phosphate 5-kinase (LOC100161846), mRNA	K00921	PIKFYVE, FAB1	1-phosphatidylinositol-3-phosphate 5-kinase	http://www.genome.jp/dbget-bin/www_bget?ko:K00921	Q9Z1T6	838	1.38562e-94	1-phosphatidylinositol 3-phosphate 5-kinase OS=Mus musculus GN=Pikfyve PE=1 SV=3	PF01504	Phosphatidylinositol-4-phosphate 5-Kinase	GO:0046488	phosphatidylinositol metabolic process	GO:0016307	phosphatidylinositol phosphate kinase activity	--	--	KOG0230	Phosphatidylinositol-4-phosphate 5-kinase and related FYVE finger-containing proteins
c13143_g1	1643	328722942	XP_001950926.2	1618	0	PREDICTED: F-box/WD repeat-containing protein 9-like isoform X1 [Acyrthosiphon pisum]	641677339	XM_008189513.1	839	0	PREDICTED: Acyrthosiphon pisum F-box/WD repeat-containing protein 9-like (LOC100167450), transcript variant X2, mRNA	--	--	--	--	Q2T9T9	314	8.30806e-30	F-box/WD repeat-containing protein 9 OS=Bos taurus GN=FBXW9 PE=2 SV=1	PF12937//PF00646//PF00400	F-box-like//F-box domain//WD domain, G-beta repeat	--	--	GO:0005515	protein binding	--	--	KOG0279	G protein beta subunit-like protein
c5129_g1	327	857971841	CEP01856.1	188	3.91779e-15	hypothetical protein PBRA_008799 [Plasmodiophora brassicae]	146216003	EF530146.1	327	2.24664e-169	Actinidia deliciosa cysteine protease Cp6 mRNA, complete cds	K01366	CTSH	cathepsin H	http://www.genome.jp/dbget-bin/www_bget?ko:K01366	A5HII1	276	1.47028e-28	Actinidain OS=Actinidia deliciosa PE=1 SV=1	--	--	--	--	--	--	--	--	KOG1543	Cysteine proteinase Cathepsin L
c25858_g1	243	--	--	--	--	--	--	--	--	--	--	--	--	--	--	--	--	--	--	--	--	--	--	--	--	--	--	--	--
c28622_g1	243	--	--	--	--	--	--	--	--	--	--	--	--	--	--	--	--	--	--	--	--	--	--	--	--	--	--	--	--
c32350_g1	231	641674257	XP_008186625.1	219	4.2222e-20	PREDICTED: aquaporin AQPAe.a-like [Acyrthosiphon pisum]	--	--	--	--	--	--	--	--	--	--	--	--	--	--	--	--	--	--	--	--	--	--	--
c6529_g1	321	--	--	--	--	--	--	--	--	--	--	--	--	--	--	--	--	--	--	--	--	--	--	--	--	--	--	--	--
c8102_g1	1385	193594129	XP_001949840.1	1418	0	PREDICTED: BTB/POZ domain-containing protein kctd15 [Acyrthosiphon pisum]	641668419	XM_001949805.3	1129	0	PREDICTED: Acyrthosiphon pisum BTB/POZ domain-containing protein kctd15 (LOC100162172), mRNA	--	--	--	--	Q8K0E1	666	9.10645e-82	BTB/POZ domain-containing protein KCTD15 OS=Mus musculus GN=Kctd15 PE=1 SV=1	PF02214//PF00651	BTB/POZ domain//BTB/POZ domain	GO:0051260	protein homooligomerization	GO:0005515	protein binding	--	--	KOG2723	Uncharacterized conserved protein, contains BTB/POZ domain
c15364_g2	2751	861624759	KMQ88359.1	1601	0	gag-pol polyprotein [Lasius niger]	--	--	--	--	--	--	--	--	--	P0CT40	628	3.45971e-66	Transposon Tf2-9 polyprotein OS=Schizosaccharomyces pombe (strain 972 / ATCC 24843) GN=Tf2-9 PE=3 SV=1	PF12124//PF00665	Coronavirus polyprotein cleavage domain//Integrase core domain	GO:0015074//GO:0006508	DNA integration//proteolysis	GO:0016817//GO:0004197//GO:0016788//GO:0016740//GO:0008242	hydrolase activity, acting on acid anhydrides//cysteine-type endopeptidase activity//hydrolase activity, acting on ester bonds//transferase activity//omega peptidase activity	--	--	KOG0017	FOG: Transposon-encoded proteins with TYA, reverse transcriptase, integrase domains in various combinations
c2394_g1	213	--	--	--	--	--	--	--	--	--	--	--	--	--	--	--	--	--	--	--	--	--	--	--	--	--	--	--	--
c3225_g1	528	--	--	--	--	--	--	--	--	--	--	--	--	--	--	--	--	--	--	PF06888	Putative Phosphatase	GO:0008152	metabolic process	GO:0016791	phosphatase activity	--	--	--	--
c25244_g1	238	--	--	--	--	--	--	--	--	--	--	--	--	--	--	--	--	--	--	PF14604	Variant SH3 domain	--	--	GO:0005515	protein binding	--	--	--	--
c9670_g1	1255	328703578	XP_001949045.2	1241	4.52467e-161	PREDICTED: uncharacterized protein LOC100168837 [Acyrthosiphon pisum]	641655767	XM_001949010.3	1001	0	PREDICTED: Acyrthosiphon pisum uncharacterized LOC100168837 (LOC100168837), mRNA	K19403	MCPH1	microcephalin	http://www.genome.jp/dbget-bin/www_bget?ko:K19403	P61593	180	1.02154e-12	Microcephalin OS=Pan troglodytes GN=MCPH1 PE=3 SV=1	--	--	--	--	--	--	--	--	--	--
c15322_g1	4996	641651273	XP_008190065.1	7414	0	PREDICTED: multidrug resistance-associated protein 7 [Acyrthosiphon pisum]	641651272	XM_008191843.1	2185	0	PREDICTED: Acyrthosiphon pisum multidrug resistance-associated protein 7 (LOC100169053), mRNA	K05674	ABCC10	ATP-binding cassette, subfamily C (CFTR/MRP), member 10	http://www.genome.jp/dbget-bin/www_bget?ko:K05674	Q5T3U5	2258	0	Multidrug resistance-associated protein 7 OS=Homo sapiens GN=ABCC10 PE=1 SV=1	PF00931//PF13304//PF01637//PF03193//PF01926//PF00437//PF00005//PF03266//PF00664	NB-ARC domain//AAA domain, putative AbiEii toxin, Type IV TA system//Archaeal ATPase//Protein of unknown function, DUF258//50S ribosome-binding GTPase//Type II/IV secretion system protein//ABC transporter//NTPase//ABC transporter transmembrane region	GO:0055085//GO:0006810	transmembrane transport//transport	GO:0016887//GO:0042626//GO:0043531//GO:0005524//GO:0005525//GO:0003924//GO:0098519	ATPase activity//ATPase activity, coupled to transmembrane movement of substances//ADP binding//ATP binding//GTP binding//GTPase activity//nucleotide phosphatase activity, acting on free nucleotides	GO:0016021	integral component of membrane	KOG0054	Multidrug resistance-associated protein/mitoxantrone resistance protein, ABC superfamily
c8314_g1	2545	328723706	XP_001944757.2	3916	0	PREDICTED: anoctamin-8-like [Acyrthosiphon pisum]	641678248	XM_001944722.3	2276	0	PREDICTED: Acyrthosiphon pisum anoctamin-8-like (LOC100169560), mRNA	K19502	ANO8, TMEM16H	anoctamin-8	http://www.genome.jp/dbget-bin/www_bget?ko:K19502	Q6PB70	1014	7.05913e-120	Anoctamin-8 OS=Mus musculus GN=Ano8 PE=2 SV=3	PF16178//PF00033	Dimerisation domain of Ca+-activated chloride-channel, anoctamin//Cytochrome b/b6/petB	GO:0022904	respiratory electron transport chain	GO:0046983	protein dimerization activity	GO:0016020	membrane	KOG2513	Protein required for meiotic chromosome segregation
c11431_g1	1135	641657254	XP_008180277.1	1363	0	PREDICTED: pancreatic triacylglycerol lipase [Acyrthosiphon pisum]	641657253	XM_008182055.1	697	0	PREDICTED: Acyrthosiphon pisum pancreatic triacylglycerol lipase (LOC100162715), mRNA	K14073	PNLIP, PL	pancreatic triacylglycerol lipase	http://www.genome.jp/dbget-bin/www_bget?ko:K14073	P16233	266	2.81388e-24	Pancreatic triacylglycerol lipase OS=Homo sapiens GN=PNLIP PE=1 SV=1	PF04084	Origin recognition complex subunit 2	GO:0006260	DNA replication	--	--	GO:0000808//GO:0005634	origin recognition complex//nucleus	--	--
c5596_g1	445	--	--	--	--	--	--	--	--	--	--	--	--	--	--	--	--	--	--	--	--	--	--	--	--	--	--	--	--
c21773_g1	226	--	--	--	--	--	--	--	--	--	--	--	--	--	--	--	--	--	--	--	--	--	--	--	--	--	--	--	--
c24583_g1	231	45382259	NP_990158.1	390	4.81693e-43	probable ATP-dependent RNA helicase DDX5 [Gallus gallus]>gi|5114446|gb|AAD40318.1|AF158370_1 DEAD-box RNA helicase [Gallus gallus]	45382258	NM_204827.1	231	3.53411e-116	Gallus gallus DEAD (Asp-Glu-Ala-Asp) box helicase 5 (DDX5), mRNA >gnl|BL_ORD_ID|326812 Gallus gallus DEAD-box RNA helicase mRNA, complete cds	K12823	DDX5, DBP2	ATP-dependent RNA helicase DDX5/DBP2	http://www.genome.jp/dbget-bin/www_bget?ko:K12823	Q61656	261	2.79773e-26	Probable ATP-dependent RNA helicase DDX5 OS=Mus musculus GN=Ddx5 PE=1 SV=2	PF08061	P68HR (NUC004) repeat	GO:0000122//GO:0072332//GO:0060765//GO:0045944//GO:0043517//GO:0007165//GO:0000381//GO:0033148	negative regulation of transcription from RNA polymerase II promoter//intrinsic apoptotic signaling pathway by p53 class mediator//regulation of androgen receptor signaling pathway//positive regulation of transcription from RNA polymerase II promoter//positive regulation of DNA damage response, signal transduction by p53 class mediator//signal transduction//regulation of alternative mRNA splicing…	GO:0030331//GO:0003713//GO:0036002//GO:0050681//GO:0008026//GO:0003712//GO:0003724//GO:0005524//GO:0016818	estrogen receptor binding//transcription coactivator activity//pre-mRNA binding//androgen receptor binding//ATP-dependent helicase activity//transcription cofactor activity//RNA helicase activity//ATP binding//hydrolase activity, acting on acid anhydrides, in phosphorus-containing anhydrides	GO:0005634//GO:0071013//GO:0005730//GO:0005667	nucleus//catalytic step 2 spliceosome//nucleolus//transcription factor complex	--	--
c19300_g1	416	--	--	--	--	--	--	--	--	--	--	--	--	--	--	--	--	--	--	--	--	--	--	--	--	--	--	--	--
c29564_g1	235	--	--	--	--	--	--	--	--	--	--	--	--	--	--	--	--	--	--	--	--	--	--	--	--	--	--	--	--
c30238_g1	549	--	--	--	--	--	--	--	--	--	--	--	--	--	--	--	--	--	--	--	--	--	--	--	--	--	--	--	--
c15593_g1	261	--	--	--	--	--	--	--	--	--	--	--	--	--	--	--	--	--	--	--	--	--	--	--	--	--	--	--	--
c1274_g1	412	641659830	XP_008181264.1	155	5.00221e-10	PREDICTED: uncharacterized protein LOC100572889 [Acyrthosiphon pisum]	641659829	XM_008183042.1	90	1.61957e-37	PREDICTED: Acyrthosiphon pisum uncharacterized LOC100572889 (LOC100572889), mRNA	--	--	--	--	--	--	--	--	--	--	--	--	--	--	--	--	--	--
c1618_g1	265	641661554	XP_008181929.1	136	8.70571e-12	PREDICTED: RNA-directed DNA polymerase from mobile element jockey-like [Acyrthosiphon pisum]	--	--	--	--	--	--	--	--	--	--	--	--	--	--	--	--	--	--	--	--	--	--	--
c28686_g1	285	328710663	XP_001949793.2	522	6.22887e-61	PREDICTED: uncharacterized protein LOC100168546 [Acyrthosiphon pisum]>gi|641663849|ref|XP_008182796.1| PREDICTED: uncharacterized protein LOC100168546 [Acyrthosiphon pisum]	641663848	XM_008184574.1	261	9.4142e-133	PREDICTED: Acyrthosiphon pisum uncharacterized LOC100168546 (LOC100168546), transcript variant X2, mRNA	--	--	--	--	--	--	--	--	--	--	--	--	--	--	--	--	--	--
c716_g1	309	--	--	--	--	--	--	--	--	--	--	--	--	--	--	--	--	--	--	--	--	--	--	--	--	--	--	--	--
c8832_g1	795	641658556	XP_008180757.1	270	3.5894e-25	PREDICTED: tigger transposable element-derived protein 7-like [Acyrthosiphon pisum]	--	--	--	--	--	--	--	--	--	--	--	--	--	PF11973	NQRA C-terminal domain	GO:0006118//GO:0055114	obsolete electron transport//oxidation-reduction process	GO:0016655	oxidoreductase activity, acting on NAD(P)H, quinone or similar compound as acceptor	--	--	--	--
c31623_g1	301	641667740	XP_008184196.1	166	7.529e-13	PREDICTED: uncharacterized protein LOC103309741 [Acyrthosiphon pisum]	--	--	--	--	--	--	--	--	--	--	--	--	--	--	--	--	--	--	--	--	--	--	--
c9875_g1	2347	328714349	XP_001950283.2	2831	0	PREDICTED: beta-TrCP isoform X1 [Acyrthosiphon pisum]>gi|328714353|ref|XP_003245337.1| PREDICTED: beta-TrCP isoform X1 [Acyrthosiphon pisum]	641667905	XM_001950248.3	2112	0	PREDICTED: Acyrthosiphon pisum beta-TrCP (LOC100166937), transcript variant X1, mRNA	K03362	FBXW1_11, BTRC, beta-TRCP	F-box and WD-40 domain protein 1/11	http://www.genome.jp/dbget-bin/www_bget?ko:K03362	Q91854	2098	0	Beta-TrCP OS=Xenopus laevis GN=fbxw1 PE=2 SV=1	PF12125//PF00646//PF12937//PF00400	D domain of beta-TrCP//F-box domain//F-box-like//WD domain, G-beta repeat	--	--	GO:0046983//GO:0005515	protein dimerization activity//protein binding	--	--	KOG0281	Beta-TrCP (transducin repeats containing)/Slimb proteins
c25998_g1	322	193643417	XP_001942558.1	347	3.11313e-39	PREDICTED: cuticle protein 7 [Acyrthosiphon pisum]	641675973	XM_001942523.3	249	5.05876e-126	PREDICTED: Acyrthosiphon pisum cuticular protein 50 (LOC100159282), mRNA	--	--	--	--	P83995	188	4.17744e-17	Cuticle protein 18.6, isoform B OS=Locusta migratoria PE=1 SV=1	PF00379	Insect cuticle protein	--	--	GO:0042302	structural constituent of cuticle	--	--	--	--
c9257_g2	513	328721771	XP_001947650.2	881	6.33159e-108	PREDICTED: nuclear pore complex protein Nup160 homolog [Acyrthosiphon pisum]	641676042	XM_001947615.3	459	0	PREDICTED: Acyrthosiphon pisum nuclear pore complex protein Nup160 homolog (LOC100168849), mRNA	--	--	--	--	Q9VKJ3	219	5.00963e-19	Nuclear pore complex protein Nup160 homolog OS=Drosophila melanogaster GN=Nup160 PE=1 SV=1	--	--	--	--	--	--	--	--	--	--
c24574_g1	536	--	--	--	--	--	--	--	--	--	--	--	--	--	--	--	--	--	--	--	--	--	--	--	--	--	--	--	--
c32633_g1	266	543888332	AGV76311.1	253	7.38622e-26	mitochondrial aldehyde dehydrogenase, partial [Spodoptera litura]	--	--	--	--	--	K07249	E1.2.1.36	retinal dehydrogenase	http://www.genome.jp/dbget-bin/www_bget?ko:K07249	P27463	155	7.01851e-12	Retinal dehydrogenase 1 OS=Gallus gallus GN=ALDH1A1 PE=2 SV=1	PF00171	Aldehyde dehydrogenase family	GO:0055114//GO:0008152	oxidation-reduction process//metabolic process	GO:0016491	oxidoreductase activity	--	--	KOG2450	Aldehyde dehydrogenase
c30387_g1	272	--	--	--	--	--	347661616	BT131969.1	272	6.85353e-139	Oryza sativa clone RRlibB00061 mRNA sequence	--	--	--	--	P55857	131	1.06524e-09	Small ubiquitin-related modifier 1 OS=Oryza sativa subsp. japonica GN=SUMO1 PE=1 SV=1	--	--	--	--	--	--	--	--	--	--
c23396_g1	330	642928576	XP_008199963.1	420	6.36264e-46	PREDICTED: neural cell adhesion molecule 2 [Tribolium castaneum]	--	--	--	--	--	--	--	--	--	--	--	--	--	PF13895	Immunoglobulin domain	--	--	GO:0005515	protein binding	--	--	--	--
c29049_g1	449	--	--	--	--	--	--	--	--	--	--	--	--	--	--	--	--	--	--	--	--	--	--	--	--	--	--	--	--
c26450_g1	786	512933623	XP_004932837.1	1063	2.41491e-133	PREDICTED: sushi, von Willebrand factor type A, EGF and pentraxin domain-containing protein 1 [Bombyx mori]	--	--	--	--	--	--	--	--	--	Q8WXI8	128	2.12125e-07	C-type lectin domain family 4 member D OS=Homo sapiens GN=CLEC4D PE=1 SV=2	--	--	--	--	--	--	--	--	KOG4297	C-type lectin
c19231_g1	445	328702864	XP_001943957.2	597	9.86339e-74	PREDICTED: prostaglandin E2 receptor EP3 subtype-like [Acyrthosiphon pisum]	641654976	XR_510359.1	420	0	PREDICTED: Acyrthosiphon pisum prostaglandin E2 receptor EP3 subtype-like (LOC100160545), transcript variant X2, misc_RNA	--	--	--	--	--	--	--	--	PF00001	7 transmembrane receptor (rhodopsin family)	GO:0007186	G-protein coupled receptor signaling pathway	GO:0004930	G-protein coupled receptor activity	GO:0016021	integral component of membrane	--	--
c27664_g1	223	--	--	--	--	--	--	--	--	--	--	--	--	--	--	--	--	--	--	--	--	--	--	--	--	--	--	--	--
c31206_g1	248	328718421	XP_001949713.2	315	1.54927e-31	PREDICTED: dynein beta chain, ciliary [Acyrthosiphon pisum]	641672525	XM_001949678.3	152	3.14476e-72	PREDICTED: Acyrthosiphon pisum dynein beta chain, ciliary (LOC100166970), mRNA	K10408	DNAH	dynein heavy chain, axonemal	http://www.genome.jp/dbget-bin/www_bget?ko:K10408	P39057	262	8.25727e-26	Dynein beta chain, ciliary OS=Heliocidaris crassispina PE=1 SV=1	--	--	--	--	--	--	--	--	KOG3595	Dyneins, heavy chain
c2044_g1	543	328702872	XP_003242029.1	261	1.74239e-26	PREDICTED: uncharacterized protein LOC100573825 [Acyrthosiphon pisum]	641654981	XM_003241981.2	305	6.59932e-157	PREDICTED: Acyrthosiphon pisum uncharacterized LOC100573825 (LOC100573825), mRNA	--	--	--	--	--	--	--	--	--	--	--	--	--	--	--	--	--	--
c31597_g1	386	328709459	XP_001947095.2	571	5.09577e-68	PREDICTED: alpha-(1,6)-fucosyltransferase-like [Acyrthosiphon pisum]>gi|328709468|ref|XP_001951687.2| PREDICTED: alpha-(1,6)-fucosyltransferase-like [Acyrthosiphon pisum]>gi|328709470|ref|XP_003243969.1| PREDICTED: alpha-(1,6)-fucosyltransferase-like [Acyrthosiphon pisum]>gi|641662459|ref|XP_008182260.1| PREDICTED: alpha-(1,6)-fucosyltransferase-like [Acyrthosiphon pisum]	641662464	XM_003243921.2	350	0	PREDICTED: Acyrthosiphon pisum alpha-(1,6)-fucosyltransferase-like (LOC100168928), transcript variant X2, mRNA	--	--	--	--	P79282	124	2.63595e-07	Alpha-(1,6)-fucosyltransferase OS=Sus scrofa GN=FUT8 PE=1 SV=1	--	--	--	--	--	--	--	--	--	--
c20007_g1	344	--	--	--	--	--	641669530	XM_001943104.3	300	2.42752e-154	PREDICTED: Acyrthosiphon pisum E3 ubiquitin-protein ligase Su(dx) (LOC100159135), mRNA	--	--	--	--	--	--	--	--	--	--	--	--	--	--	--	--	--	--
c14958_g1	3789	641679300	XP_008188501.1	2754	0	PREDICTED: sorting nexin lst-4 [Acyrthosiphon pisum]>gi|641679302|ref|XP_008188502.1| PREDICTED: sorting nexin lst-4 [Acyrthosiphon pisum]	641679301	XM_008190280.1	3000	0	PREDICTED: Acyrthosiphon pisum sorting nexin lst-4 (LOC100162580), transcript variant X2, mRNA	K17923	SNX9_18_33	sorting nexin-9/18/33	http://www.genome.jp/dbget-bin/www_bget?ko:K17923	Q8I4E2	579	5.95537e-62	Sorting nexin lst-4 OS=Caenorhabditis elegans GN=lst-4 PE=1 SV=1	PF14604//PF00787//PF00018	Variant SH3 domain//PX domain//SH3 domain	--	--	GO:0005515//GO:0035091	protein binding//phosphatidylinositol binding	--	--	KOG2528	Sorting nexin SNX9/SH3PX1 and related proteins
c10236_g1	2783	193683537	XP_001945341.1	2213	0	PREDICTED: nischarin [Acyrthosiphon pisum]	641648706	XM_001945306.3	1430	0	PREDICTED: Acyrthosiphon pisum nischarin (LOC100165664), mRNA	--	--	--	--	Q80TM9	612	5.62958e-64	Nischarin OS=Mus musculus GN=Nisch PE=1 SV=2	PF01250//PF00787//PF13855	Ribosomal protein S6//PX domain//Leucine rich repeat	GO:0042254//GO:0006412	ribosome biogenesis//translation	GO:0005515//GO:0003735//GO:0035091//GO:0019843	protein binding//structural constituent of ribosome//phosphatidylinositol binding//rRNA binding	GO:0005840	ribosome	KOG1259	Nischarin, modulator of integrin alpha5 subunit action
c2000_g1	420	--	--	--	--	--	--	--	--	--	--	--	--	--	--	--	--	--	--	--	--	--	--	--	--	--	--	--	--
c27458_g1	240	641676223	XP_008187328.1	355	5.26297e-37	PREDICTED: vacuolar protein sorting-associated protein 13C-like isoform X1 [Acyrthosiphon pisum]	641676224	XM_008189107.1	179	2.96416e-87	PREDICTED: Acyrthosiphon pisum vacuolar protein sorting-associated protein 13C-like (LOC100570634), transcript variant X2, mRNA	--	--	--	--	--	--	--	--	--	--	--	--	--	--	--	--	--	--
c29536_g1	221	641674639	XP_008186759.1	255	2.45973e-25	PREDICTED: zinc finger BED domain-containing protein 5-like [Acyrthosiphon pisum]	--	--	--	--	--	--	--	--	--	Q4R6P1	165	2.58014e-13	Protein FAM200A OS=Macaca fascicularis GN=FAM200A PE=2 SV=1	--	--	--	--	--	--	--	--	--	--
c13036_g1	982	242247363	NP_001156175.1	858	6.47079e-113	mediator of RNA polymerase II transcription subunit 31 [Acyrthosiphon pisum]>gi|641675644|ref|XP_008187121.1| PREDICTED: mediator of RNA polymerase II transcription subunit 31 isoform X1 [Acyrthosiphon pisum]>gi|239792900|dbj|BAH72734.1| ACYPI004872 [Acyrthosiphon pisum]	402766859	NM_001162703.2	760	0	Acyrthosiphon pisum mediator complex subunit 31 (Med31), mRNA	K15153	MED31, SOH1	mediator of RNA polymerase II transcription subunit 31	http://www.genome.jp/dbget-bin/www_bget?ko:K15153	Q8IH24	471	1.35667e-55	Mediator of RNA polymerase II transcription subunit 31 OS=Drosophila melanogaster GN=MED31 PE=1 SV=2	PF05669	SOH1	GO:0006355	regulation of transcription, DNA-templated	GO:0001104	RNA polymerase II transcription cofactor activity	GO:0016592	mediator complex	KOG4086	Transcriptional regulator SOH1
c16575_g1	285	641671790	XP_003246305.2	368	2.51058e-39	PREDICTED: leucine-rich repeat-containing protein 70-like [Acyrthosiphon pisum]	641671789	XM_003246257.2	213	4.53771e-106	PREDICTED: Acyrthosiphon pisum leucine-rich repeat-containing protein 70-like (LOC100572161), mRNA	--	--	--	--	--	--	--	--	PF08783//PF02450	DWNN domain//Lecithin:cholesterol acyltransferase	GO:0006629//GO:0042967	lipid metabolic process//acyl-carrier-protein biosynthetic process	GO:0008374//GO:0008270	O-acyltransferase activity//zinc ion binding	GO:0005634	nucleus	--	--
c29232_g1	221	--	--	--	--	--	--	--	--	--	--	--	--	--	--	--	--	--	--	--	--	--	--	--	--	--	--	--	--
c30040_g1	232	861639671	KMQ92933.1	114	6.26703e-11	integrase core domain protein [Lasius niger]	--	--	--	--	--	--	--	--	--	P10978	116	2.74546e-08	Retrovirus-related Pol polyprotein from transposon TNT 1-94 OS=Nicotiana tabacum PE=2 SV=1	--	--	--	--	--	--	--	--	--	--
c3143_g1	363	--	--	--	--	--	--	--	--	--	--	--	--	--	--	--	--	--	--	--	--	--	--	--	--	--	--	--	--
c15134_g1	5455	641650219	XP_008188663.1	8079	0	PREDICTED: nuclear pore complex protein Nup98-Nup96 [Acyrthosiphon pisum]	641650218	XM_008190441.1	4868	0	PREDICTED: Acyrthosiphon pisum nuclear pore complex protein nup98 (LOC100159941), mRNA	K14297	NUP98, ADAR2, NUP116	nuclear pore complex protein Nup98-Nup96	http://www.genome.jp/dbget-bin/www_bget?ko:K14297	P52948	1386	1.71656e-158	Nuclear pore complex protein Nup98-Nup96 OS=Homo sapiens GN=NUP98 PE=1 SV=4	PF04096	Nucleoporin autopeptidase	GO:0006810	transport	--	--	GO:0005643	nuclear pore	KOG0845	Nuclear pore complex, Nup98 component (sc Nup145/Nup100/Nup116)
c25915_g1	231	--	--	--	--	--	733909050	XM_010719049.1	208	2.1573e-103	PREDICTED: Meleagris gallopavo endoplasmic reticulum-golgi intermediate compartment (ERGIC) 1 (ERGIC1), partial mRNA	--	--	--	--	--	--	--	--	--	--	--	--	--	--	--	--	--	--
c8656_g1	375	--	--	--	--	--	--	--	--	--	--	--	--	--	--	--	--	--	--	--	--	--	--	--	--	--	--	--	--
c1492_g1	256	--	--	--	--	--	--	--	--	--	--	--	--	--	--	--	--	--	--	PF02202//PF05482	Tachykinin family//Serendipity locus alpha protein (SRY-A)	GO:0007349//GO:0007268//GO:0007217	cellularization//synaptic transmission//tachykinin receptor signaling pathway	--	--	GO:0005737//GO:0016020	cytoplasm//membrane	--	--
c18027_g1	393	--	--	--	--	--	--	--	--	--	--	--	--	--	--	--	--	--	--	--	--	--	--	--	--	--	--	--	--
c26011_g1	232	--	--	--	--	--	51243455	AY603381.1	232	9.87553e-117	Oryza sativa (japonica cultivar-group) LysM-domain GPI-anchored protein mRNA, complete cds	--	--	--	--	Q93ZH0	217	9.4128e-21	LysM domain-containing GPI-anchored protein 1 OS=Arabidopsis thaliana GN=LYM1 PE=1 SV=1	--	--	--	--	--	--	--	--	--	--
c8830_g1	206	--	--	--	--	--	--	--	--	--	--	--	--	--	--	--	--	--	--	--	--	--	--	--	--	--	--	--	--
c10958_g1	1342	193613134	XP_001951023.1	1497	0	PREDICTED: ras suppressor protein 1 [Acyrthosiphon pisum]	641659905	XM_001950988.3	1135	0	PREDICTED: Acyrthosiphon pisum ras suppressor protein 1 (LOC100162342), mRNA	--	--	--	--	Q15404	908	2.60641e-118	Ras suppressor protein 1 OS=Homo sapiens GN=RSU1 PE=1 SV=3	PF00560//PF13855	Leucine Rich Repeat//Leucine rich repeat	--	--	GO:0005515	protein binding	--	--	KOG0619	FOG: Leucine rich repeat
c11566_g2	819	328720654	XP_001942518.2	1037	1.00579e-133	PREDICTED: probable serine/threonine-protein kinase DDB_G0283337 [Acyrthosiphon pisum]	641674891	XM_001942483.3	626	0	PREDICTED: Acyrthosiphon pisum probable serine/threonine-protein kinase DDB_G0283337 (LOC100167801), mRNA	--	--	--	--	--	--	--	--	PF01108	Tissue factor	--	--	GO:0005515	protein binding	--	--	--	--
c13117_g1	2506	641647801	XP_008179696.1	2205	0	PREDICTED: WD repeat domain phosphoinositide-interacting protein 2-like isoform X1 [Acyrthosiphon pisum]	641647804	XM_008181479.1	1608	0	PREDICTED: Acyrthosiphon pisum WD repeat domain phosphoinositide-interacting protein 2-like (LOC100165258), transcript variant X3, mRNA	K17908	WIPI, ATG18	autophagy-related protein 18	http://www.genome.jp/dbget-bin/www_bget?ko:K17908	Q9Y4P8	1254	1.76307e-162	WD repeat domain phosphoinositide-interacting protein 2 OS=Homo sapiens GN=WIPI2 PE=1 SV=1	PF06839	GRF zinc finger	--	--	GO:0008270	zinc ion binding	--	--	KOG2110	Uncharacterized conserved protein, contains WD40 repeats
c20950_g1	296	--	--	--	--	--	--	--	--	--	--	--	--	--	--	--	--	--	--	--	--	--	--	--	--	--	--	--	--
c32844_g1	244	641656134	XP_008179858.1	349	1.27151e-37	PREDICTED: facilitated trehalose transporter Tret1-like [Acyrthosiphon pisum]	641656133	XM_008181636.1	199	2.3029e-98	PREDICTED: Acyrthosiphon pisum facilitated trehalose transporter Tret1-like (LOC100162247), mRNA	--	--	--	--	--	--	--	--	PF00083	Sugar (and other) transporter	GO:0055085	transmembrane transport	GO:0022857	transmembrane transporter activity	GO:0016021	integral component of membrane	--	--
c6763_g1	1388	641679130	XP_008188435.1	1294	2.2245e-156	PREDICTED: chromodomain-helicase-DNA-binding protein 7 isoform X3 [Acyrthosiphon pisum]	641679131	XM_008190214.1	1010	0	PREDICTED: Acyrthosiphon pisum chromodomain-helicase-DNA-binding protein 7 (LOC100164870), transcript variant X5, mRNA	K14437	CHD7	chromodomain-helicase-DNA-binding protein 7	http://www.genome.jp/dbget-bin/www_bget?ko:K14437	--	--	--	--	--	--	--	--	--	--	--	--	--	--
c14950_g1	779	641677962	XP_008187980.1	328	2.94962e-32	PREDICTED: uncharacterized protein MAL13P1.304-like isoform X6 [Acyrthosiphon pisum]	641677961	XM_008189758.1	378	0	PREDICTED: Acyrthosiphon pisum uncharacterized protein MAL13P1.304-like (LOC100166845), transcript variant X7, mRNA	--	--	--	--	--	--	--	--	--	--	--	--	--	--	--	--	--	--
c16733_g1	270	641671287	XP_008185530.1	461	1.80483e-51	PREDICTED: protein MMS22-like [Acyrthosiphon pisum]	641671286	XM_008187308.1	255	1.91652e-129	PREDICTED: Acyrthosiphon pisum protein MMS22-like (LOC100167368), mRNA	--	--	--	--	--	--	--	--	--	--	--	--	--	--	--	--	--	--
c14227_g2	384	641674560	XP_008186730.1	203	3.2719e-16	PREDICTED: putative uncharacterized protein DDB_G0282133 [Acyrthosiphon pisum]	--	--	--	--	--	--	--	--	--	--	--	--	--	PF10723	Replication regulatory protein RepB	GO:0006276	plasmid maintenance	--	--	--	--	--	--
c14430_g2	445	--	--	--	--	--	239792896	AK342878.1	97	2.2614e-41	Acyrthosiphon pisum mRNA, clone: 659M11, full-insert cDNA sequence based on the ESTs (5'-EST:FF318990, 3'-EST:FF320476)	--	--	--	--	--	--	--	--	--	--	--	--	--	--	--	--	--	--
c6395_g1	259	14794489	AAK73358.1	461	4.21208e-56	QM protein [Bombyx mori]	346716077	AK381845.1	148	5.53153e-70	Bombyx mori mRNA, clone: fwgP22I10	K02866	RP-L10e, RPL10	large subunit ribosomal protein L10e	http://www.genome.jp/dbget-bin/www_bget?ko:K02866	O96647	462	1.57169e-57	60S ribosomal protein L10 OS=Bombyx mandarina GN=RpL10 PE=2 SV=1	PF00252	Ribosomal protein L16p/L10e	GO:0042254//GO:0006412	ribosome biogenesis//translation	GO:0003735	structural constituent of ribosome	GO:0005840	ribosome	KOG0857	60s ribosomal protein L10
c24598_g1	202	--	--	--	--	--	--	--	--	--	--	--	--	--	--	--	--	--	--	--	--	--	--	--	--	--	--	--	--
c426_g1	307	221043180	BAH13267.1	418	3.86957e-50	unnamed protein product [Homo sapiens]	733897145	XM_010714488.1	279	1.00923e-142	PREDICTED: Meleagris gallopavo actin, alpha 2, smooth muscle, aorta (ACTA2), mRNA	K12313	ACTA2	actin, aortic smooth muscle	http://www.genome.jp/dbget-bin/www_bget?ko:K12313	P08023	421	1.63073e-49	Actin, aortic smooth muscle OS=Gallus gallus GN=ACTA2 PE=1 SV=2	--	--	--	--	--	--	--	--	KOG0676	Actin and related proteins
c26873_g1	275	641665385	XP_008183361.1	471	4.90033e-53	PREDICTED: sodium channel protein para-like isoform X2 [Acyrthosiphon pisum]	641665384	XM_008185139.1	252	9.10481e-128	PREDICTED: Acyrthosiphon pisum sodium channel protein para-like (LOC100164620), transcript variant X2, mRNA	K04837	SCN4A	voltage-gated sodium channel type IV alpha	http://www.genome.jp/dbget-bin/www_bget?ko:K04837	P35500	383	6.49018e-42	Sodium channel protein para OS=Drosophila melanogaster GN=para PE=2 SV=3	PF07850//PF00520//PF00487	Renin receptor-like protein//Ion transport protein//Fatty acid desaturase	GO:0007165//GO:0006811//GO:0055085//GO:0006629	signal transduction//ion transport//transmembrane transport//lipid metabolic process	GO:0004872//GO:0005216	receptor activity//ion channel activity	GO:0016020//GO:0016021	membrane//integral component of membrane	KOG2301	Voltage-gated Ca2+ channels, alpha1 subunits
c8820_g1	1586	328706852	XP_003243224.1	1318	3.13419e-169	PREDICTED: ras guanine nucleotide exchange factor P-like [Acyrthosiphon pisum]	641659483	XM_003243176.2	730	0	PREDICTED: Acyrthosiphon pisum ras guanine nucleotide exchange factor P-like (LOC100569905), mRNA	--	--	--	--	--	--	--	--	PF07776	Zinc-finger associated domain (zf-AD)	--	--	GO:0008270	zinc ion binding	GO:0005634	nucleus	--	--
c14236_g1	6273	328717541	XP_003246236.1	1607	0	PREDICTED: pancreatic triacylglycerol lipase-like [Acyrthosiphon pisum]	641676825	XM_008189328.1	1382	0	PREDICTED: Acyrthosiphon pisum inositol-trisphosphate 3-kinase B (LOC100165797), transcript variant X3, mRNA	K00911	ITPK	1D-myo-inositol-triphosphate 3-kinase	http://www.genome.jp/dbget-bin/www_bget?ko:K00911	P42335	870	5.60475e-96	Inositol-trisphosphate 3-kinase B OS=Rattus norvegicus GN=Itpkb PE=1 SV=3	PF01764//PF03770	Lipase (class 3)//Inositol polyphosphate kinase	GO:0006629	lipid metabolic process	GO:0008440	inositol-1,4,5-trisphosphate 3-kinase activity	--	--	--	--
c7970_g1	1604	641663221	XP_008182559.1	2851	0	PREDICTED: twitchin isoform X13 [Acyrthosiphon pisum]	641663220	XM_008184337.1	1478	0	PREDICTED: Acyrthosiphon pisum twitchin (LOC100166119), transcript variant X13, mRNA	--	--	--	--	Q23551	1016	1.92233e-119	Twitchin OS=Caenorhabditis elegans GN=unc-22 PE=1 SV=3	PF16656//PF00041//PF13895//PF11365	Purple acid Phosphatase, N-terminal domain//Fibronectin type III domain//Immunoglobulin domain//Protein of unknown function (DUF3166)	GO:0006771//GO:0019497//GO:0010506	riboflavin metabolic process//hexachlorocyclohexane metabolic process//regulation of autophagy	GO:0005515//GO:0003993//GO:0046872	protein binding//acid phosphatase activity//metal ion binding	GO:0005615	extracellular space	KOG0613	Projectin/twitchin and related proteins
c3453_g1	292	--	--	--	--	--	--	--	--	--	--	--	--	--	--	--	--	--	--	--	--	--	--	--	--	--	--	--	--
c19518_g1	209	--	--	--	--	--	--	--	--	--	--	--	--	--	--	--	--	--	--	--	--	--	--	--	--	--	--	--	--
c25756_g1	209	--	--	--	--	--	--	--	--	--	--	--	--	--	--	--	--	--	--	--	--	--	--	--	--	--	--	--	--
c5281_g1	216	--	--	--	--	--	641649357	XM_003240580.2	115	9.9607e-52	PREDICTED: Acyrthosiphon pisum SNW domain-containing protein 1-like (LOC100572463), mRNA	--	--	--	--	--	--	--	--	--	--	--	--	--	--	--	--	--	--
c14849_g1	1161	328701208	XP_003241525.1	390	2.28812e-57	PREDICTED: uncharacterized protein LOC100573991 [Acyrthosiphon pisum]>gi|328709474|ref|XP_003243971.1| PREDICTED: uncharacterized protein LOC100569943 [Acyrthosiphon pisum]	222352184	AC202229.4	175	2.69641e-84	Acyrthosiphon pisum BAC VMRC38-10-A2 (Benaroya Research Institute VMRC38 Acrythosiphon pisum (Pea Aphid) BAC library) complete sequence	--	--	--	--	--	--	--	--	PF00956	Nucleosome assembly protein (NAP)	GO:0006334	nucleosome assembly	--	--	GO:0005634	nucleus	--	--
c14628_g1	5991	641649470	XP_001946388.3	6722	0	PREDICTED: WD repeat-containing protein 62-like [Acyrthosiphon pisum]	641649469	XM_001946353.3	4815	0	PREDICTED: Acyrthosiphon pisum WD repeat-containing protein 62-like (LOC100166454), mRNA	--	--	--	--	Q6NS57	2137	0	Mitogen-activated protein kinase-binding protein 1 OS=Mus musculus GN=Mapkbp1 PE=1 SV=1	PF00400//PF02387//PF08027	WD domain, G-beta repeat//IncFII RepA protein family//Albumin I chain b	GO:0006276//GO:0009405	plasmid maintenance//pathogenesis	GO:0005515//GO:0045735	protein binding//nutrient reservoir activity	--	--	KOG0266	WD40 repeat-containing protein
c13741_g1	1629	193596645	XP_001944182.1	2199	0	PREDICTED: diphthamide biosynthesis protein 1 [Acyrthosiphon pisum]	328702787	XM_001944147.2	1354	0	PREDICTED: Acyrthosiphon pisum diphthamide biosynthesis protein 1 (LOC100160913), mRNA	K07561	dph2, DPH1	2-(3-amino-3-carboxypropyl)histidine synthase	http://www.genome.jp/dbget-bin/www_bget?ko:K07561	Q3T7C9	1268	4.47653e-169	Diphthamide biosynthesis protein 1 OS=Litopenaeus vannamei PE=1 SV=1	--	--	--	--	--	--	--	--	KOG2648	Diphthamide biosynthesis protein
c20976_g1	256	641662512	XP_008182281.1	300	5.11653e-32	PREDICTED: PMS1 protein homolog 1-like [Acyrthosiphon pisum]	641662511	XM_008184059.1	223	1.10859e-111	PREDICTED: Acyrthosiphon pisum PMS1 protein homolog 1-like (LOC103309202), mRNA	--	--	--	--	--	--	--	--	--	--	--	--	--	--	--	--	--	--
c24480_g1	252	754349018	XP_004347061.2	125	1.5157e-06	D-3-phosphoglycerate dehydrogenase [Capsaspora owczarzaki ATCC 30864]>gi|765554175|gb|KJE94796.1| D-3-phosphoglycerate dehydrogenase [Capsaspora owczarzaki ATCC 30864]	116639629	CT835969.1	252	8.23948e-128	Oryza sativa (indica cultivar-group) cDNA clone:OSIGCRA120O11, full insert sequence	--	--	--	--	Q9LT69	250	1.01908e-24	D-3-phosphoglycerate dehydrogenase 3, chloroplastic OS=Arabidopsis thaliana GN=PGDH3 PE=1 SV=1	PF00389	D-isomer specific 2-hydroxyacid dehydrogenase, catalytic domain	GO:0055114//GO:0008152	oxidation-reduction process//metabolic process	GO:0051287//GO:0016616	NAD binding//oxidoreductase activity, acting on the CH-OH group of donors, NAD or NADP as acceptor	--	--	KOG0068	D-3-phosphoglycerate dehydrogenase, D-isomer-specific 2-hydroxy acid dehydrogenase superfamily
c25162_g1	345	--	--	--	--	--	--	--	--	--	--	--	--	--	--	--	--	--	--	--	--	--	--	--	--	--	--	--	--
c28433_g1	232	--	--	--	--	--	--	--	--	--	--	--	--	--	--	--	--	--	--	--	--	--	--	--	--	--	--	--	--
c15513_g8	217	--	--	--	--	--	--	--	--	--	--	--	--	--	--	--	--	--	--	--	--	--	--	--	--	--	--	--	--
c5831_g1	346	--	--	--	--	--	--	--	--	--	--	--	--	--	--	--	--	--	--	--	--	--	--	--	--	--	--	--	--
c1414_g1	1931	641655431	XP_008179589.1	2833	0	PREDICTED: WD repeat-containing protein 43-like [Acyrthosiphon pisum]	641655428	XM_008181366.1	1590	0	PREDICTED: Acyrthosiphon pisum WD repeat-containing protein 43-like (LOC103308269), mRNA	--	--	--	--	Q6ZQL4	427	2.34625e-43	WD repeat-containing protein 43 OS=Mus musculus GN=Wdr43 PE=2 SV=2	PF00400	WD domain, G-beta repeat	--	--	GO:0005515	protein binding	--	--	KOG4547	WD40 repeat-containing protein
c10669_g1	1035	328705794	XP_003242907.1	1188	1.79692e-161	PREDICTED: androgen-induced gene 1 protein-like [Acyrthosiphon pisum]	641658327	XM_003242859.2	822	0	PREDICTED: Acyrthosiphon pisum androgen-induced gene 1 protein-like (LOC100572651), mRNA	--	--	--	--	Q9D8B1	348	9.10026e-37	Androgen-induced gene 1 protein OS=Mus musculus GN=Aig1 PE=2 SV=1	PF04750	FAR-17a/AIG1-like protein	--	--	--	--	GO:0016021	integral component of membrane	KOG3989	Beta-2-glycoprotein I
c28462_g1	230	--	--	--	--	--	--	--	--	--	--	--	--	--	--	--	--	--	--	--	--	--	--	--	--	--	--	--	--
c11252_g1	209	--	--	--	--	--	299884209	FP927335.1	69	3.5703e-26	Acyrthosiphon pisum mRNA, clone: ACI0AAB5YC06, full-insert cDNA sequence based on ESTs (5'-EST:ACI0AAB5YC06AAM1, 3'-EST ACI2AAB1YG07BBM1)	--	--	--	--	--	--	--	--	--	--	--	--	--	--	--	--	--	--
c30172_g1	989	328696980	XP_001944251.2	1475	0	PREDICTED: uncharacterized protein LOC100166290 [Acyrthosiphon pisum]	641647524	XM_001944216.3	859	0	PREDICTED: Acyrthosiphon pisum uncharacterized LOC100166290 (LOC100166290), mRNA	--	--	--	--	--	--	--	--	--	--	--	--	--	--	--	--	--	--
c14076_g2	2080	641678224	XP_008188078.1	2685	0	PREDICTED: LOW QUALITY PROTEIN: titin-like [Acyrthosiphon pisum]	641678223	XM_008189856.1	1592	0	PREDICTED: Acyrthosiphon pisum titin-like (LOC100160459), mRNA	--	--	--	--	--	--	--	--	--	--	--	--	--	--	--	--	--	--
c32968_g1	263	641659049	XP_008180938.1	283	2.76396e-27	PREDICTED: LOW QUALITY PROTEIN: multidrug resistance-associated protein 1-like [Acyrthosiphon pisum]	641659043	XM_008182713.1	163	2.58232e-78	PREDICTED: Acyrthosiphon pisum multidrug resistance-associated protein 1-like (LOC100165098), transcript variant X2, mRNA	K05667	ABCC3	ATP-binding cassette, subfamily C (CFTR/MRP), member 3	http://www.genome.jp/dbget-bin/www_bget?ko:K05667	B2RX12	202	7.12466e-18	Canalicular multispecific organic anion transporter 2 OS=Mus musculus GN=Abcc3 PE=1 SV=1	PF01277//PF00664	Oleosin//ABC transporter transmembrane region	GO:0006810//GO:0055085	transport//transmembrane transport	GO:0005524//GO:0042626	ATP binding//ATPase activity, coupled to transmembrane movement of substances	GO:0016021//GO:0012511	integral component of membrane//monolayer-surrounded lipid storage body	KOG0054	Multidrug resistance-associated protein/mitoxantrone resistance protein, ABC superfamily
c10293_g1	1628	641668341	XP_008184422.1	2100	0	PREDICTED: nucleobindin-2-like [Acyrthosiphon pisum]	641668340	XM_008186200.1	1369	0	PREDICTED: Acyrthosiphon pisum nucleobindin-2-like (LOC100164693), mRNA	--	--	--	--	Q9JI85	580	1.19595e-66	Nucleobindin-2 OS=Rattus norvegicus GN=Nucb2 PE=2 SV=1	PF13202//PF00036//PF13405//PF13833//PF13499	EF hand//EF hand//EF-hand domain//EF-hand domain pair//EF-hand domain pair	--	--	GO:0005509	calcium ion binding	--	--	--	--
c7978_g1	868	751790462	XP_011204783.1	142	1.59092e-08	PREDICTED: uncharacterized protein LOC105227239 [Bactrocera dorsalis]	--	--	--	--	--	--	--	--	--	--	--	--	--	PF16672//PF02892	Ragulator complex protein LAMTOR5//BED zinc finger	GO:0043154//GO:0019079//GO:0043066	negative regulation of cysteine-type endopeptidase activity involved in apoptotic process//viral genome replication//negative regulation of apoptotic process	GO:0003677	DNA binding	GO:0005737//GO:0071986	cytoplasm//Ragulator complex	--	--
c15091_g1	5462	328701651	XP_003241670.1	8809	0	PREDICTED: transcription initiation factor TFIID subunit 1 isoform X1 [Acyrthosiphon pisum]	641653508	XM_003241622.2	4967	0	PREDICTED: Acyrthosiphon pisum transcription initiation factor TFIID subunit 1 (LOC100160500), transcript variant X1, mRNA	K03125	TAF1	transcription initiation factor TFIID subunit 1	http://www.genome.jp/dbget-bin/www_bget?ko:K03125	P51123	4649	0	Transcription initiation factor TFIID subunit 1 OS=Drosophila melanogaster GN=Taf1 PE=1 SV=3	PF00439	Bromodomain	--	--	GO:0005515	protein binding	--	--	KOG0008	Transcription initiation factor TFIID, subunit TAF1
c31797_g1	665	641665494	XP_008183401.1	665	6.6321e-78	PREDICTED: tyrosine-protein kinase PR2 isoform X3 [Acyrthosiphon pisum]	641665493	XM_008185179.1	464	0	PREDICTED: Acyrthosiphon pisum tyrosine-protein kinase PR2 (LOC100168786), transcript variant X5, mRNA	--	--	--	--	--	--	--	--	--	--	--	--	--	--	--	--	--	--
c412_g1	1185	641656550	XP_008180004.1	1738	0	PREDICTED: putative leucine-rich repeat-containing protein DDB_G0290503 [Acyrthosiphon pisum]	641656549	XM_008181782.1	1080	0	PREDICTED: Acyrthosiphon pisum putative leucine-rich repeat-containing protein DDB_G0290503 (LOC103308433), mRNA	--	--	--	--	--	--	--	--	--	--	--	--	--	--	--	--	--	--
c26340_g1	576	641668670	XP_008184534.1	824	2.28492e-103	PREDICTED: mannan-binding lectin serine protease 1-like [Acyrthosiphon pisum]	641668669	XM_008186312.1	477	0	PREDICTED: Acyrthosiphon pisum mannan-binding lectin serine protease 1-like (LOC100165635), mRNA	K06233	LRP2	low density lipoprotein-related protein 2	http://www.genome.jp/dbget-bin/www_bget?ko:K06233	P98164	219	1.08217e-18	Low-density lipoprotein receptor-related protein 2 OS=Homo sapiens GN=LRP2 PE=1 SV=3	PF00057	Low-density lipoprotein receptor domain class A	--	--	GO:0005515	protein binding	--	--	KOG1215	Low-density lipoprotein receptors containing Ca2+-binding EGF-like domains
c15438_g1	2249	--	--	--	--	--	--	--	--	--	--	--	--	--	--	--	--	--	--	--	--	--	--	--	--	--	--	--	--
c1742_g1	1067	193610622	XP_001945107.1	1536	0	PREDICTED: trypsin-3-like [Acyrthosiphon pisum]	641650222	XM_001945072.3	923	0	PREDICTED: Acyrthosiphon pisum trypsin-3-like (LOC100159921), mRNA	K01769	E4.6.1.2	guanylate cyclase, other	http://www.genome.jp/dbget-bin/www_bget?ko:K01769	Q9BQR3	434	9.26211e-49	Serine protease 27 OS=Homo sapiens GN=PRSS27 PE=1 SV=1	PF00089	Trypsin	GO:0006508	proteolysis	GO:0004252	serine-type endopeptidase activity	--	--	KOG3627	Trypsin
c14777_g1	3369	641663272	XP_008182576.1	3572	0	PREDICTED: GPI ethanolamine phosphate transferase 1 [Acyrthosiphon pisum]	641663271	XM_008184354.1	2830	0	PREDICTED: Acyrthosiphon pisum GPI ethanolamine phosphate transferase 1 (LOC100169073), mRNA	K05285	PIGN	phosphatidylinositol glycan, class N	http://www.genome.jp/dbget-bin/www_bget?ko:K05285	O95427	1186	5.35475e-143	GPI ethanolamine phosphate transferase 1 OS=Homo sapiens GN=PIGN PE=1 SV=1	PF00884//PF01663//PF04987	Sulfatase//Type I phosphodiesterase / nucleotide pyrophosphatase//Phosphatidylinositolglycan class N (PIG-N)	GO:0006506//GO:0008152	GPI anchor biosynthetic process//metabolic process	GO:0008484//GO:0003824//GO:0016740	sulfuric ester hydrolase activity//catalytic activity//transferase activity	GO:0005789	endoplasmic reticulum membrane	KOG2124	Glycosylphosphatidylinositol anchor synthesis protein
c30682_g1	300	--	--	--	--	--	--	--	--	--	--	--	--	--	--	--	--	--	--	--	--	--	--	--	--	--	--	--	--
c213_g1	259	641648310	XP_008181722.1	247	8.30767e-24	PREDICTED: SWI5-dependent HO expression protein 3-like [Acyrthosiphon pisum]	--	--	--	--	--	--	--	--	--	--	--	--	--	PF02180	Bcl-2 homology region 4	GO:0042981	regulation of apoptotic process	--	--	--	--	--	--
c26295_g1	212	--	--	--	--	--	115436249	NM_001049418.1	212	1.16612e-105	Oryza sativa Japonica Group Os01g0317800 (Os01g0317800) mRNA, complete cds >gnl|BL_ORD_ID|3390659 Oryza sativa Japonica Group cDNA clone:001-204-G01, full insert sequence	--	--	--	--	--	--	--	--	--	--	--	--	--	--	--	--	--	--
c682_g1	297	--	--	--	--	--	402767007	NM_001162074.2	176	1.75884e-85	Acyrthosiphon pisum eukaryotic translation initiation factor 1A-like (LOC100162719), mRNA	--	--	--	--	--	--	--	--	--	--	--	--	--	--	--	--	--	--
c8328_g1	246	--	--	--	--	--	--	--	--	--	--	--	--	--	--	--	--	--	--	--	--	--	--	--	--	--	--	--	--
c25688_g1	236	--	--	--	--	--	641673603	XM_001948474.3	214	1.02166e-106	PREDICTED: Acyrthosiphon pisum probable LIM domain-containing serine/threonine-protein kinase DDB_G0286997 (LOC100169054), mRNA	--	--	--	--	--	--	--	--	PF03325	Herpesvirus polymerase accessory protein	GO:0019079//GO:0006260	viral genome replication//DNA replication	GO:0030337	DNA polymerase processivity factor activity	GO:0042575	DNA polymerase complex	--	--
c3169_g1	863	328709276	XP_003243918.1	271	3.15975e-25	PREDICTED: keratin, type I cytoskeletal 9-like [Acyrthosiphon pisum]	641662214	XM_003243870.2	393	0	PREDICTED: Acyrthosiphon pisum keratin, type I cytoskeletal 9-like (LOC100574511), mRNA	--	--	--	--	--	--	--	--	--	--	--	--	--	--	--	--	--	--
c22090_g1	497	--	--	--	--	--	--	--	--	--	--	--	--	--	--	--	--	--	--	--	--	--	--	--	--	--	--	--	--
c9551_g1	1011	193669292	XP_001952310.1	874	4.27243e-115	PREDICTED: actin-related protein 2/3 complex subunit 4 [Acyrthosiphon pisum]	641678621	XM_001952275.3	878	0	PREDICTED: Acyrthosiphon pisum actin-related protein 2/3 complex subunit 4 (LOC100160504), mRNA	K05755	ARPC4	actin related protein 2/3 complex, subunit 4	http://www.genome.jp/dbget-bin/www_bget?ko:K05755	P59999	664	7.4419e-85	Actin-related protein 2/3 complex subunit 4 OS=Mus musculus GN=Arpc4 PE=1 SV=3	PF11427//PF05856	Tc3 transposase//ARP2/3 complex 20 kDa subunit (ARPC4)	GO:0030041//GO:0034314	actin filament polymerization//Arp2/3 complex-mediated actin nucleation	GO:0003677	DNA binding	GO:0015629//GO:0005885	actin cytoskeleton//Arp2/3 protein complex	KOG1876	Actin-related protein Arp2/3 complex, subunit ARPC4
c1137_g1	457	--	--	--	--	--	--	--	--	--	--	--	--	--	--	--	--	--	--	--	--	--	--	--	--	--	--	--	--
c32468_g1	289	328726432	XP_001942646.2	262	1.36456e-25	PREDICTED: gastrin/cholecystokinin type B receptor-like, partial [Acyrthosiphon pisum]	641681765	XM_001942611.3	233	3.51348e-117	PREDICTED: Acyrthosiphon pisum gastrin/cholecystokinin type B receptor-like (LOC100159289), partial mRNA	--	--	--	--	--	--	--	--	PF03427	Carbohydrate binding domain (family 19)	GO:0006032	chitin catabolic process	GO:0008061	chitin binding	--	--	--	--
c7107_g1	371	--	--	--	--	--	--	--	--	--	--	--	--	--	--	--	--	--	--	--	--	--	--	--	--	--	--	--	--
c1180_g1	268	--	--	--	--	--	--	--	--	--	--	--	--	--	--	--	--	--	--	--	--	--	--	--	--	--	--	--	--
c14992_g1	5603	641672498	XP_008185965.1	5186	0	PREDICTED: calcium-transporting ATPase sarcoplasmic/endoplasmic reticulum type isoform X1 [Acyrthosiphon pisum]>gi|641672500|ref|XP_008185966.1| PREDICTED: calcium-transporting ATPase sarcoplasmic/endoplasmic reticulum type isoform X1 [Acyrthosiphon pisum]>gi|641672502|ref|XP_008185967.1| PREDICTED: calcium-transporting ATPase sarcoplasmic/endoplasmic reticulum type isoform X1 [Acyrthosiphon pisu…	641672501	XM_008187745.1	3395	0	PREDICTED: Acyrthosiphon pisum calcium-transporting ATPase sarcoplasmic/endoplasmic reticulum type (LOC100167769), transcript variant X3, mRNA	K05853	ATP2A	Ca2+ transporting ATPase, sarcoplasmic/endoplasmic reticulum	http://www.genome.jp/dbget-bin/www_bget?ko:K05853	Q7PPA5	4509	0	Calcium-transporting ATPase sarcoplasmic/endoplasmic reticulum type OS=Anopheles gambiae GN=Ca-P60A PE=3 SV=5	PF00122	E1-E2 ATPase	--	--	GO:0046872//GO:0000166	metal ion binding//nucleotide binding	--	--	KOG0202	Ca2+ transporting ATPase
c12430_g1	1494	328704956	XP_001945443.2	1662	0	PREDICTED: alcohol dehydrogenase [NADP(+)]-like [Acyrthosiphon pisum]	328704955	XM_001945408.2	956	0	PREDICTED: Acyrthosiphon pisum alcohol dehydrogenase [NADP(+)]-like (LOC100158792), mRNA	K00011	E1.1.1.21, AKR1	aldehyde reductase	http://www.genome.jp/dbget-bin/www_bget?ko:K00011	P14550	774	6.76755e-97	Alcohol dehydrogenase [NADP(+)] OS=Homo sapiens GN=AKR1A1 PE=1 SV=3	--	--	--	--	--	--	--	--	KOG1577	Aldo/keto reductase family proteins
c13690_g1	2601	328707218	XP_001950618.2	1876	0	PREDICTED: serine/threonine-protein kinase pakB [Acyrthosiphon pisum]	641659883	XM_001950583.3	2264	0	PREDICTED: Acyrthosiphon pisum serine/threonine-protein kinase pakB (LOC100167752), mRNA	--	--	--	--	Q63540	284	1.29284e-24	Ataxin-1 OS=Rattus norvegicus GN=Atxn1 PE=2 SV=1	PF08517	Ataxin-1 and HBP1 module (AXH)	--	--	GO:0005515//GO:0003723	protein binding//RNA binding	--	--	--	--
c26354_g1	250	--	--	--	--	--	115454626	NM_001057449.1	250	1.05611e-126	Oryza sativa Japonica Group Os03g0683800 (Os03g0683800) mRNA, complete cds	--	--	--	--	Q0WPI9	199	1.99135e-18	GDSL esterase/lipase At3g53100 OS=Arabidopsis thaliana GN=At3g53100 PE=2 SV=1	--	--	--	--	--	--	--	--	--	--
c22270_g1	224	--	--	--	--	--	--	--	--	--	--	--	--	--	--	--	--	--	--	--	--	--	--	--	--	--	--	--	--
c9780_g2	313	--	--	--	--	--	--	--	--	--	--	--	--	--	--	--	--	--	--	--	--	--	--	--	--	--	--	--	--
c13096_g1	314	--	--	--	--	--	--	--	--	--	--	--	--	--	--	--	--	--	--	--	--	--	--	--	--	--	--	--	--
c8013_g1	405	--	--	--	--	--	--	--	--	--	--	--	--	--	--	--	--	--	--	--	--	--	--	--	--	--	--	--	--
c32389_g1	472	641672855	XP_008186090.1	157	4.59502e-11	PREDICTED: transcription factor IIIA-like [Acyrthosiphon pisum]	641672826	XR_511019.1	232	2.167e-116	PREDICTED: Acyrthosiphon pisum uncharacterized LOC103310247 (LOC103310247), ncRNA	--	--	--	--	--	--	--	--	PF00096//PF13465//PF02892//PF13912	Zinc finger, C2H2 type//Zinc-finger double domain//BED zinc finger//C2H2-type zinc finger	--	--	GO:0003677//GO:0046872	DNA binding//metal ion binding	--	--	--	--
c26356_g1	358	--	--	--	--	--	--	--	--	--	--	--	--	--	--	--	--	--	--	--	--	--	--	--	--	--	--	--	--
c16980_g1	210	--	--	--	--	--	--	--	--	--	--	--	--	--	--	--	--	--	--	--	--	--	--	--	--	--	--	--	--
c9100_g1	256	--	--	--	--	--	--	--	--	--	--	--	--	--	--	--	--	--	--	--	--	--	--	--	--	--	--	--	--
c27773_g1	511	641665065	XP_008183241.1	816	5.74822e-105	PREDICTED: uncharacterized protein LOC100165611 isoform X2 [Acyrthosiphon pisum]	641665064	XM_008185019.1	466	0	PREDICTED: Acyrthosiphon pisum uncharacterized LOC100165611 (LOC100165611), transcript variant X2, mRNA	--	--	--	--	--	--	--	--	PF03166//PF10401//PF05411	MH2 domain//Interferon-regulatory factor 3//Equine arteritis virus putative proteinase	GO:0006355//GO:0006508	regulation of transcription, DNA-templated//proteolysis	GO:0008234//GO:0003700	cysteine-type peptidase activity//transcription factor activity, sequence-specific DNA binding	GO:0005667//GO:0005622	transcription factor complex//intracellular	KOG3701	TGFbeta receptor signaling protein SMAD and related proteins
c17659_g1	208	--	--	--	--	--	--	--	--	--	--	--	--	--	--	--	--	--	--	--	--	--	--	--	--	--	--	--	--
c11561_g1	2208	193669328	XP_001944973.1	2712	0	PREDICTED: tRNA (uracil-5-)-methyltransferase homolog A-like [Acyrthosiphon pisum]	641668595	XM_001944938.3	1880	0	PREDICTED: Acyrthosiphon pisum tRNA (uracil-5-)-methyltransferase homolog A-like (LOC100160926), mRNA	K15332	TRMT2A	tRNA (uracil-5-)-methyltransferase	http://www.genome.jp/dbget-bin/www_bget?ko:K15332	Q8IZ69	974	1.11129e-119	tRNA (uracil-5-)-methyltransferase homolog A OS=Homo sapiens GN=TRMT2A PE=1 SV=2	PF03602//PF01555//PF09445//PF05958//PF08123//PF01209//PF02737//PF02390//PF01135//PF08241//PF02384//PF03938//PF05175	Conserved hypothetical protein 95//DNA methylase//RNA cap guanine-N2 methyltransferase//tRNA (Uracil-5-)-methyltransferase//Histone methylation protein DOT1//ubiE/COQ5 methyltransferase family//3-hydroxyacyl-CoA dehydrogenase, NAD binding domain//Putative methyltransferase//Protein-L-isoaspartate(D-aspartate) O-methyltransferase (PCMT)//Methyltransferase domain//N-6 DNA Methylase//Outer membrane …	GO:0009451//GO:0055114//GO:0031167//GO:0006550//GO:0006633//GO:0001510//GO:0006631//GO:0008033//GO:0006396//GO:0006568//GO:0006479//GO:0046500//GO:0006464//GO:0006400//GO:0006554//GO:0006574//GO:0018874//GO:0006552//GO:0006306//GO:0008152//GO:0009452	RNA modification//oxidation-reduction process//rRNA methylation//isoleucine catabolic process//fatty acid biosynthetic process//RNA methylation//fatty acid metabolic process//tRNA processing//RNA processing//tryptophan metabolic process//protein methylation//S-adenosylmethionine metabolic process//cellular protein modification process//tRNA modification//lysine catabolic process//valine catabolic…	GO:0003857//GO:0018024//GO:0003677//GO:0008173//GO:0051082//GO:0008168//GO:0008170//GO:0004719//GO:0016491//GO:0008176	3-hydroxyacyl-CoA dehydrogenase activity//histone-lysine N-methyltransferase activity//DNA binding//RNA methyltransferase activity//unfolded protein binding//methyltransferase activity//N-methyltransferase activity//protein-L-isoaspartate (D-aspartate) O-methyltransferase activity//oxidoreductase activity//tRNA (guanine-N7-)-methyltransferase activity	--	--	KOG2187	tRNA uracil-5-methyltransferase and related tRNA-modifying enzymes
c17297_g1	255	328701859	XP_001949243.2	439	4.28276e-48	PREDICTED: lysosomal-trafficking regulator [Acyrthosiphon pisum]	641653723	XM_001949208.3	234	8.47136e-118	PREDICTED: Acyrthosiphon pisum lysosomal-trafficking regulator (LOC100163093), mRNA	--	--	--	--	--	--	--	--	--	--	--	--	--	--	--	--	--	--
c23937_g1	807	--	--	--	--	--	--	--	--	--	--	--	--	--	--	--	--	--	--	--	--	--	--	--	--	--	--	--	--
c19338_g1	610	641666524	XP_008183766.1	1113	2.54492e-140	PREDICTED: uncharacterized protein LOC100164767 [Acyrthosiphon pisum]	641666523	XM_008185544.1	559	0	PREDICTED: Acyrthosiphon pisum uncharacterized LOC100164767 (LOC100164767), mRNA	K01183	E3.2.1.14	chitinase	http://www.genome.jp/dbget-bin/www_bget?ko:K01183	P20533	240	1.28443e-21	Chitinase A1 OS=Bacillus circulans GN=chiA1 PE=1 SV=1	PF00704	Glycosyl hydrolases family 18	GO:0005975	carbohydrate metabolic process	GO:0004553	hydrolase activity, hydrolyzing O-glycosyl compounds	--	--	KOG2806	Chitinase
c30069_g1	283	--	--	--	--	--	--	--	--	--	--	--	--	--	--	--	--	--	--	--	--	--	--	--	--	--	--	--	--
c12179_g2	1566	641655576	XP_001952535.2	634	1.07589e-76	PREDICTED: LOW QUALITY PROTEIN: uncharacterized protein LOC100169230 [Acyrthosiphon pisum]	641655575	XM_001952500.3	634	0	PREDICTED: Acyrthosiphon pisum uncharacterized LOC100169230 (LOC100169230), mRNA	--	--	--	--	--	--	--	--	PF00642	Zinc finger C-x8-C-x5-C-x3-H type (and similar)	--	--	GO:0046872	metal ion binding	--	--	--	--
c6810_g1	581	193615415	XP_001948566.1	1012	3.82448e-126	PREDICTED: slit homolog 2 protein [Acyrthosiphon pisum]	641668827	XM_001948531.3	524	0	PREDICTED: Acyrthosiphon pisum slit homolog 2 protein (LOC100161538), mRNA	--	--	--	--	Q8TF66	140	5.7141e-09	Leucine-rich repeat-containing protein 15 OS=Homo sapiens GN=LRRC15 PE=2 SV=2	PF03387//PF13855//PF00560	Herpesvirus UL46 protein//Leucine rich repeat//Leucine Rich Repeat	GO:0006355	regulation of transcription, DNA-templated	GO:0005515	protein binding	--	--	KOG4641	FOG: Toll/interleukin receptor and related proteins containing LRR and TIR repeats
c19871_g1	534	--	--	--	--	--	--	--	--	--	--	--	--	--	--	--	--	--	--	--	--	--	--	--	--	--	--	--	--
c14341_g1	1543	--	--	--	--	--	641649761	XM_001947205.3	903	0	PREDICTED: Acyrthosiphon pisum uncharacterized LOC100159588 (LOC100159588), mRNA	--	--	--	--	--	--	--	--	--	--	--	--	--	--	--	--	--	--
c20419_g1	256	--	--	--	--	--	24080635	AC104473.2	256	5.01386e-130	Oryza sativa Japonica Group chromosome 3 clone OJ1626B05, complete sequence	--	--	--	--	--	--	--	--	--	--	--	--	--	--	--	--	--	--
c30631_g1	318	--	--	--	--	--	--	--	--	--	--	--	--	--	--	--	--	--	--	--	--	--	--	--	--	--	--	--	--
c10689_g1	1209	240849631	NP_001155377.1	1403	0	ATP synthase subunit b, mitochondrial-like [Acyrthosiphon pisum]>gi|239789894|dbj|BAH71543.1| ACYPI000258 [Acyrthosiphon pisum]	402744637	NM_001161905.2	1020	0	Acyrthosiphon pisum ATP synthase subunit b, mitochondrial-like (LOC100158834), mRNA	K02127	ATPeF0B, ATP5F1, ATP4	F-type H+-transporting ATPase subunit b	http://www.genome.jp/dbget-bin/www_bget?ko:K02127	Q94516	511	4.37973e-60	ATP synthase subunit b, mitochondrial OS=Drosophila melanogaster GN=ATPsyn-b PE=2 SV=2	PF05405	Mitochondrial ATP synthase B chain precursor (ATP-synt_B)	GO:0015986//GO:0015992	ATP synthesis coupled proton transport//proton transport	GO:0015078	hydrogen ion transmembrane transporter activity	GO:0000276	mitochondrial proton-transporting ATP synthase complex, coupling factor F(o)	KOG3976	Mitochondrial F1F0-ATP synthase, subunit b/ATP4
c7875_g1	2051	328714985	XP_001946770.2	2483	0	PREDICTED: ras association domain-containing protein 8 isoform X1 [Acyrthosiphon pisum]	641668627	XM_001946735.3	1736	0	PREDICTED: Acyrthosiphon pisum ras association domain-containing protein 8 (LOC100161184), transcript variant X1, mRNA	K09855	RASSF7_8	Ras association domain-containing protein 7/8	http://www.genome.jp/dbget-bin/www_bget?ko:K09855	Q8NHQ8	328	2.74779e-31	Ras association domain-containing protein 8 OS=Homo sapiens GN=RASSF8 PE=1 SV=2	PF00788//PF10186//PF06448//PF01008	Ras association (RalGDS/AF-6) domain//Vacuolar sorting 38 and autophagy-related subunit 14//Domain of Unknown Function (DUF1081)//Initiation factor 2 subunit family	GO:0010508//GO:0007165//GO:0006869//GO:0044237	positive regulation of autophagy//signal transduction//lipid transport//cellular metabolic process	GO:0005319	lipid transporter activity	--	--	KOG1574	Predicted cell growth/differentiation regulator, contains RA domain
c29762_g1	209	--	--	--	--	--	--	--	--	--	--	--	--	--	--	--	--	--	--	--	--	--	--	--	--	--	--	--	--
c10318_g2	538	--	--	--	--	--	641670047	XM_008186818.1	261	1.88225e-132	PREDICTED: Acyrthosiphon pisum uncharacterized LOC100569696 (LOC100569696), transcript variant X2, mRNA	--	--	--	--	--	--	--	--	--	--	--	--	--	--	--	--	--	--
c8680_g2	1099	193598819	XP_001951232.1	1359	0	PREDICTED: cleavage stimulation factor subunit 2 [Acyrthosiphon pisum]	641658667	XM_001951197.3	980	0	PREDICTED: Acyrthosiphon pisum cleavage stimulation factor subunit 2 (LOC100159296), mRNA	K14407	CSTF2, RNA15	cleavage stimulation factor subunit 2	http://www.genome.jp/dbget-bin/www_bget?ko:K14407	Q8HXM1	770	5.05194e-95	Cleavage stimulation factor subunit 2 OS=Bos taurus GN=CSTF2 PE=2 SV=1	PF00076//PF16367	RNA recognition motif. (a.k.a. RRM, RBD, or RNP domain)//RNA recognition motif	--	--	GO:0003676	nucleic acid binding	--	--	KOG0108	mRNA cleavage and polyadenylation factor I complex, subunit RNA15
c7462_g1	1910	328724087	XP_001949306.2	2632	0	PREDICTED: ankyrin repeat domain-containing protein 50 [Acyrthosiphon pisum]	641678661	XM_001949271.3	1622	0	PREDICTED: Acyrthosiphon pisum ankyrin repeat domain-containing protein 50 (LOC100159976), mRNA	--	--	--	--	Q9ULJ7	1000	4.87414e-118	Ankyrin repeat domain-containing protein 50 OS=Homo sapiens GN=ANKRD50 PE=1 SV=4	PF00023//PF13606	Ankyrin repeat//Ankyrin repeat	--	--	GO:0005515	protein binding	--	--	KOG0504	FOG: Ankyrin repeat
c23253_g1	223	665817459	XP_008557500.1	255	4.11507e-25	PREDICTED: ATP-dependent DNA helicase PIF1-like [Microplitis demolitor]	641650067	XM_008189873.1	98	2.91577e-42	PREDICTED: Acyrthosiphon pisum ATP-dependent DNA helicase PIF1-like (LOC103307640), mRNA	--	--	--	--	--	--	--	--	--	--	--	--	--	--	--	--	--	--
c20628_g1	225	--	--	--	--	--	--	--	--	--	--	--	--	--	--	--	--	--	--	--	--	--	--	--	--	--	--	--	--
c503_g1	363	--	--	--	--	--	--	--	--	--	--	--	--	--	--	--	--	--	--	--	--	--	--	--	--	--	--	--	--
c21954_g1	627	831792811	XP_012760164.1	169	3.45914e-11	hypothetical protein SAMD00019534_038180 [Acytostelium subglobosum LB1]>gi|735994954|dbj|GAM20643.1| hypothetical protein SAMD00019534_038180 [Acytostelium subglobosum LB1]	306415956	GQ848040.1	627	0	Oryza sativa Japonica Group clone KCG100A02 unknown mRNA	--	--	--	--	P24805	171	5.60075e-14	Stem-specific protein TSJT1 OS=Nicotiana tabacum GN=TSJT1 PE=2 SV=1	--	--	--	--	--	--	--	--	KOG0571	Asparagine synthase (glutamine-hydrolyzing)
c12902_g3	258	--	--	--	--	--	641662740	XM_008184153.1	112	5.66512e-50	PREDICTED: Acyrthosiphon pisum venom protease-like (LOC100166697), mRNA	--	--	--	--	--	--	--	--	--	--	--	--	--	--	--	--	--	--
c23675_g1	428	--	--	--	--	--	53793162	AP005382.3	351	0	Oryza sativa Japonica Group genomic DNA, chromosome 6, BAC clone:OJ1001_B06	--	--	--	--	P27057	252	1.63485e-26	Protein GAST1 OS=Solanum lycopersicum GN=GAST1 PE=2 SV=1	--	--	--	--	--	--	--	--	--	--
c8774_g1	870	193636723	XP_001949656.1	1021	7.87433e-138	PREDICTED: 28S ribosomal protein S18b, mitochondrial [Acyrthosiphon pisum]	641659353	XM_001949621.3	686	0	PREDICTED: Acyrthosiphon pisum 28S ribosomal protein S18b, mitochondrial (LOC100162628), mRNA	K16174	MRPS18B, MRPS18-2	small subunit ribosomal protein S18b, mitochondrial	http://www.genome.jp/dbget-bin/www_bget?ko:K16174	Q99N84	359	6.86268e-39	28S ribosomal protein S18b, mitochondrial OS=Mus musculus GN=Mrps18b PE=2 SV=1	PF01084	Ribosomal protein S18	GO:0042254//GO:0006412	ribosome biogenesis//translation	GO:0003735	structural constituent of ribosome	GO:0005622//GO:0005840	intracellular//ribosome	KOG3162	Mitochondrial/chloroplast ribosomal protein S18
c8453_g1	1634	193669497	XP_001951820.1	2191	0	PREDICTED: elongation factor Tu, mitochondrial [Acyrthosiphon pisum]	641676909	XM_001951785.3	1293	0	PREDICTED: Acyrthosiphon pisum elongation factor Tu, mitochondrial (LOC100160055), mRNA	K02358	tuf, TUFM	elongation factor Tu	http://www.genome.jp/dbget-bin/www_bget?ko:K02358	P49411	1069	1.34941e-138	Elongation factor Tu, mitochondrial OS=Homo sapiens GN=TUFM PE=1 SV=2	PF03121//PF03144//PF01926	Herpesviridae UL52/UL70 DNA primase//Elongation factor Tu domain 2//50S ribosome-binding GTPase	GO:0006351//GO:0006269//GO:0006260	transcription, DNA-templated//DNA replication, synthesis of RNA primer//DNA replication	GO:0003896//GO:0005525	DNA primase activity//GTP binding	GO:0005657//GO:0005730	replication fork//nucleolus	KOG0460	Mitochondrial translation elongation factor Tu
c28048_g1	318	--	--	--	--	--	326320034	NM_001204955.1	115	1.54234e-51	Acyrthosiphon pisum nitric oxide synthase interacting protein (Nosip), mRNA	--	--	--	--	--	--	--	--	--	--	--	--	--	--	--	--	--	--
c1183_g1	437	--	--	--	--	--	641671859	XM_008187521.1	296	5.27681e-152	PREDICTED: Acyrthosiphon pisum brahma-associated protein of 60 kDa (LOC100164464), mRNA	--	--	--	--	--	--	--	--	--	--	--	--	--	--	--	--	--	--
c2304_g1	413	641672368	XP_008185916.1	416	3.1483e-48	PREDICTED: putative phosphatidate phosphatase [Acyrthosiphon pisum]	641672367	XM_008187694.1	224	5.25235e-112	PREDICTED: Acyrthosiphon pisum putative phosphatidate phosphatase (LOC100569308), mRNA	--	--	--	--	Q9V576	124	2.13086e-07	Putative phosphatidate phosphatase OS=Drosophila melanogaster GN=wun PE=1 SV=2	--	--	--	--	--	--	--	--	KOG3030	Lipid phosphate phosphatase and related enzymes of the PAP2 family
c14818_g1	207	--	--	--	--	--	--	--	--	--	--	--	--	--	--	--	--	--	--	--	--	--	--	--	--	--	--	--	--
c5342_g1	856	328722472	XP_001947123.2	1076	4.48121e-130	PREDICTED: serine/threonine-protein kinase SMG1 [Acyrthosiphon pisum]	641676817	XM_001947088.3	785	0	PREDICTED: Acyrthosiphon pisum serine/threonine-protein kinase SMG1 (LOC100169587), mRNA	--	--	--	--	--	--	--	--	--	--	--	--	--	--	--	--	--	--
c20428_g1	255	--	--	--	--	--	--	--	--	--	--	--	--	--	--	--	--	--	--	--	--	--	--	--	--	--	--	--	--
c29975_g1	440	641669602	XP_008184885.1	300	7.65719e-33	PREDICTED: 40S ribosomal protein S29 [Acyrthosiphon pisum]	641669601	XM_008186663.1	401	0	PREDICTED: Acyrthosiphon pisum 40S ribosomal protein S29 (LOC100158980), mRNA	K02980	RP-S29e, RPS29	small subunit ribosomal protein S29e	http://www.genome.jp/dbget-bin/www_bget?ko:K02980	Q6F473	272	4.251e-30	40S ribosomal protein S29 OS=Plutella xylostella GN=RpS29 PE=3 SV=1	PF00610//PF00253	Domain found in Dishevelled, Egl-10, and Pleckstrin (DEP)//Ribosomal protein S14p/S29e	GO:0006412//GO:0042254//GO:0035556	translation//ribosome biogenesis//intracellular signal transduction	GO:0003735	structural constituent of ribosome	GO:0005840//GO:0005622	ribosome//intracellular	KOG3506	40S ribosomal protein S29
c27246_g1	331	89243632	AAI13902.1	567	6.07613e-73	ITGB1 protein, partial [Homo sapiens]	298231106	NM_001039254.2	331	1.36086e-171	Gallus gallus integrin, beta 1 (fibronectin receptor, beta polypeptide, antigen CD29 includes MDF2, MSK12) (ITGB1), mRNA	K05719	ITGB1	integrin beta 1	http://www.genome.jp/dbget-bin/www_bget?ko:K05719	P07228	594	1.69146e-71	Integrin beta-1 OS=Gallus gallus GN=ITGB1 PE=1 SV=1	--	--	--	--	--	--	--	--	KOG1226	Integrin beta subunit (N-terminal portion of extracellular region)
c28100_g1	236	281211938	EFA86100.1	289	4.5218e-31	ubiquitin-conjugating enzyme E2 [Polysphondylium pallidum PN500]	115435909	NM_001049248.1	236	6.01967e-119	Oryza sativa Japonica Group Os01g0273100 (Os01g0273100) mRNA, complete cds >gnl|BL_ORD_ID|3390537 Oryza sativa Japonica Group cDNA clone:001-117-G01, full insert sequence	K06688	UBE2C, UBC11	ubiquitin-conjugating enzyme E2 C	http://www.genome.jp/dbget-bin/www_bget?ko:K06688	Q9LJZ5	298	1.2705e-33	Ubiquitin-conjugating enzyme E2 19 OS=Arabidopsis thaliana GN=UBC19 PE=1 SV=1	PF05773	RWD domain	--	--	GO:0005515	protein binding	--	--	KOG0421	Ubiquitin-protein ligase
c27903_g1	407	328705326	XP_003242764.1	554	7.60042e-67	PREDICTED: transmembrane protein 39A [Acyrthosiphon pisum]	641657773	XM_003242716.2	371	0	PREDICTED: Acyrthosiphon pisum transmembrane protein 39A (LOC100570259), mRNA	--	--	--	--	Q6GL42	114	4.42442e-06	Transmembrane protein 39A OS=Xenopus tropicalis GN=tmem39a PE=2 SV=1	--	--	--	--	--	--	--	--	--	--
c27603_g1	277	328715835	XP_003245744.1	153	1.07122e-21	PREDICTED: uncharacterized protein LOC100574342 [Acyrthosiphon pisum]	641669524	XM_003245696.2	240	4.30139e-121	PREDICTED: Acyrthosiphon pisum uncharacterized LOC100574342 (LOC100574342), mRNA	--	--	--	--	--	--	--	--	--	--	--	--	--	--	--	--	--	--
c11279_g1	1479	328715560	XP_001947061.2	858	2.6981e-101	PREDICTED: eukaryotic translation initiation factor 2-alpha kinase isoform X1 [Acyrthosiphon pisum]	641678709	XM_008190043.1	911	0	PREDICTED: Acyrthosiphon pisum eukaryotic translation initiation factor 2-alpha kinase-like (LOC100575985), mRNA	K08860	EIF2AK3	eukaryotic translation initiation factor 2-alpha kinase 3	http://www.genome.jp/dbget-bin/www_bget?ko:K08860	Q9NIV1	476	1.51066e-49	Eukaryotic translation initiation factor 2-alpha kinase OS=Drosophila melanogaster GN=PEK PE=1 SV=2	PF06293//PF00069//PF07714	Lipopolysaccharide kinase (Kdo/WaaP) family//Protein kinase domain//Protein tyrosine kinase	GO:0006468	protein phosphorylation	GO:0004672//GO:0005524//GO:0016773	protein kinase activity//ATP binding//phosphotransferase activity, alcohol group as acceptor	GO:0016020	membrane	KOG1033	eIF-2alpha kinase PEK/EIF2AK3
c18704_g1	238	--	--	--	--	--	--	--	--	--	--	--	--	--	--	--	--	--	--	--	--	--	--	--	--	--	--	--	--
c6268_g1	1492	193617681	XP_001943707.1	1885	0	PREDICTED: desert hedgehog protein [Acyrthosiphon pisum]	641648843	XM_001943672.3	1347	0	PREDICTED: Acyrthosiphon pisum desert hedgehog protein (LOC100165590), mRNA	K11990	DHH	desert hedgehog	http://www.genome.jp/dbget-bin/www_bget?ko:K11990	O43323	793	1.01351e-98	Desert hedgehog protein OS=Homo sapiens GN=DHH PE=1 SV=1	PF00584//PF02557//PF01085//PF01079	SecE/Sec61-gamma subunits of protein translocation complex//D-alanyl-D-alanine carboxypeptidase//Hedgehog amino-terminal signalling domain//Hint module	GO:0006605//GO:0006508//GO:0007267//GO:0006886	protein targeting//proteolysis//cell-cell signaling//intracellular protein transport	GO:0008233	peptidase activity	GO:0016020	membrane	KOG3638	Sonic hedgehog and related proteins
c19927_g1	433	--	--	--	--	--	--	--	--	--	--	--	--	--	--	--	--	--	--	--	--	--	--	--	--	--	--	--	--
c17000_g1	276	--	--	--	--	--	--	--	--	--	--	--	--	--	--	--	--	--	--	--	--	--	--	--	--	--	--	--	--
c32798_g1	229	--	--	--	--	--	--	--	--	--	--	--	--	--	--	--	--	--	--	--	--	--	--	--	--	--	--	--	--
c13432_g1	2056	193601322	XP_001951688.1	2321	0	PREDICTED: solute carrier family 2, facilitated glucose transporter member 1-like isoform X1 [Acyrthosiphon pisum]	641666441	XM_001951653.3	1675	0	PREDICTED: Acyrthosiphon pisum solute carrier family 2, facilitated glucose transporter member 1-like (LOC100168486), transcript variant X1, mRNA	K07299	SLC2A1, GLUT1	MFS transporter, SP family, solute carrier family 2 (facilitated glucose transporter), member 1	http://www.genome.jp/dbget-bin/www_bget?ko:K07299	P13355	626	3.80435e-71	Solute carrier family 2, facilitated glucose transporter member 1 OS=Oryctolagus cuniculus GN=SLC2A1 PE=2 SV=1	PF00083//PF07690	Sugar (and other) transporter//Major Facilitator Superfamily	GO:0055085	transmembrane transport	GO:0022857	transmembrane transporter activity	GO:0016021	integral component of membrane	KOG0569	Permease of the major facilitator superfamily
c17309_g1	383	196000482	XP_002110109.1	289	1.55253e-29	hypothetical protein TRIADDRAFT_53742 [Trichoplax adhaerens]>gi|190588233|gb|EDV28275.1| hypothetical protein TRIADDRAFT_53742 [Trichoplax adhaerens]	297600720	NM_001056260.2	383	0	Oryza sativa Japonica Group Os03g0278300 (Os03g0278300) mRNA, partial cds >gnl|BL_ORD_ID|8782130 Oryza sativa Japonica Group cDNA clone:002-103-H02, full insert sequence	K12881	THOC4, ALY	THO complex subunit 4	http://www.genome.jp/dbget-bin/www_bget?ko:K12881	Q8L719	375	4.31137e-43	THO complex subunit 4B OS=Arabidopsis thaliana GN=ALY2 PE=1 SV=1	PF08777//PF00076	RNA binding motif//RNA recognition motif. (a.k.a. RRM, RBD, or RNP domain)	--	--	GO:0003676//GO:0003723//GO:0000166	nucleic acid binding//RNA binding//nucleotide binding	--	--	KOG0533	RRM motif-containing protein
c19606_g1	277	--	--	--	--	--	115434923	NM_001048755.1	277	1.16258e-141	Oryza sativa Japonica Group Os01g0182600 (Os01g0182600) mRNA, complete cds	--	--	--	--	Q9AWL7	413	2.99394e-46	Protein GIGANTEA OS=Oryza sativa subsp. japonica GN=GI PE=2 SV=2	--	--	--	--	--	--	--	--	--	--
c24234_g1	417	--	--	--	--	--	--	--	--	--	--	--	--	--	--	--	--	--	--	--	--	--	--	--	--	--	--	--	--
c13974_g2	800	815826393	XP_012234580.1	607	4.27066e-73	PREDICTED: RNA-directed DNA polymerase from mobile element jockey-like [Linepithema humile]	--	--	--	--	--	--	--	--	--	Q95SX7	336	1.70833e-33	Probable RNA-directed DNA polymerase from transposon BS OS=Drosophila melanogaster GN=RTase PE=2 SV=1	PF00830	Ribosomal L28 family	GO:0042254	ribosome biogenesis	GO:0003735	structural constituent of ribosome	GO:0005840	ribosome	--	--
c16928_g1	469	328706792	XP_001949683.2	737	3.49622e-92	PREDICTED: fatty acyl-CoA reductase 1 [Acyrthosiphon pisum]	641659389	XM_001949648.3	421	0	PREDICTED: Acyrthosiphon pisum fatty acyl-CoA reductase 1 (LOC100169017), mRNA	--	--	--	--	A1ZAI5	148	3.9299e-10	Putative fatty acyl-CoA reductase CG5065 OS=Drosophila melanogaster GN=CG5065 PE=3 SV=1	PF03015	Male sterility protein	--	--	GO:0080019	fatty-acyl-CoA reductase (alcohol-forming) activity	--	--	--	--
c22469_g1	258	--	--	--	--	--	--	--	--	--	--	--	--	--	--	--	--	--	--	--	--	--	--	--	--	--	--	--	--
c1338_g1	916	328712423	XP_001947925.2	1152	1.22091e-151	PREDICTED: acyl-CoA synthetase family member 2, mitochondrial-like [Acyrthosiphon pisum]	641665770	XM_001947890.3	771	0	PREDICTED: Acyrthosiphon pisum acyl-CoA synthetase family member 2, mitochondrial-like (LOC100165363), mRNA	K00666	K00666	fatty-acyl-CoA synthase	http://www.genome.jp/dbget-bin/www_bget?ko:K00666	Q0P4F7	510	1.16283e-57	Acyl-CoA synthetase family member 2, mitochondrial OS=Danio rerio GN=acsf2 PE=2 SV=1	PF00501	AMP-binding enzyme	GO:0008152	metabolic process	GO:0003824	catalytic activity	--	--	KOG1176	Acyl-CoA synthetase
c12174_g1	1381	193666994	XP_001945447.1	980	1.45742e-128	PREDICTED: NF-kappa-B inhibitor-interacting Ras-like protein [Acyrthosiphon pisum]	641675301	XM_001945412.3	776	0	PREDICTED: Acyrthosiphon pisum NF-kappa-B inhibitor-interacting Ras-like protein (LOC100163060), mRNA	K17197	NKIRAS	NF-kappa-B inhibitor-interacting Ras-like protein	http://www.genome.jp/dbget-bin/www_bget?ko:K17197	Q9V4L4	305	1.15763e-30	NF-kappa-B inhibitor-interacting Ras-like protein OS=Drosophila melanogaster GN=kappaB-Ras PE=1 SV=1	PF00025//PF01637//PF08477//PF01926//PF00071	ADP-ribosylation factor family//Archaeal ATPase//Ras of Complex, Roc, domain of DAPkinase//50S ribosome-binding GTPase//Ras family	GO:0007264	small GTPase mediated signal transduction	GO:0005525//GO:0005524	GTP binding//ATP binding	--	--	KOG0395	Ras-related GTPase
c11636_g1	828	--	--	--	--	--	328719287	XM_001948715.2	459	0	PREDICTED: Acyrthosiphon pisum copine-8-like (LOC100167579), mRNA	--	--	--	--	--	--	--	--	--	--	--	--	--	--	--	--	--	--
c6275_g1	831	328711645	XP_001944827.2	957	1.45297e-124	PREDICTED: octopamine receptor beta-2R-like [Acyrthosiphon pisum]	641664915	XM_001944792.3	670	0	PREDICTED: Acyrthosiphon pisum octopamine receptor beta-2R-like (LOC100163581), mRNA	K04153	HTR1	5-hydroxytryptamine receptor 1	http://www.genome.jp/dbget-bin/www_bget?ko:K04153	Q4LBB9	489	1.83997e-55	Octopamine receptor beta-2R OS=Drosophila melanogaster GN=Octbeta2R PE=2 SV=2	PF00001	7 transmembrane receptor (rhodopsin family)	GO:0007186	G-protein coupled receptor signaling pathway	GO:0004930	G-protein coupled receptor activity	GO:0016021	integral component of membrane	KOG3656	FOG: 7 transmembrane receptor
c30798_g1	292	--	--	--	--	--	--	--	--	--	--	--	--	--	--	--	--	--	--	--	--	--	--	--	--	--	--	--	--
c10191_g1	1464	328713827	XP_003245187.1	1384	0	PREDICTED: elongation of very long chain fatty acids protein 4-like [Acyrthosiphon pisum]	641667270	XM_003245139.2	1133	0	PREDICTED: Acyrthosiphon pisum elongation of very long chain fatty acids protein 4-like (LOC100569605), mRNA	K10249	ELOVL4	elongation of very long chain fatty acids protein 4	http://www.genome.jp/dbget-bin/www_bget?ko:K10249	Q3S8M4	465	1.26027e-51	Elongation of very long chain fatty acids protein 4 OS=Macaca mulatta GN=ELOVL4 PE=3 SV=1	PF01151	GNS1/SUR4 family	--	--	--	--	GO:0016021	integral component of membrane	KOG3071	Fatty acyl-CoA elongase/Polyunsaturated fatty acid specific elongation enzyme
c13607_g1	2866	641655005	XP_008179423.1	3807	0	PREDICTED: C-Maf-inducing protein-like [Acyrthosiphon pisum]>gi|641655007|ref|XP_008179424.1| PREDICTED: C-Maf-inducing protein-like [Acyrthosiphon pisum]	641655004	XM_008181201.1	2364	0	PREDICTED: Acyrthosiphon pisum C-Maf-inducing protein-like (LOC100159959), transcript variant X1, mRNA	--	--	--	--	A1L3F5	635	1.49449e-68	C-Maf-inducing protein OS=Xenopus laevis GN=cmip PE=2 SV=2	PF13855//PF06667//PF13516	Leucine rich repeat//Phage shock protein B//Leucine Rich repeat	GO:0009271//GO:0006355	phage shock//regulation of transcription, DNA-templated	GO:0005515	protein binding	--	--	--	--
c18561_g1	402	--	--	--	--	--	--	--	--	--	--	--	--	--	--	--	--	--	--	--	--	--	--	--	--	--	--	--	--
c17667_g1	230	--	--	--	--	--	--	--	--	--	--	--	--	--	--	--	--	--	--	--	--	--	--	--	--	--	--	--	--
c18676_g1	394	--	--	--	--	--	641649373	XM_001952075.3	212	2.33798e-105	PREDICTED: Acyrthosiphon pisum cytochrome P450 4C1-like (LOC100161405), mRNA	--	--	--	--	--	--	--	--	--	--	--	--	--	--	--	--	--	--
c1152_g1	247	--	--	--	--	--	--	--	--	--	--	--	--	--	--	--	--	--	--	--	--	--	--	--	--	--	--	--	--
c24218_g1	314	641675064	XP_008186911.1	537	3.19675e-63	PREDICTED: Bardet-Biedl syndrome 2 protein homolog [Acyrthosiphon pisum]	641675063	XM_008188689.1	287	3.69632e-147	PREDICTED: Acyrthosiphon pisum Bardet-Biedl syndrome 2 protein homolog (LOC100167341), mRNA	--	--	--	--	--	--	--	--	--	--	--	--	--	--	--	--	--	--
c16854_g1	347	719739118	XP_010226829.1	161	4.37305e-12	PREDICTED: histone H2A, sperm-like [Tinamus guttatus]	469474184	KC344406.1	344	8.50877e-179	Nosema pernyi histone H2A mRNA, complete cds	--	--	--	--	Q8SSG3	320	6.34505e-37	Histone H2A OS=Encephalitozoon cuniculi (strain GB-M1) GN=HTA1 PE=1 SV=1	PF00695//PF04719//PF00125//PF02269	Major surface antigen from hepadnavirus//hTAFII28-like protein conserved region//Core histone H2A/H2B/H3/H4//Transcription initiation factor IID, 18kD subunit	GO:0006366//GO:0006367//GO:0016032	transcription from RNA polymerase II promoter//transcription initiation from RNA polymerase II promoter//viral process	GO:0003677	DNA binding	GO:0005634	nucleus	KOG1756	Histone 2A
c19415_g1	219	--	--	--	--	--	--	--	--	--	--	--	--	--	--	--	--	--	--	--	--	--	--	--	--	--	--	--	--
c28304_g1	219	--	--	--	--	--	--	--	--	--	--	--	--	--	--	--	--	--	--	--	--	--	--	--	--	--	--	--	--
c29248_g1	405	641661563	XP_008181931.1	203	5.29278e-16	PREDICTED: filaggrin isoform X1 [Acyrthosiphon pisum]	641661562	XM_008183709.1	225	1.4296e-112	PREDICTED: Acyrthosiphon pisum filaggrin (LOC100163234), transcript variant X1, mRNA	--	--	--	--	--	--	--	--	--	--	--	--	--	--	--	--	--	--
c6090_g1	750	--	--	--	--	--	--	--	--	--	--	--	--	--	--	--	--	--	--	PF16588	C2H2 zinc-finger	--	--	GO:0008270//GO:0003676	zinc ion binding//nucleic acid binding	--	--	--	--
c9414_g1	447	--	--	--	--	--	--	--	--	--	--	--	--	--	--	--	--	--	--	PF04111//PF16331	Autophagy protein Apg6//TolA binding protein trimerisation	GO:0070206//GO:0006914	protein trimerization//autophagy	--	--	--	--	--	--
c8260_g1	474	--	--	--	--	--	--	--	--	--	--	--	--	--	--	--	--	--	--	--	--	--	--	--	--	--	--	--	--
c14122_g2	1072	242247101	NP_001156045.1	991	5.31441e-131	DNA repair protein complementing XP-A cells-like [Acyrthosiphon pisum]>gi|239792360|dbj|BAH72532.1| ACYPI000110 [Acyrthosiphon pisum]	242247100	NM_001162573.1	545	0	Acyrthosiphon pisum DNA repair protein complementing XP-A cells-like (LOC100158670), mRNA >gnl|BL_ORD_ID|6896222 Acyrthosiphon pisum ACYPI000110 mRNA, clone: 440E7, complete cds, full-insert cDNA sequence based on the ESTs (5'-EST:FF301651, 3'-EST:FF302214)	K10847	XPA	DNA-repair protein complementing XP-A cells	http://www.genome.jp/dbget-bin/www_bget?ko:K10847	P28518	466	2.24872e-53	DNA repair protein complementing XP-A cells homolog OS=Drosophila melanogaster GN=Xpac PE=2 SV=3	PF01412	Putative GTPase activating protein for Arf	GO:0006281//GO:0006289	DNA repair//nucleotide-excision repair	GO:0000166//GO:0005096//GO:0003684	nucleotide binding//GTPase activator activity//damaged DNA binding	GO:0005634	nucleus	KOG4017	DNA excision repair protein XPA/XPAC/RAD14
c11240_g1	3667	193661969	XP_001944489.1	6252	0	PREDICTED: PAB-dependent poly(A)-specific ribonuclease subunit PAN2 [Acyrthosiphon pisum]	641656877	XM_001944454.3	3398	0	PREDICTED: Acyrthosiphon pisum PAB-dependent poly(A)-specific ribonuclease subunit PAN2 (LOC100163386), mRNA	K12571	PAN2	PAB-dependent poly(A)-specific ribonuclease subunit 2	http://www.genome.jp/dbget-bin/www_bget?ko:K12571	Q5F450	2104	0	PAB-dependent poly(A)-specific ribonuclease subunit PAN2 OS=Gallus gallus GN=PAN2 PE=2 SV=1	PF00443	Ubiquitin carboxyl-terminal hydrolase	GO:0016579	protein deubiquitination	GO:0036459	ubiquitinyl hydrolase activity	--	--	KOG1275	PAB-dependent poly(A) ribonuclease, subunit PAN2
c4630_g1	695	--	--	--	--	--	--	--	--	--	--	--	--	--	--	--	--	--	--	PF05529	B-cell receptor-associated protein 31-like	GO:0006886	intracellular protein transport	--	--	GO:0016021//GO:0005783	integral component of membrane//endoplasmic reticulum	--	--
c27611_g1	203	--	--	--	--	--	--	--	--	--	--	--	--	--	--	--	--	--	--	--	--	--	--	--	--	--	--	--	--
c24855_g1	304	770075452	NP_001292399.1	442	1.15407e-51	electron-transfer-flavoprotein, alpha polypeptide [Gallus gallus]	770075451	NM_001305470.1	304	1.26411e-156	Gallus gallus electron-transfer-flavoprotein, alpha polypeptide (ETFA), mRNA	K03522	fixB, etfA	electron transfer flavoprotein alpha subunit	http://www.genome.jp/dbget-bin/www_bget?ko:K03522	Q8HXY0	428	5.91482e-51	Electron transfer flavoprotein subunit alpha, mitochondrial OS=Macaca fascicularis GN=ETFA PE=2 SV=1	--	--	--	--	--	--	--	--	KOG3954	Electron transfer flavoprotein, alpha subunit
c20516_g1	247	641681458	XP_008189477.1	175	2.85752e-13	PREDICTED: piggyBac transposable element-derived protein 4-like, partial [Acyrthosiphon pisum]	--	--	--	--	--	--	--	--	--	--	--	--	--	--	--	--	--	--	--	--	--	--	--
c16419_g1	217	641657578	XP_008180398.1	366	1.41159e-38	PREDICTED: fatty acid synthase-like isoform X2 [Acyrthosiphon pisum]	641657577	XM_008182176.1	190	2.03411e-93	PREDICTED: Acyrthosiphon pisum fatty acid synthase-like (LOC100163154), transcript variant X2, mRNA	--	--	--	--	--	--	--	--	--	--	--	--	--	--	--	--	--	--
c4836_g1	653	641672857	XP_008186091.1	149	7.49894e-10	PREDICTED: zinc finger and BTB domain-containing protein 34-like [Acyrthosiphon pisum]	--	--	--	--	--	--	--	--	--	Q7KQZ4	127	4.50285e-07	Longitudinals lacking protein, isoforms A/B/D/L OS=Drosophila melanogaster GN=lola PE=1 SV=1	PF16622//PF05191//PF00096//PF13465	zinc-finger C2H2-type//Adenylate kinase, active site lid//Zinc finger, C2H2 type//Zinc-finger double domain	GO:0046034//GO:0006144	ATP metabolic process//purine nucleobase metabolic process	GO:0046872//GO:0004017	metal ion binding//adenylate kinase activity	--	--	--	--
c1377_g1	461	--	--	--	--	--	--	--	--	--	--	--	--	--	--	--	--	--	--	--	--	--	--	--	--	--	--	--	--
c24259_g1	384	--	--	--	--	--	--	--	--	--	--	--	--	--	--	--	--	--	--	--	--	--	--	--	--	--	--	--	--
c3314_g1	222	--	--	--	--	--	--	--	--	--	--	--	--	--	--	--	--	--	--	--	--	--	--	--	--	--	--	--	--
c29835_g1	212	--	--	--	--	--	--	--	--	--	--	--	--	--	--	--	--	--	--	--	--	--	--	--	--	--	--	--	--
c17551_g1	242	--	--	--	--	--	--	--	--	--	--	--	--	--	--	--	--	--	--	--	--	--	--	--	--	--	--	--	--
c4945_g1	263	--	--	--	--	--	641665534	XM_001944877.3	178	1.18456e-86	PREDICTED: Acyrthosiphon pisum collagen alpha-5(IV) chain-like (LOC100168379), transcript variant X2, mRNA	--	--	--	--	--	--	--	--	--	--	--	--	--	--	--	--	--	--
c28988_g1	336	641670927	XP_008185398.1	567	7.17003e-65	PREDICTED: transcription-associated protein 1-like [Acyrthosiphon pisum]	641670926	XM_008187176.1	306	1.09261e-157	PREDICTED: Acyrthosiphon pisum transcription-associated protein 1-like (LOC100570961), mRNA	K08874	TRRAP	transformation/transcription domain-associated protein	http://www.genome.jp/dbget-bin/www_bget?ko:K08874	Q80YV3	159	9.29071e-12	Transformation/transcription domain-associated protein OS=Mus musculus GN=Trrap PE=1 SV=2	--	--	--	--	--	--	--	--	KOG0889	Histone acetyltransferase SAGA, TRRAP/TRA1 component, PI-3 kinase superfamily
c4087_g1	400	--	--	--	--	--	--	--	--	--	--	--	--	--	--	--	--	--	--	--	--	--	--	--	--	--	--	--	--
c20980_g1	214	--	--	--	--	--	--	--	--	--	--	--	--	--	--	--	--	--	--	--	--	--	--	--	--	--	--	--	--
c5317_g1	390	--	--	--	--	--	641647008	XM_008182155.1	299	1.00223e-153	PREDICTED: Acyrthosiphon pisum serine/threonine-protein phosphatase 2A 56 kDa regulatory subunit epsilon isoform (LOC100159278), transcript variant X2, mRNA	--	--	--	--	--	--	--	--	--	--	--	--	--	--	--	--	--	--
c19899_g1	231	--	--	--	--	--	--	--	--	--	--	--	--	--	--	--	--	--	--	--	--	--	--	--	--	--	--	--	--
c9676_g2	518	--	--	--	--	--	--	--	--	--	--	--	--	--	--	--	--	--	--	--	--	--	--	--	--	--	--	--	--
c29457_g1	221	--	--	--	--	--	--	--	--	--	--	--	--	--	--	--	--	--	--	--	--	--	--	--	--	--	--	--	--
c20461_g1	284	--	--	--	--	--	--	--	--	--	--	--	--	--	--	--	--	--	--	--	--	--	--	--	--	--	--	--	--
c11002_g1	889	641661396	XP_008181869.1	1090	8.94491e-148	PREDICTED: odorant-binding protein 6 isoform X1 [Acyrthosiphon pisum]	641661395	XM_008183647.1	771	0	PREDICTED: Acyrthosiphon pisum odorant-binding protein 6 (Obp6), transcript variant X1, mRNA	--	--	--	--	--	--	--	--	PF00229//PF01395//PF03977	TNF(Tumour Necrosis Factor) family//PBP/GOBP family//Na+-transporting oxaloacetate decarboxylase beta subunit	GO:0006955//GO:0007165//GO:0006814	immune response//signal transduction//sodium ion transport	GO:0016829//GO:0005549//GO:0005164	lyase activity//odorant binding//tumor necrosis factor receptor binding	GO:0016020	membrane	--	--
c6945_g1	314	--	--	--	--	--	--	--	--	--	--	--	--	--	--	--	--	--	--	--	--	--	--	--	--	--	--	--	--
c14919_g1	3734	328715518	XP_001943012.2	4625	0	PREDICTED: peregrin [Acyrthosiphon pisum]	641669210	XM_001942977.3	3364	0	PREDICTED: Acyrthosiphon pisum peregrin (LOC100158659), mRNA	K11348	BRPF1	bromodomain and PHD finger-containing protein 1	http://www.genome.jp/dbget-bin/www_bget?ko:K11348	P55201	1720	0	Peregrin OS=Homo sapiens GN=BRPF1 PE=1 SV=2	PF00096//PF00628//PF00439	Zinc finger, C2H2 type//PHD-finger//Bromodomain	--	--	GO:0046872//GO:0005515	metal ion binding//protein binding	--	--	KOG0955	PHD finger protein BR140/LIN-49
c14518_g4	249	--	--	--	--	--	--	--	--	--	--	--	--	--	--	--	--	--	--	--	--	--	--	--	--	--	--	--	--
c28009_g1	625	--	--	--	--	--	641673769	XM_008188235.1	613	0	PREDICTED: Acyrthosiphon pisum probable protein phosphatase 2C T23F11.1 (LOC100169320), mRNA	--	--	--	--	--	--	--	--	--	--	--	--	--	--	--	--	--	--
c23367_g1	276	328698691	XP_003240704.1	485	1.76438e-54	PREDICTED: zinc finger protein 521 isoform X1 [Acyrthosiphon pisum]	641649741	XM_001943187.3	261	9.07798e-133	PREDICTED: Acyrthosiphon pisum zinc finger protein 521 (LOC100168724), transcript variant X2, mRNA	--	--	--	--	A1Z9R4	175	2.92676e-14	Zinc finger protein 423 homolog OS=Drosophila melanogaster GN=Oaz PE=2 SV=2	PF00096	Zinc finger, C2H2 type	--	--	GO:0046872	metal ion binding	--	--	--	--
c26030_g1	270	--	--	--	--	--	--	--	--	--	--	--	--	--	--	--	--	--	--	--	--	--	--	--	--	--	--	--	--
c14819_g1	3472	328716678	XP_001946687.2	4962	0	PREDICTED: mediator of RNA polymerase II transcription subunit 24 [Acyrthosiphon pisum]>gi|641670439|ref|XP_008185194.1| PREDICTED: mediator of RNA polymerase II transcription subunit 24 [Acyrthosiphon pisum]	641670438	XM_008186972.1	3096	0	PREDICTED: Acyrthosiphon pisum mediator of RNA polymerase II transcription subunit 24 (LOC100159568), transcript variant X1, mRNA	K15167	MED24	mediator of RNA polymerase II transcription subunit 24	http://www.genome.jp/dbget-bin/www_bget?ko:K15167	Q16X15	1663	0	Mediator of RNA polymerase II transcription subunit 24 OS=Aedes aegypti GN=MED24 PE=3 SV=1	PF15191	Synaptonemal complex central element protein 3	GO:0007130//GO:0007131//GO:0007283	synaptonemal complex assembly//reciprocal meiotic recombination//spermatogenesis	--	--	--	--	--	--
c31444_g1	313	321464706	EFX75712.1	294	1.20272e-30	hypothetical protein DAPPUDRAFT_306633 [Daphnia pulex]	157887876	CT841609.1	313	1.29688e-161	Oryza rufipogon (W1943) cDNA clone: ORW1943C105B14, full insert sequence	K02985	RP-S3e, RPS3	small subunit ribosomal protein S3e	http://www.genome.jp/dbget-bin/www_bget?ko:K02985	Q9SIP7	343	3.35988e-39	40S ribosomal protein S3-1 OS=Arabidopsis thaliana GN=RPS3A PE=1 SV=1	--	--	--	--	--	--	--	--	KOG3181	40S ribosomal protein S3
c2407_g1	1442	328723338	XP_001942592.2	2222	0	PREDICTED: exocyst complex component 4 [Acyrthosiphon pisum]	641677848	XM_001942557.3	1186	0	PREDICTED: Acyrthosiphon pisum exocyst complex component 4 (LOC100160317), mRNA	--	--	--	--	Q9VNH6	511	1.1732e-54	Exocyst complex component 4 OS=Drosophila melanogaster GN=sec8 PE=1 SV=3	--	--	--	--	--	--	--	--	KOG3691	Exocyst complex subunit Sec8
c21110_g1	288	--	--	--	--	--	--	--	--	--	--	--	--	--	--	--	--	--	--	--	--	--	--	--	--	--	--	--	--
c28480_g1	331	--	--	--	--	--	--	--	--	--	--	--	--	--	--	--	--	--	--	--	--	--	--	--	--	--	--	--	--
c11088_g1	274	--	--	--	--	--	--	--	--	--	--	--	--	--	--	--	--	--	--	--	--	--	--	--	--	--	--	--	--
c3449_g1	458	641675085	XP_008186916.1	129	2.37898e-06	PREDICTED: xylosyltransferase oxt isoform X1 [Acyrthosiphon pisum]	641675084	XM_008188694.1	108	1.79062e-47	PREDICTED: Acyrthosiphon pisum xylosyltransferase oxt (LOC100163472), transcript variant X1, mRNA	--	--	--	--	--	--	--	--	--	--	--	--	--	--	--	--	--	--
c10971_g1	2231	328705678	XP_001948891.2	2703	0	PREDICTED: WD repeat-containing protein 35 [Acyrthosiphon pisum]	641658155	XM_001948856.3	1464	0	PREDICTED: Acyrthosiphon pisum WD repeat-containing protein 35 (LOC100169428), mRNA	--	--	--	--	A6N6J5	957	4.00856e-112	WD repeat-containing protein 35 OS=Rattus norvegicus GN=Wdr35 PE=1 SV=1	PF04053//PF16519//PF08625//PF13414//PF13181//PF13176//PF00515//PF00637	Coatomer WD associated region//Tetramerisation domain of TRPM//Utp13 specific WD40 associated domain//TPR repeat//Tetratricopeptide repeat//Tetratricopeptide repeat//Tetratricopeptide repeat//Region in Clathrin and VPS	GO:0006364//GO:0016192//GO:0006886//GO:0051262	rRNA processing//vesicle-mediated transport//intracellular protein transport//protein tetramerization	GO:0005515//GO:0005198	protein binding//structural molecule activity	GO:0030117//GO:0032040	membrane coat//small-subunit processome	--	--
c12909_g1	1131	242247309	NP_001156119.1	1137	1.49159e-153	acyl-protein thioesterase 1,2-like [Acyrthosiphon pisum]>gi|641659443|ref|XP_008181110.1| PREDICTED: acyl-protein thioesterase 1,2-like isoform X1 [Acyrthosiphon pisum]>gi|239789783|dbj|BAH71493.1| ACYPI002721 [Acyrthosiphon pisum]	299883878	FP925617.1	922	0	Acyrthosiphon pisum mRNA, clone: ACI0AAF43YO03, full-insert cDNA sequence based on ESTs (5'-EST:ACI0AAF43YO03AAM1, 3'-EST ACI2AAF7YM02BBM1)	K06130	LYPLA2	lysophospholipase II	http://www.genome.jp/dbget-bin/www_bget?ko:K06130	O77821	445	9.06301e-51	Acyl-protein thioesterase 1 OS=Oryctolagus cuniculus GN=LYPLA1 PE=1 SV=1	PF00326//PF01764//PF10503//PF02230//PF07859//PF01738	Prolyl oligopeptidase family//Lipase (class 3)//Esterase PHB depolymerase//Phospholipase/Carboxylesterase//alpha/beta hydrolase fold//Dienelactone hydrolase family	GO:0006629//GO:0008152//GO:0006508	lipid metabolic process//metabolic process//proteolysis	GO:0016787//GO:0008236	hydrolase activity//serine-type peptidase activity	GO:0005576	extracellular region	KOG2112	Lysophospholipase
c2185_g1	513	--	--	--	--	--	--	--	--	--	--	--	--	--	--	--	--	--	--	--	--	--	--	--	--	--	--	--	--
c12192_g1	1360	193603492	XP_001942589.1	974	8.53366e-127	PREDICTED: uncharacterized protein LOC100169360 isoform X2 [Acyrthosiphon pisum]>gi|641675436|ref|XP_008187040.1| PREDICTED: uncharacterized protein LOC100169360 isoform X2 [Acyrthosiphon pisum]>gi|641675438|ref|XP_008187041.1| PREDICTED: uncharacterized protein LOC100169360 isoform X2 [Acyrthosiphon pisum]	641675434	XM_001942554.3	467	0	PREDICTED: Acyrthosiphon pisum uncharacterized LOC100169360 (LOC100169360), transcript variant X2, mRNA	--	--	--	--	--	--	--	--	--	--	--	--	--	--	--	--	--	--
c26668_g1	452	--	--	--	--	--	--	--	--	--	--	--	--	--	--	--	--	--	--	--	--	--	--	--	--	--	--	--	--
c17749_g1	346	--	--	--	--	--	--	--	--	--	--	--	--	--	--	--	--	--	--	--	--	--	--	--	--	--	--	--	--
c4362_g1	408	676457082	XP_009054533.1	160	1.12965e-10	hypothetical protein LOTGIDRAFT_161044 [Lottia gigantea]>gi|556106140|gb|ESO94792.1| hypothetical protein LOTGIDRAFT_161044 [Lottia gigantea]	--	--	--	--	--	--	--	--	--	--	--	--	--	--	--	--	--	--	--	--	--	--	--
c10031_g1	1916	328706961	XP_001950801.2	1742	0	PREDICTED: homocysteine-responsive endoplasmic reticulum-resident ubiquitin-like domain member 2 protein [Acyrthosiphon pisum]	641659594	XM_001950766.3	1507	0	PREDICTED: Acyrthosiphon pisum homocysteine-responsive endoplasmic reticulum-resident ubiquitin-like domain member 2 protein (LOC100165580), mRNA	--	--	--	--	Q9BSE4	423	4.15089e-44	Homocysteine-responsive endoplasmic reticulum-resident ubiquitin-like domain member 2 protein OS=Homo sapiens GN=HERPUD2 PE=1 SV=2	PF00001//PF09029//PF00240	7 transmembrane receptor (rhodopsin family)//5-aminolevulinate synthase presequence//Ubiquitin family	GO:0042967//GO:0006563//GO:0006566//GO:0006544//GO:0006783//GO:0007186//GO:0006778	acyl-carrier-protein biosynthetic process//L-serine metabolic process//threonine metabolic process//glycine metabolic process//heme biosynthetic process//G-protein coupled receptor signaling pathway//porphyrin-containing compound metabolic process	GO:0005515//GO:0003870//GO:0030170//GO:0004930	protein binding//5-aminolevulinate synthase activity//pyridoxal phosphate binding//G-protein coupled receptor activity	GO:0016021//GO:0005759	integral component of membrane//mitochondrial matrix	KOG4583	Membrane-associated ER protein involved in stress response (contains ubiquitin-like domain)
c18920_g1	492	641675493	XP_008187064.1	733	6.11679e-96	PREDICTED: glycosyltransferase 25 family member-like [Acyrthosiphon pisum]	641675492	XM_008188842.1	438	0	PREDICTED: Acyrthosiphon pisum glycosyltransferase 25 family member-like (LOC100167230), mRNA	K11703	GLT25D	collagen beta-1,O-galactosyltransferase	http://www.genome.jp/dbget-bin/www_bget?ko:K11703	Q8IPK4	412	7.47029e-46	Glycosyltransferase 25 family member OS=Drosophila melanogaster GN=CG31915 PE=2 SV=1	PF04729	ASF1 like histone chaperone	GO:0006333	chromatin assembly or disassembly	--	--	GO:0005634	nucleus	--	--
c19391_g1	230	363743522	XP_003642862.1	393	1.47555e-46	PREDICTED: vacuolar protein-sorting-associated protein 25 isoform X1 [Gallus gallus]	513226305	XM_003642814.2	230	1.26471e-115	PREDICTED: Gallus gallus vacuolar protein sorting 25 homolog (S. cerevisiae) (VPS25), transcript variant X1, mRNA	K12189	VPS25, EAP20	ESCRT-II complex subunit VPS25	http://www.genome.jp/dbget-bin/www_bget?ko:K12189	Q5E9A6	290	1.46629e-32	Vacuolar protein-sorting-associated protein 25 OS=Bos taurus GN=VPS25 PE=2 SV=1	--	--	--	--	--	--	--	--	KOG4068	Uncharacterized conserved protein
c3335_g1	324	641667725	XP_008184191.1	379	5.66844e-40	PREDICTED: inverted formin-2-like isoform X1 [Acyrthosiphon pisum]	641667724	XM_008185969.1	281	8.28585e-144	PREDICTED: Acyrthosiphon pisum inverted formin-2-like (LOC100162660), transcript variant X1, mRNA	--	--	--	--	Q27J81	151	6.57178e-11	Inverted formin-2 OS=Homo sapiens GN=INF2 PE=1 SV=2	PF06371	Diaphanous GTPase-binding Domain	GO:0030036	actin cytoskeleton organization	GO:0003779//GO:0017048	actin binding//Rho GTPase binding	--	--	--	--
c30761_g1	237	193704721	XP_001943253.1	313	1.07125e-32	PREDICTED: uncharacterized protein LOC100160011 [Acyrthosiphon pisum]	641667126	XM_001943218.3	198	8.00793e-98	PREDICTED: Acyrthosiphon pisum uncharacterized LOC100160011 (LOC100160011), mRNA	--	--	--	--	--	--	--	--	--	--	--	--	--	--	--	--	--	--
c16526_g1	359	--	--	--	--	--	--	--	--	--	--	--	--	--	--	--	--	--	--	--	--	--	--	--	--	--	--	--	--
c19967_g1	201	--	--	--	--	--	--	--	--	--	--	--	--	--	--	--	--	--	--	--	--	--	--	--	--	--	--	--	--
c2058_g1	1086	641653936	XP_008178994.1	1877	0	PREDICTED: C3 and PZP-like alpha-2-macroglobulin domain-containing protein 8 isoform X2 [Acyrthosiphon pisum]	641653935	XM_008180772.1	1011	0	PREDICTED: Acyrthosiphon pisum C3 and PZP-like alpha-2-macroglobulin domain-containing protein 8 (LOC100575246), transcript variant X2, mRNA	--	--	--	--	Q8IZJ3	138	1.11929e-07	C3 and PZP-like alpha-2-macroglobulin domain-containing protein 8 OS=Homo sapiens GN=CPAMD8 PE=1 SV=2	PF01835//PF01483	MG2 domain//Proprotein convertase P-domain	GO:0006508	proteolysis	GO:0004866//GO:0004252	endopeptidase inhibitor activity//serine-type endopeptidase activity	--	--	--	--
c21029_g1	305	328709937	XP_003244114.1	523	3.55277e-59	PREDICTED: cadherin-87A [Acyrthosiphon pisum]	641662984	XM_003244066.2	293	1.65291e-150	PREDICTED: Acyrthosiphon pisum cadherin-87A (LOC100163043), mRNA	--	--	--	--	Q9VGG5	296	4.03155e-30	Cadherin-87A OS=Drosophila melanogaster GN=Cad87A PE=1 SV=4	PF09182//PF00028	Bacterial purine repressor, N-terminal//Cadherin domain	GO:0007156//GO:0006355	homophilic cell adhesion via plasma membrane adhesion molecules//regulation of transcription, DNA-templated	GO:0003677//GO:0005509	DNA binding//calcium ion binding	GO:0016020	membrane	KOG3594	FOG: Cadherin repeats
c2543_g1	215	--	--	--	--	--	--	--	--	--	--	--	--	--	--	--	--	--	--	--	--	--	--	--	--	--	--	--	--
c28013_g1	264	641659502	XP_008181131.1	186	3.88243e-15	PREDICTED: uncharacterized protein LOC100573239, partial [Acyrthosiphon pisum]	--	--	--	--	--	--	--	--	--	--	--	--	--	PF00089	Trypsin	GO:0006508	proteolysis	GO:0004252	serine-type endopeptidase activity	--	--	--	--
c10154_g1	1958	328723381	XP_001947564.2	2126	0	PREDICTED: probable serine incorporator isoform X1 [Acyrthosiphon pisum]>gi|641677884|ref|XP_008187950.1| PREDICTED: probable serine incorporator isoform X1 [Acyrthosiphon pisum]	641677882	XM_001947529.3	1716	0	PREDICTED: Acyrthosiphon pisum probable serine incorporator (LOC100166836), transcript variant X1, mRNA	--	--	--	--	A7S4N4	802	2.0838e-97	Probable serine incorporator OS=Nematostella vectensis GN=serinc PE=3 SV=1	PF03348//PF02044//PF05656	Serine incorporator (Serinc)//Bombesin-like peptide//Protein of unknown function (DUF805)	GO:0007218	neuropeptide signaling pathway	--	--	GO:0016021//GO:0016020	integral component of membrane//membrane	KOG2592	Tumor differentially expressed (TDE) protein
c14480_g1	1028	--	--	--	--	--	149773627	AC202225.3	342	3.48322e-177	Acyrthosiphon pisum BAC VMRC38-10-A7 (Benaroya Research Institute VMRC38 Acrythosiphon pisum (Pea Aphid) BAC library) complete sequence	--	--	--	--	--	--	--	--	--	--	--	--	--	--	--	--	--	--
c10417_g2	1162	328698422	XP_001952055.2	1621	0	PREDICTED: probable Dol-P-Man:Man(7)GlcNAc(2)-PP-Dol alpha-1,6-mannosyltransferase [Acyrthosiphon pisum]	641649366	XM_001952020.3	1027	0	PREDICTED: Acyrthosiphon pisum probable Dol-P-Man:Man(7)GlcNAc(2)-PP-Dol alpha-1,6-mannosyltransferase (LOC100160697), mRNA	K03847	ALG12	alpha-1,6-mannosyltransferase	http://www.genome.jp/dbget-bin/www_bget?ko:K03847	Q9VH78	928	6.11185e-117	Probable Dol-P-Man:Man(7)GlcNAc(2)-PP-Dol alpha-1,6-mannosyltransferase OS=Drosophila melanogaster GN=CG8412 PE=2 SV=1	PF03901	Alg9-like mannosyltransferase family	--	--	GO:0016757	transferase activity, transferring glycosyl groups	--	--	KOG2516	Protein involved in dolichol pathway for N-glycosylation (mannosyltransferase family)
c27755_g1	240	--	--	--	--	--	--	--	--	--	--	--	--	--	--	--	--	--	--	--	--	--	--	--	--	--	--	--	--
c23643_g1	434	--	--	--	--	--	--	--	--	--	--	--	--	--	--	--	--	--	--	--	--	--	--	--	--	--	--	--	--
c14979_g1	5653	328696650	XP_001951276.2	8380	0	PREDICTED: general transcription factor 3C polypeptide 1 isoform X2 [Acyrthosiphon pisum]	641647119	XM_001951241.3	4789	0	PREDICTED: Acyrthosiphon pisum general transcription factor 3C polypeptide 1 (LOC100165543), transcript variant X2, mRNA	--	--	--	--	Q12789	365	3.85615e-33	General transcription factor 3C polypeptide 1 OS=Homo sapiens GN=GTF3C1 PE=1 SV=4	PF08013//PF13463	Tagatose 6 phosphate kinase//Winged helix DNA-binding domain	GO:0006355//GO:0019402	regulation of transcription, DNA-templated//galactitol metabolic process	GO:0003700	transcription factor activity, sequence-specific DNA binding	GO:0005667	transcription factor complex	KOG4560	Transcription factor IIIC box B binding (alpha) subunit
c21350_g1	237	--	--	--	--	--	156764697	AK288082.1	234	7.7845e-118	Oryza sativa Japonica Group cDNA, clone: J075172G09, full insert sequence	--	--	--	--	O49687	197	1.51866e-17	Transcription factor MYC4 OS=Arabidopsis thaliana GN=MYC4 PE=1 SV=1	PF01804	Penicillin amidase	GO:0017000	antibiotic biosynthetic process	GO:0016787	hydrolase activity	--	--	--	--
c17303_g1	213	328697204	XP_003240265.1	213	2.05842e-19	PREDICTED: uncharacterized protein C11orf70-like [Acyrthosiphon pisum]	641647906	XM_003240217.2	137	5.77322e-64	PREDICTED: Acyrthosiphon pisum uncharacterized protein C11orf70-like (LOC100573197), mRNA	--	--	--	--	--	--	--	--	--	--	--	--	--	--	--	--	--	--
c32449_g1	227	--	--	--	--	--	--	--	--	--	--	--	--	--	--	--	--	--	--	--	--	--	--	--	--	--	--	--	--
c16780_g1	449	641649897	XP_008187410.1	132	5.20914e-07	PREDICTED: uncharacterized protein LOC103310547 [Acyrthosiphon pisum]	--	--	--	--	--	--	--	--	--	--	--	--	--	--	--	--	--	--	--	--	--	--	--
c28539_g1	221	--	--	--	--	--	--	--	--	--	--	--	--	--	--	--	--	--	--	--	--	--	--	--	--	--	--	--	--
c16637_g1	204	--	--	--	--	--	--	--	--	--	--	--	--	--	--	--	--	--	--	--	--	--	--	--	--	--	--	--	--
c14022_g1	562	--	--	--	--	--	--	--	--	--	--	--	--	--	--	--	--	--	--	--	--	--	--	--	--	--	--	--	--
c16895_g1	258	677308579	KFP91007.1	184	3.58687e-14	Collagen alpha-2(VI) chain, partial [Apaloderma vittatum]	440309861	NM_205348.3	258	3.91072e-131	Gallus gallus collagen, type VI, alpha 2 (COL6A2), mRNA	K06238	COL6A	collagen, type VI, alpha	http://www.genome.jp/dbget-bin/www_bget?ko:K06238	P15988	165	5.60259e-13	Collagen alpha-2(VI) chain OS=Gallus gallus GN=COL6A2 PE=2 SV=1	PF02948	Amelogenin	GO:0007275	multicellular organismal development	--	--	GO:0005578	proteinaceous extracellular matrix	KOG3544	Collagens (type IV and type XIII), and related proteins
c7001_g1	241	470363031	XP_004365495.1	373	9.06262e-44	40S ribosomal S14 [Capsaspora owczarzaki ATCC 30864]>gi|765548451|gb|KJE89072.1| 40S ribosomal S14 [Capsaspora owczarzaki ATCC 30864]	149390858	EF575859.1	241	1.0195e-121	Oryza sativa (indica cultivar-group) clone OSE-193-288-F6 40S ribosomal protein S14 mRNA, partial cds	K02955	RP-S14e, RPS14	small subunit ribosomal protein S14e	http://www.genome.jp/dbget-bin/www_bget?ko:K02955	P19950	404	7.91114e-50	40S ribosomal protein S14 OS=Zea mays PE=3 SV=1	PF00411	Ribosomal protein S11	GO:0042254//GO:0006412	ribosome biogenesis//translation	GO:0003735	structural constituent of ribosome	GO:0005840	ribosome	KOG0407	40S ribosomal protein S14
c13108_g1	967	759051754	XP_011335000.1	633	4.71272e-74	PREDICTED: uncharacterized protein LOC105277946 [Cerapachys biroi]	--	--	--	--	--	--	--	--	--	--	--	--	--	--	--	--	--	--	--	--	--	--	--
c30890_g1	304	--	--	--	--	--	--	--	--	--	--	--	--	--	--	--	--	--	--	--	--	--	--	--	--	--	--	--	--
c15942_g1	219	251736857	ACT10281.1	380	7.08134e-42	sugar transporter 1 [Sitobion avenae]	251736856	GQ228035.1	216	7.23974e-108	Sitobion avenae sugar transporter 1 mRNA, complete cds	K08145	SLC2A8, GLUT8	MFS transporter, SP family, solute carrier family 2 (facilitated glucose transporter), member 8	http://www.genome.jp/dbget-bin/www_bget?ko:K08145	Q8LPQ8	133	4.89728e-09	Monosaccharide-sensing protein 2 OS=Arabidopsis thaliana GN=MSSP2 PE=1 SV=2	PF05631//PF00083//PF08417//PF07690	Sugar-tranasporters, 12 TM//Sugar (and other) transporter//Pheophorbide a oxygenase//Major Facilitator Superfamily	GO:0055114//GO:0015689//GO:0055085	oxidation-reduction process//molybdate ion transport//transmembrane transport	GO:0022857//GO:0010277//GO:0015098	transmembrane transporter activity//chlorophyllide a oxygenase [overall] activity//molybdate ion transmembrane transporter activity	GO:0016021	integral component of membrane	KOG0254	Predicted transporter (major facilitator superfamily)
c13245_g2	4315	328724888	XP_001948540.2	6244	0	PREDICTED: DNA topoisomerase 2 [Acyrthosiphon pisum]>gi|641679580|ref|XP_008188623.1| PREDICTED: DNA topoisomerase 2 [Acyrthosiphon pisum]	641679578	XM_001948505.3	3879	0	PREDICTED: Acyrthosiphon pisum DNA topoisomerase 2 (LOC100167074), transcript variant X1, mRNA	K03164	TOP2	DNA topoisomerase II	http://www.genome.jp/dbget-bin/www_bget?ko:K03164	O16140	4277	0	DNA topoisomerase 2 OS=Bombyx mori GN=TOP2 PE=2 SV=1	PF00986//PF00204//PF01407//PF00521	DNA gyrase B subunit, carboxyl terminus//DNA gyrase B//Geminivirus AL3 protein//DNA gyrase/topoisomerase IV, subunit A	GO:0006265//GO:0016032	DNA topological change//viral process	GO:0003677//GO:0003918//GO:0005524	DNA binding//DNA topoisomerase type II (ATP-hydrolyzing) activity//ATP binding	--	--	KOG0355	DNA topoisomerase type II
c13092_g1	3905	328712389	XP_003244798.1	5250	0	PREDICTED: aminopeptidase N isoform X1 [Acyrthosiphon pisum]>gi|641665743|ref|XP_008183489.1| PREDICTED: aminopeptidase N isoform X1 [Acyrthosiphon pisum]	641665742	XM_008185267.1	3267	0	PREDICTED: Acyrthosiphon pisum aminopeptidase N (LOC100569721), transcript variant X2, mRNA	K11140	ANPEP	aminopeptidase N	http://www.genome.jp/dbget-bin/www_bget?ko:K11140	P15541	1652	0	Aminopeptidase N OS=Oryctolagus cuniculus GN=ANPEP PE=1 SV=4	PF10399//PF01433	Ubiquitinol-cytochrome C reductase Fe-S subunit TAT signal//Peptidase family M1	GO:0006118//GO:0055114//GO:0006119//GO:0015992	obsolete electron transport//oxidation-reduction process//oxidative phosphorylation//proton transport	GO:0008270//GO:0008237//GO:0008121	zinc ion binding//metallopeptidase activity//ubiquinol-cytochrome-c reductase activity	--	--	KOG1046	Puromycin-sensitive aminopeptidase and related aminopeptidases
c27799_g1	203	--	--	--	--	--	150172358	CU406762.1	203	1.11568e-100	Oryza rufipogon (W1943) cDNA clone: ORW1943C003F12, full insert sequence	--	--	--	--	--	--	--	--	PF03868	Ribosomal protein L6, N-terminal domain	GO:0042254//GO:0006412	ribosome biogenesis//translation	GO:0003735	structural constituent of ribosome	GO:0005840//GO:0005622	ribosome//intracellular	--	--
c4181_g1	533	--	--	--	--	--	--	--	--	--	--	--	--	--	--	--	--	--	--	--	--	--	--	--	--	--	--	--	--
c13198_g1	3034	328712081	XP_003244724.1	2611	0	PREDICTED: synaptotagmin-15-like isoform X1 [Acyrthosiphon pisum]	641665424	XM_003244676.2	1522	0	PREDICTED: Acyrthosiphon pisum synaptotagmin-15-like (LOC100575696), transcript variant X1, mRNA	--	--	--	--	Q9BQS2	212	2.45243e-16	Synaptotagmin-15 OS=Homo sapiens GN=SYT15 PE=2 SV=3	PF00168	C2 domain	--	--	GO:0005515	protein binding	--	--	KOG1028	Ca2+-dependent phospholipid-binding protein Synaptotagmin, required for synaptic vesicle and secretory granule exocytosis
c6366_g1	297	--	--	--	--	--	--	--	--	--	--	--	--	--	--	--	--	--	--	--	--	--	--	--	--	--	--	--	--
c19692_g1	266	--	--	--	--	--	--	--	--	--	--	--	--	--	--	--	--	--	--	--	--	--	--	--	--	--	--	--	--
c16220_g1	407	--	--	--	--	--	347661229	BT131582.1	387	0	Oryza sativa clone RRlibC00308 mRNA sequence	--	--	--	--	--	--	--	--	PF05162	Ribosomal protein L41	GO:0006412//GO:0042254	translation//ribosome biogenesis	GO:0003735	structural constituent of ribosome	GO:0005840	ribosome	--	--
c7706_g1	459	--	--	--	--	--	--	--	--	--	--	--	--	--	--	--	--	--	--	--	--	--	--	--	--	--	--	--	--
c23339_g1	247	--	--	--	--	--	--	--	--	--	--	--	--	--	--	--	--	--	--	--	--	--	--	--	--	--	--	--	--
c32151_g1	214	--	--	--	--	--	--	--	--	--	--	--	--	--	--	--	--	--	--	--	--	--	--	--	--	--	--	--	--
c16164_g1	292	--	--	--	--	--	161485019	AC202217.9	66	2.42988e-24	Acyrthosiphon pisum BAC VMRC38-20-A6 (Benaroya Research Institute VMRC38 Acrythosiphon pisum (Pea Aphid) BAC library) complete sequence	--	--	--	--	--	--	--	--	--	--	--	--	--	--	--	--	--	--
c29627_g1	288	--	--	--	--	--	--	--	--	--	--	--	--	--	--	--	--	--	--	--	--	--	--	--	--	--	--	--	--
c15365_g3	4182	240848783	NP_001155438.1	1011	6.64077e-149	glyoxylate/hydroxypyruvate reductase-like [Acyrthosiphon pisum]>gi|641675844|ref|XP_008187189.1| PREDICTED: glyoxylate/hydroxypyruvate reductase-like isoform X1 [Acyrthosiphon pisum]>gi|641675846|ref|XP_008187190.1| PREDICTED: glyoxylate/hydroxypyruvate reductase-like isoform X1 [Acyrthosiphon pisum]>gi|641675849|ref|XP_008187191.1| PREDICTED: LOW QUALITY PROTEIN: glyoxylate reductase/hydroxypyru…	641675848	XM_008188969.1	174	3.56974e-83	PREDICTED: Acyrthosiphon pisum glyoxylate reductase/hydroxypyruvate reductase-like (LOC100571998), mRNA	K00049	GRHPR	glyoxylate/hydroxypyruvate reductase	http://www.genome.jp/dbget-bin/www_bget?ko:K00049	Q9UBQ7	385	9.91383e-50	Glyoxylate reductase/hydroxypyruvate reductase OS=Homo sapiens GN=GRHPR PE=1 SV=1	PF02254//PF00389//PF02826//PF00899//PF03435	TrkA-N domain//D-isomer specific 2-hydroxyacid dehydrogenase, catalytic domain//D-isomer specific 2-hydroxyacid dehydrogenase, NAD binding domain//ThiF family//Saccharopine dehydrogenase NADP binding domain	GO:0006813//GO:0008152//GO:0055114	potassium ion transport//metabolic process//oxidation-reduction process	GO:0000166//GO:0048037//GO:0016491//GO:0051287//GO:0016616//GO:0008641	nucleotide binding//cofactor binding//oxidoreductase activity//NAD binding//oxidoreductase activity, acting on the CH-OH group of donors, NAD or NADP as acceptor//small protein activating enzyme activity	--	--	KOG0069	Glyoxylate/hydroxypyruvate reductase (D-isomer-specific 2-hydroxy acid dehydrogenase superfamily)
c28763_g1	291	328698045	XP_003240524.1	197	1.15267e-15	PREDICTED: uncharacterized protein LOC100575043 [Acyrthosiphon pisum]	--	--	--	--	--	--	--	--	--	P21328	120	4.55384e-07	RNA-directed DNA polymerase from mobile element jockey OS=Drosophila melanogaster GN=pol PE=1 SV=1	--	--	--	--	--	--	--	--	--	--
c10379_g1	1116	641659571	XP_008181157.1	1163	9.90064e-153	PREDICTED: inner centromere protein-like [Acyrthosiphon pisum]>gi|641659573|ref|XP_008181158.1| PREDICTED: inner centromere protein-like [Acyrthosiphon pisum]>gi|641659575|ref|XP_008181159.1| PREDICTED: inner centromere protein-like [Acyrthosiphon pisum]>gi|641659577|ref|XP_008181160.1| PREDICTED: inner centromere protein-like [Acyrthosiphon pisum]>gi|641659579|ref|XP_008181161.1| PREDICTED: inne…	641659580	XM_008182940.1	944	0	PREDICTED: Acyrthosiphon pisum inner centromere protein-like (LOC100163211), transcript variant X6, mRNA	K11515	INCENP	inner centromere protein	http://www.genome.jp/dbget-bin/www_bget?ko:K11515	Q9WU62	170	1.03924e-11	Inner centromere protein OS=Mus musculus GN=Incenp PE=1 SV=2	--	--	--	--	--	--	--	--	--	--
c14499_g1	4559	641664978	XP_008183207.1	6363	0	PREDICTED: dynactin subunit 1-like isoform X2 [Acyrthosiphon pisum]	641664977	XM_008184985.1	4009	0	PREDICTED: Acyrthosiphon pisum dynactin subunit 1-like (LOC100166476), transcript variant X3, mRNA	K04648	DCTN1	dynactin 1	http://www.genome.jp/dbget-bin/www_bget?ko:K04648	Q14203	1452	5.64647e-174	Dynactin subunit 1 OS=Homo sapiens GN=DCTN1 PE=1 SV=3	PF10403	Rad4 beta-hairpin domain 1	--	--	GO:0003677	DNA binding	--	--	KOG4568	Cytoskeleton-associated protein and related proteins
c3312_g1	240	--	--	--	--	--	--	--	--	--	--	--	--	--	--	--	--	--	--	--	--	--	--	--	--	--	--	--	--
c21066_g1	208	641679286	XP_001945584.3	263	1.17511e-25	PREDICTED: alpha-(1,6)-fucosyltransferase-like [Acyrthosiphon pisum]	641660124	XM_008183154.1	106	9.59527e-47	PREDICTED: Acyrthosiphon pisum alpha-(1,6)-fucosyltransferase-like (LOC100160201), mRNA	K00717	FUT8	glycoprotein 6-alpha-L-fucosyltransferase	http://www.genome.jp/dbget-bin/www_bget?ko:K00717	Q6EV77	176	7.6738e-15	Alpha-(1,6)-fucosyltransferase OS=Pan troglodytes GN=FUT8 PE=2 SV=1	--	--	--	--	--	--	--	--	--	--
c5470_g1	905	--	--	--	--	--	--	--	--	--	--	--	--	--	--	--	--	--	--	--	--	--	--	--	--	--	--	--	--
c14035_g1	2557	328720268	XP_001947656.2	3930	0	PREDICTED: protein zyg-11 homolog B-like [Acyrthosiphon pisum]	641674432	XM_001947621.3	2349	0	PREDICTED: Acyrthosiphon pisum protein zyg-11 homolog B-like (LOC100166028), mRNA	K10350	ZYG11	Zyg-11 protein homolog	http://www.genome.jp/dbget-bin/www_bget?ko:K10350	Q3UFS0	1291	9.11343e-164	Protein zyg-11 homolog B OS=Mus musculus GN=Zyg11b PE=2 SV=2	PF13855//PF00514	Leucine rich repeat//Armadillo/beta-catenin-like repeat	--	--	GO:0005515	protein binding	--	--	KOG3665	ZYG-1-like serine/threonine protein kinases
c22504_g1	692	--	--	--	--	--	51231331	CR733014.1	648	0	Gallus gallus finished cDNA, clone ChEST603k21	--	--	--	--	--	--	--	--	--	--	--	--	--	--	--	--	--	--
c14594_g1	3597	641673476	XP_008186347.1	2411	0	PREDICTED: uncharacterized protein LOC100159371 [Acyrthosiphon pisum]	641673475	XM_008188125.1	1575	0	PREDICTED: Acyrthosiphon pisum uncharacterized LOC100159371 (LOC100159371), mRNA	--	--	--	--	Q5F479	236	1.95558e-18	Serine/threonine-protein kinase 11-interacting protein OS=Gallus gallus GN=STK11IP PE=2 SV=1	PF13855//PF06221//PF00560	Leucine rich repeat//Putative zinc finger motif, C2HC5-type//Leucine Rich Repeat	GO:0006355	regulation of transcription, DNA-templated	GO:0005515//GO:0008270	protein binding//zinc ion binding	GO:0005634	nucleus	KOG0531	Protein phosphatase 1, regulatory subunit, and related proteins
c25665_g1	206	--	--	--	--	--	--	--	--	--	--	--	--	--	--	--	--	--	--	--	--	--	--	--	--	--	--	--	--
c14340_g1	1432	350536741	NP_001233071.1	1853	0	uncharacterized protein LOC100165320 [Acyrthosiphon pisum]>gi|239799289|dbj|BAH70573.1| ACYPI006277 [Acyrthosiphon pisum]	402743860	NM_001246142.2	1197	0	Acyrthosiphon pisum 2-oxoisovalerate dehydrogenase subunit beta, mitochondrial-like (LOC100165320), mRNA	K00167	BCKDHB, bkdA2	2-oxoisovalerate dehydrogenase E1 component beta subunit	http://www.genome.jp/dbget-bin/www_bget?ko:K00167	Q6P3A8	1258	4.86817e-169	2-oxoisovalerate dehydrogenase subunit beta, mitochondrial OS=Mus musculus GN=Bckdhb PE=1 SV=2	PF02780	Transketolase, C-terminal domain	GO:0008152	metabolic process	GO:0003824	catalytic activity	--	--	KOG0524	Pyruvate dehydrogenase E1, beta subunit
c32752_g1	216	--	--	--	--	--	--	--	--	--	--	--	--	--	--	--	--	--	--	--	--	--	--	--	--	--	--	--	--
c25188_g1	347	641656919	XP_008180149.1	190	1.21506e-14	PREDICTED: uncharacterized protein LOC103308492 [Acyrthosiphon pisum]	--	--	--	--	--	--	--	--	--	--	--	--	--	--	--	--	--	--	--	--	--	--	--
c9225_g1	614	74211621	BAE29172.1	984	5.1487e-133	unnamed protein product [Mus musculus]>gi|74213911|dbj|BAE29380.1| unnamed protein product, partial [Mus musculus]	53128010	AJ719605.1	523	0	Gallus gallus mRNA for hypothetical protein, clone 4h19	K05692	ACTB_G1	actin beta/gamma 1	http://www.genome.jp/dbget-bin/www_bget?ko:K05692	A2BDB0	985	2.31767e-132	Actin, cytoplasmic 2 OS=Xenopus laevis GN=actg1 PE=2 SV=1	--	--	GO:0045214	sarcomere organization	GO:0005200//GO:0005524//GO:0042802	structural constituent of cytoskeleton//ATP binding//identical protein binding	GO:0070062//GO:0043034//GO:0005856//GO:0031941	extracellular exosome//costamere//cytoskeleton//filamentous actin	KOG0676	Actin and related proteins
c11278_g1	1019	328702314	XP_003241872.1	433	3.05019e-48	PREDICTED: ras-related protein Rab-38-like isoform X2 [Acyrthosiphon pisum]	641654297	XM_003241824.2	552	0	PREDICTED: Acyrthosiphon pisum ras-related protein Rab-38-like (LOC100161036), transcript variant X2, mRNA	K07918	RAB32	Ras-related protein Rab-32	http://www.genome.jp/dbget-bin/www_bget?ko:K07918	P57729	159	2.4968e-11	Ras-related protein Rab-38 OS=Homo sapiens GN=RAB38 PE=1 SV=1	PF00071	Ras family	GO:0007264	small GTPase mediated signal transduction	GO:0005525	GTP binding	--	--	--	--
c10218_g1	954	328719077	XP_003246656.1	204	2.70641e-15	PREDICTED: arf-GAP domain and FG repeat-containing protein 1 isoform X1 [Acyrthosiphon pisum]	641673206	XM_003246608.2	112	2.31568e-49	PREDICTED: Acyrthosiphon pisum arf-GAP domain and FG repeat-containing protein 1 (LOC100159761), transcript variant X1, mRNA	--	--	--	--	--	--	--	--	--	--	--	--	--	--	--	--	--	--
c30506_g1	254	--	--	--	--	--	--	--	--	--	--	--	--	--	--	--	--	--	--	--	--	--	--	--	--	--	--	--	--
c15485_g3	3149	328717874	XP_001947344.2	1657	0	PREDICTED: inositol 1,4,5-trisphosphate receptor [Acyrthosiphon pisum]>gi|641671938|ref|XP_008185766.1| PREDICTED: inositol 1,4,5-trisphosphate receptor [Acyrthosiphon pisum]	641671937	XM_008187544.1	2724	0	PREDICTED: Acyrthosiphon pisum inositol 1,4,5-trisphosphate receptor (LOC100163622), transcript variant X2, mRNA	K04958	ITPR1	inositol 1,4,5-triphosphate receptor type 1	http://www.genome.jp/dbget-bin/www_bget?ko:K04958	P29993	677	3.4234e-71	Inositol 1,4,5-trisphosphate receptor OS=Drosophila melanogaster GN=Itp-r83A PE=2 SV=3	--	--	--	--	--	--	--	--	KOG3533	Inositol 1,4,5-trisphosphate receptor
c9051_g1	351	--	--	--	--	--	--	--	--	--	--	--	--	--	--	--	--	--	--	--	--	--	--	--	--	--	--	--	--
c19662_g1	675	328722354	XP_003247555.1	605	4.97635e-75	PREDICTED: Down syndrome cell adhesion molecule-like protein Dscam2 [Acyrthosiphon pisum]	328722353	XM_003247507.1	318	4.9315e-164	PREDICTED: Acyrthosiphon pisum Down syndrome cell adhesion molecule-like protein Dscam2 (LOC100569732), mRNA	K06767	DSCAM	Down syndrome cell adhesion molecule	http://www.genome.jp/dbget-bin/www_bget?ko:K06767	Q9VS29	497	4.0432e-55	Down syndrome cell adhesion molecule-like protein Dscam2 OS=Drosophila melanogaster GN=Dscam2 PE=2 SV=3	PF13895//PF05790//PF02177	Immunoglobulin domain//Immunoglobulin C2-set domain//Amyloid A4 N-terminal heparin-binding	GO:0007155	cell adhesion	GO:0008201//GO:0005515	heparin binding//protein binding	GO:0016021	integral component of membrane	KOG3510	FOG: Immunoglobulin C-2 Type/fibronectin type III domains
c6671_g1	246	--	--	--	--	--	--	--	--	--	--	--	--	--	--	--	--	--	--	--	--	--	--	--	--	--	--	--	--
c10648_g1	1645	193627381	XP_001942697.1	1184	0	PREDICTED: myosin-2 heavy chain, non muscle-like [Acyrthosiphon pisum]	641664645	XM_001942662.3	826	0	PREDICTED: Acyrthosiphon pisum myosin-2 heavy chain, non muscle-like (LOC100166049), mRNA	--	--	--	--	--	--	--	--	PF13851	Growth-arrest specific micro-tubule binding	GO:0048870	cell motility	--	--	GO:0031514	motile cilium	--	--
c19956_g1	246	--	--	--	--	--	--	--	--	--	--	--	--	--	--	--	--	--	--	--	--	--	--	--	--	--	--	--	--
c24361_g1	281	641656996	XP_008180179.1	468	2.21516e-53	PREDICTED: protein asteroid [Acyrthosiphon pisum]	641656995	XM_008181957.1	248	1.56133e-125	PREDICTED: Acyrthosiphon pisum protein asteroid (LOC100164277), mRNA	--	--	--	--	--	--	--	--	--	--	--	--	--	--	--	--	--	--
c26056_g1	263	--	--	--	--	--	--	--	--	--	--	--	--	--	--	--	--	--	--	--	--	--	--	--	--	--	--	--	--
c9279_g1	795	--	--	--	--	--	--	--	--	--	--	--	--	--	--	--	--	--	--	--	--	--	--	--	--	--	--	--	--
c20886_g1	204	--	--	--	--	--	--	--	--	--	--	--	--	--	--	--	--	--	--	--	--	--	--	--	--	--	--	--	--
c1914_g1	1563	193636548	XP_001948143.1	942	1.04175e-119	PREDICTED: trypsin-1-like [Acyrthosiphon pisum]	641656236	XM_001948108.3	485	0	PREDICTED: Acyrthosiphon pisum trypsin-1-like (LOC100160497), mRNA	--	--	--	--	Q05319	339	3.26262e-32	Serine proteinase stubble OS=Drosophila melanogaster GN=Sb PE=2 SV=2	PF01006	Hepatitis C virus non-structural protein NS4a	GO:0016032	viral process	--	--	GO:0019012	virion	KOG3627	Trypsin
c1070_g1	529	--	--	--	--	--	--	--	--	--	--	--	--	--	--	--	--	--	--	--	--	--	--	--	--	--	--	--	--
c1908_g1	723	641647467	XP_008178507.1	658	8.93154e-84	PREDICTED: uncharacterized protein LOC103307668 isoform X1 [Acyrthosiphon pisum]	641647468	XM_008180288.1	379	0	PREDICTED: Acyrthosiphon pisum uncharacterized LOC103307668 (LOC103307668), transcript variant X2, mRNA	--	--	--	--	--	--	--	--	PF01770	Reduced folate carrier	GO:0006810	transport	--	--	GO:0016020	membrane	--	--
c27887_g1	231	--	--	--	--	--	--	--	--	--	--	--	--	--	--	--	--	--	--	--	--	--	--	--	--	--	--	--	--
c28915_g1	206	--	--	--	--	--	--	--	--	--	--	--	--	--	--	--	--	--	--	--	--	--	--	--	--	--	--	--	--
c21573_g1	309	328720598	XP_003247076.1	322	1.28459e-33	PREDICTED: pikachurin-like [Acyrthosiphon pisum]	641674829	XM_003247028.2	282	2.18503e-144	PREDICTED: Acyrthosiphon pisum pikachurin-like (LOC100571302), mRNA	--	--	--	--	A3KN33	138	3.21099e-09	Pikachurin OS=Bos taurus GN=EGFLAM PE=2 SV=1	--	--	--	--	--	--	--	--	KOG3509	Basement membrane-specific heparan sulfate proteoglycan (HSPG) core protein
c7748_g1	1661	328712650	XP_001949860.2	2463	0	PREDICTED: glutamate [NMDA] receptor subunit 1 [Acyrthosiphon pisum]	641666018	XM_001949825.3	1491	0	PREDICTED: Acyrthosiphon pisum glutamate [NMDA] receptor subunit 1 (LOC100160524), mRNA	K05208	GRIN1	glutamate receptor ionotropic, NMDA 1	http://www.genome.jp/dbget-bin/www_bget?ko:K05208	B4MU83	1693	0	Glutamate [NMDA] receptor subunit 1 OS=Drosophila willistoni GN=Nmdar1 PE=3 SV=1	PF10613//PF00060	Ligated ion channel L-glutamate- and glycine-binding site//Ligand-gated ion channel	GO:0006811//GO:0007268//GO:0007165	ion transport//synaptic transmission//signal transduction	GO:0004970//GO:0005234	ionotropic glutamate receptor activity//extracellular-glutamate-gated ion channel activity	GO:0016020	membrane	KOG4440	NMDA selective glutamate-gated ion channel receptor subunit GRIN1
c5982_g1	1339	187119182	NP_001119692.1	851	3.4402e-110	lesswright [Acyrthosiphon pisum]>gi|209969790|ref|NP_001129661.1| lesswright [Acyrthosiphon pisum]>gi|89473722|gb|ABD72673.1| putative ubiquitin-conjugating enzyme 9 [Acyrthosiphon pisum]	209969788	NM_001126220.2	976	0	Acyrthosiphon pisum lesswright (Lwr), transcript variant 1, mRNA	K10577	UBE2I, UBC9	ubiquitin-conjugating enzyme E2 I	http://www.genome.jp/dbget-bin/www_bget?ko:K10577	Q9DDJ0	724	1.60319e-92	SUMO-conjugating enzyme UBC9-B OS=Danio rerio GN=ube2ib PE=1 SV=1	PF02979	Nitrile hydratase, alpha chain	GO:0006807	nitrogen compound metabolic process	GO:0005524//GO:0016881//GO:0003824//GO:0046914	ATP binding//acid-amino acid ligase activity//catalytic activity//transition metal ion binding	--	--	KOG0424	Ubiquitin-protein ligase
c14017_g1	1887	193641272	XP_001945437.1	2753	0	PREDICTED: tyrosine--tRNA ligase, cytoplasmic [Acyrthosiphon pisum]	641650941	XM_001945402.3	1666	0	PREDICTED: Acyrthosiphon pisum tyrosine--tRNA ligase, cytoplasmic (LOC100163888), mRNA	K01866	YARS, tyrS	tyrosyl-tRNA synthetase	http://www.genome.jp/dbget-bin/www_bget?ko:K01866	Q5ZJ08	1872	0	Tyrosine--tRNA ligase, cytoplasmic OS=Gallus gallus GN=YARS PE=2 SV=1	PF00579//PF01588	tRNA synthetases class I (W and Y)//Putative tRNA binding domain	GO:0006418	tRNA aminoacylation for protein translation	GO:0004812//GO:0000049//GO:0000166//GO:0005524	aminoacyl-tRNA ligase activity//tRNA binding//nucleotide binding//ATP binding	--	--	KOG2144	Tyrosyl-tRNA synthetase, cytoplasmic
c7154_g1	627	328705044	XP_001948926.2	563	2.84218e-63	PREDICTED: uncharacterized protein LOC100165674 [Acyrthosiphon pisum]	--	--	--	--	--	--	--	--	--	--	--	--	--	--	--	--	--	--	--	--	--	--	--
c21171_g1	234	641655296	XP_008179538.1	118	9.705e-06	PREDICTED: uncharacterized protein LOC103308246 [Acyrthosiphon pisum]	--	--	--	--	--	--	--	--	--	--	--	--	--	--	--	--	--	--	--	--	--	--	--
c9308_g1	262	--	--	--	--	--	--	--	--	--	--	--	--	--	--	--	--	--	--	--	--	--	--	--	--	--	--	--	--
c15820_g1	317	--	--	--	--	--	--	--	--	--	--	--	--	--	--	--	--	--	--	--	--	--	--	--	--	--	--	--	--
c23664_g1	215	--	--	--	--	--	--	--	--	--	--	--	--	--	--	--	--	--	--	--	--	--	--	--	--	--	--	--	--
c19533_g1	320	641662134	XP_008182136.1	519	1.08276e-58	PREDICTED: DNA-dependent protein kinase catalytic subunit-like [Acyrthosiphon pisum]	641662133	XM_008183914.1	295	1.34825e-151	PREDICTED: Acyrthosiphon pisum DNA-dependent protein kinase catalytic subunit-like (LOC100570557), mRNA	--	--	--	--	--	--	--	--	--	--	--	--	--	--	--	--	--	--
c32673_g1	241	--	--	--	--	--	--	--	--	--	--	--	--	--	--	--	--	--	--	--	--	--	--	--	--	--	--	--	--
c5958_g1	2100	641678607	XP_008188221.1	3077	0	PREDICTED: WD repeat-containing protein 26 [Acyrthosiphon pisum]>gi|641678609|ref|XP_008188222.1| PREDICTED: WD repeat-containing protein 26 [Acyrthosiphon pisum]	641678606	XM_008189999.1	1909	0	PREDICTED: Acyrthosiphon pisum WD repeat-containing protein 26 (LOC100164699), transcript variant X1, mRNA	--	--	--	--	Q28D01	1884	0	WD repeat-containing protein 26 OS=Xenopus tropicalis GN=wdr26 PE=2 SV=2	PF00400	WD domain, G-beta repeat	--	--	GO:0005515	protein binding	--	--	KOG0293	WD40 repeat-containing protein
c7979_g1	1509	--	--	--	--	--	--	--	--	--	--	--	--	--	--	--	--	--	--	--	--	--	--	--	--	--	--	--	--
c25937_g1	216	675369682	KFM62584.1	226	1.14742e-20	Selenium-binding protein 1, partial [Stegodyphus mimosarum]	115441828	NM_001051729.1	216	7.1236e-108	Oryza sativa Japonica Group Os01g0916400 (Os01g0916400) mRNA, complete cds	K17285	SELENBP1	selenium-binding protein 1	http://www.genome.jp/dbget-bin/www_bget?ko:K17285	O23264	331	1.5572e-36	Selenium-binding protein 1 OS=Arabidopsis thaliana GN=SBP1 PE=1 SV=1	PF05694	56kDa selenium binding protein (SBP56)	--	--	GO:0008430	selenium binding	--	--	KOG0918	Selenium-binding protein
c27364_g1	211	--	--	--	--	--	--	--	--	--	--	--	--	--	--	--	--	--	--	--	--	--	--	--	--	--	--	--	--
c20323_g1	399	--	--	--	--	--	641661033	XM_003243597.2	300	2.85682e-154	PREDICTED: Acyrthosiphon pisum teneurin-a (LOC100165865), transcript variant X2, mRNA	--	--	--	--	--	--	--	--	--	--	--	--	--	--	--	--	--	--
c349_g1	265	--	--	--	--	--	--	--	--	--	--	--	--	--	--	--	--	--	--	--	--	--	--	--	--	--	--	--	--
c20078_g1	298	--	--	--	--	--	--	--	--	--	--	--	--	--	--	--	--	--	--	--	--	--	--	--	--	--	--	--	--
c19933_g1	445	--	--	--	--	--	--	--	--	--	--	--	--	--	--	--	--	--	--	--	--	--	--	--	--	--	--	--	--
c12278_g1	1773	328712282	XP_001951002.2	1827	0	PREDICTED: uncharacterized protein LOC100169079 isoform X2 [Acyrthosiphon pisum]	641665644	XM_001950967.3	1043	0	PREDICTED: Acyrthosiphon pisum microcephalin-like (LOC100169079), transcript variant X2, mRNA	K19403	MCPH1	microcephalin	http://www.genome.jp/dbget-bin/www_bget?ko:K19403	Q8NEM0	187	3.51575e-13	Microcephalin OS=Homo sapiens GN=MCPH1 PE=1 SV=3	--	--	--	--	--	--	--	--	--	--
c12643_g1	1431	326320043	NP_001191889.1	1185	1.07714e-158	juvenile hormone binding protein-like precursor [Acyrthosiphon pisum]	326320042	NM_001204960.1	1215	0	Acyrthosiphon pisum juvenile hormone binding protein-like (LOC100167383), mRNA	--	--	--	--	Q9VBV3	139	3.11547e-08	Protein takeout OS=Drosophila melanogaster GN=to PE=2 SV=1	--	--	--	--	--	--	--	--	--	--
c25262_g1	338	--	--	--	--	--	--	--	--	--	--	--	--	--	--	--	--	--	--	--	--	--	--	--	--	--	--	--	--
c31271_g1	400	--	--	--	--	--	641660783	XM_001950953.3	347	2.13753e-180	PREDICTED: Acyrthosiphon pisum post-GPI attachment to proteins factor 2-like (LOC100167284), mRNA	--	--	--	--	--	--	--	--	--	--	--	--	--	--	--	--	--	--
c22550_g1	244	--	--	--	--	--	--	--	--	--	--	--	--	--	--	--	--	--	--	--	--	--	--	--	--	--	--	--	--
c13476_g1	2522	328698828	XP_001946858.2	3338	0	PREDICTED: mannosyl-oligosaccharide alpha-1,2-mannosidase isoform A [Acyrthosiphon pisum]	641649953	XM_001946823.3	2098	0	PREDICTED: Acyrthosiphon pisum mannosyl-oligosaccharide alpha-1,2-mannosidase isoform A (LOC100163952), mRNA	K01230	MAN1	mannosyl-oligosaccharide alpha-1,2-mannosidase	http://www.genome.jp/dbget-bin/www_bget?ko:K01230	P53624	1721	0	Mannosyl-oligosaccharide alpha-1,2-mannosidase isoform A OS=Drosophila melanogaster GN=alpha-Man-I PE=1 SV=2	PF01532	Glycosyl hydrolase family 47	GO:0005975	carbohydrate metabolic process	GO:0005509//GO:0004571	calcium ion binding//mannosyl-oligosaccharide 1,2-alpha-mannosidase activity	GO:0016020	membrane	KOG2431	1, 2-alpha-mannosidase
c21643_g1	403	--	--	--	--	--	--	--	--	--	--	--	--	--	--	--	--	--	--	--	--	--	--	--	--	--	--	--	--
c27557_g1	225	632968484	XP_007900553.1	237	2.07767e-21	PREDICTED: 26S proteasome non-ATPase regulatory subunit 2 [Callorhinchus milii]	156764343	AK287728.1	225	7.41936e-113	Oryza sativa Japonica Group cDNA, clone: J065139D14, full insert sequence	K03028	PSMD2, RPN1	26S proteasome regulatory subunit N1	http://www.genome.jp/dbget-bin/www_bget?ko:K03028	Q6XJG8	255	3.32861e-25	26S proteasome non-ATPase regulatory subunit 2 homolog B OS=Arabidopsis thaliana GN=RPN1B PE=1 SV=1	--	--	--	--	--	--	--	--	KOG2005	26S proteasome regulatory complex, subunit RPN1/PSMD2
c18737_g1	587	--	--	--	--	--	641660958	XM_001946541.3	500	0	PREDICTED: Acyrthosiphon pisum sphingosine kinase 2-like (LOC100168375), transcript variant X2, mRNA	--	--	--	--	--	--	--	--	--	--	--	--	--	--	--	--	--	--
c897_g1	1025	242247425	NP_001156139.1	930	2.11623e-123	peptidyl-prolyl cis-trans isomerase-like [Acyrthosiphon pisum]>gi|641662751|ref|XP_008182379.1| PREDICTED: peptidyl-prolyl cis-trans isomerase-like isoform X1 [Acyrthosiphon pisum]>gi|239792261|dbj|BAH72492.1| ACYPI003448 [Acyrthosiphon pisum]	641662750	XM_008184157.1	649	0	PREDICTED: Acyrthosiphon pisum peptidyl-prolyl cis-trans isomerase-like (LOC100162288), transcript variant X1, mRNA	K12733	PPIL1	peptidyl-prolyl cis-trans isomerase-like 1	http://www.genome.jp/dbget-bin/www_bget?ko:K12733	Q9D0W5	628	2.418e-79	Peptidyl-prolyl cis-trans isomerase-like 1 OS=Mus musculus GN=Ppil1 PE=2 SV=1	PF00160	Cyclophilin type peptidyl-prolyl cis-trans isomerase/CLD	GO:0000413//GO:0006457	protein peptidyl-prolyl isomerization//protein folding	GO:0003755	peptidyl-prolyl cis-trans isomerase activity	--	--	KOG0881	Cyclophilin type peptidyl-prolyl cis-trans isomerase
c5579_g1	616	--	--	--	--	--	--	--	--	--	--	--	--	--	--	--	--	--	--	--	--	--	--	--	--	--	--	--	--
c8473_g1	235	--	--	--	--	--	--	--	--	--	--	--	--	--	--	--	--	--	--	--	--	--	--	--	--	--	--	--	--
c25689_g1	290	641654032	XP_008179035.1	378	1.00295e-39	PREDICTED: LOW QUALITY PROTEIN: low-density lipoprotein receptor-related protein 1-like [Acyrthosiphon pisum]	641654031	XM_008180813.1	249	4.49862e-126	PREDICTED: Acyrthosiphon pisum low-density lipoprotein receptor-related protein 1-like (LOC100162957), mRNA	--	--	--	--	Q9NZR2	130	3.53916e-08	Low-density lipoprotein receptor-related protein 1B OS=Homo sapiens GN=LRP1B PE=1 SV=2	PF00057	Low-density lipoprotein receptor domain class A	--	--	GO:0005515	protein binding	--	--	KOG1215	Low-density lipoprotein receptors containing Ca2+-binding EGF-like domains
c14828_g1	2193	641647145	XP_008185667.1	2205	0	PREDICTED: uncharacterized protein LOC100167311 isoform X1 [Acyrthosiphon pisum]	641647144	XM_008187445.1	1623	0	PREDICTED: Acyrthosiphon pisum zinc finger protein 593-like (LOC100167311), transcript variant X1, mRNA	K14821	BUD20	bud site selection protein 20	http://www.genome.jp/dbget-bin/www_bget?ko:K14821	B0BLT0	322	7.41683e-33	Zinc finger protein 593 OS=Xenopus tropicalis GN=znf593 PE=2 SV=1	PF00038//PF01920//PF08826//PF00587//PF06005	Intermediate filament protein//Prefoldin subunit//DMPK coiled coil domain like//tRNA synthetase class II core domain (G, H, P, S and T)//Protein of unknown function (DUF904)	GO:0006468//GO:0009069//GO:0043093//GO:0016310//GO:0006418//GO:0006457//GO:0000917	protein phosphorylation//serine family amino acid metabolic process//FtsZ-dependent cytokinesis//phosphorylation//tRNA aminoacylation for protein translation//protein folding//barrier septum assembly	GO:0051082//GO:0005198//GO:0000166//GO:0004812//GO:0005524//GO:0004674	unfolded protein binding//structural molecule activity//nucleotide binding//aminoacyl-tRNA ligase activity//ATP binding//protein serine/threonine kinase activity	GO:0005737//GO:0005882//GO:0016272	cytoplasm//intermediate filament//prefoldin complex	KOG3408	U1-like Zn-finger-containing protein, probabl erole in RNA processing/splicing
c21032_g1	279	--	--	--	--	--	--	--	--	--	--	--	--	--	--	--	--	--	--	--	--	--	--	--	--	--	--	--	--
c32958_g1	361	--	--	--	--	--	115454684	NM_001057478.1	361	0	Oryza sativa Japonica Group Os03g0688200 (Os03g0688200) mRNA, complete cds	--	--	--	--	--	--	--	--	PF02084	Bindin	GO:0007342	fusion of sperm to egg plasma membrane	--	--	--	--	--	--
c21801_g1	334	--	--	--	--	--	--	--	--	--	--	--	--	--	--	--	--	--	--	--	--	--	--	--	--	--	--	--	--
[truncated: 31,969 more rows]
