# Supplementary material for: Transcriptome analysis of the salivary glands of the grain aphid, Sitobion avenae
Source: Sci Rep. 2017 Nov 21;7:15911. doi: 10.1038/s41598-017-16092-z (PMC5698471; doi:10.1038/s41598-017-16092-z)
Supplement: Supplementary file 4 — Dataset3 [file 41598_2017_16092_MOESM4_ESM.xlsx]

## Sheet: 1-15.Annotation_Summary
Top 15 highly expressed pupative secretory proteins
Genes	RPKM	Gene Length	NR GI	NR ID	NR Score	NR Evalue	NR Description	NT GI	NT ID	NT Score	NT Evalue	NT Description	KO ID	KO Name	KO Description	Http Link	Swissprot ID	Swissprot Score	Swissprot Evalue	Swissprot Description	PFAM ID	PFAM description	Gene Ontology Biological Pathway	BP Description	Gene Ontology Molecular Function	MF Description	Gene Ontology Cellular Component	CC Description	KOG ID	KOG Description
c10120_g1	12060.1	2073	240849465	NP_001155747.1	677	1.6e-81	uncharacterized protein LOC100167427 precursor [Acyrthosiphon pisum]>gi|239789432|dbj|BAH71341.1| ACYPI008224 [Acyrthosiphon pisum]	402745428	NM_001162275.2	692	0	Acyrthosiphon pisum uncharacterized LOC100167427 (LOC100167427), mRNA	--	--	--	--	--	--	--	--	PF09177	Syntaxin 6, N-terminal	GO:0048193	Golgi vesicle transport	--	--	GO:0016020	membrane	--	--
c13498_g1	11691.5	1528	239788215	BAH70796.1	850	9.7951e-108	ACYPI000490 [Acyrthosiphon pisum]	641679520	XM_001952253.3	628	0	PREDICTED: Acyrthosiphon pisum uncharacterized LOC100159087 (LOC100159087), mRNA	--	--	--	--	--	--	--	--	--	--	--	--	--	--	--	--	--	--
c12732_g1(C002)	10926.3	1088	328704159	XP_001948358.2	922	3.3297e-121	PREDICTED: uncharacterized protein LOC100167863 [Acyrthosiphon pisum]	641656364	XM_001948323.3	713	0	PREDICTED: Acyrthosiphon pisum uncharacterized LOC100167863 (LOC100167863), mRNA	--	--	--	--	--	--	--	--	PF01122	Eukaryotic cobalamin-binding protein	GO:0015889	cobalamin transport	GO:0031419	cobalamin binding	--	--	--	--
c9723_g1	9489.48	1297	193671558	XP_001950374.1	1093	4.0503e-145	PREDICTED: uncharacterized protein LOC100160421 [Acyrthosiphon pisum]	641679614	XM_001950339.3	798	0	PREDICTED: Acyrthosiphon pisum uncharacterized LOC100160421 (LOC100160421), mRNA	--	--	--	--	--	--	--	--	PF02878	Phosphoglucomutase/phosphomannomutase, alpha/beta/alpha domain I	GO:0005975	carbohydrate metabolic process	GO:0016868	intramolecular transferase activity, phosphotransferases	--	--	--	--
c8332_g1	4328.98	1740	193702374	XP_001951405.1	862	1.88e-109	PREDICTED: uncharacterized protein LOC100166545 [Acyrthosiphon pisum]	641647942	XM_001951370.3	755	0	PREDICTED: Acyrthosiphon pisum uncharacterized LOC100166545 (LOC100166545), mRNA	--	--	--	--	--	--	--	--	--	--	--	--	--	--	--	--	--	--
c13074_g1	3657.4	791	641650629	XP_008189811.1	397	1.51e-40	PREDICTED: micronuclear linker histone polyprotein-like isoform X16 [Acyrthosiphon pisum]	641650628	XM_008191589.1	138	6.71e-64	PREDICTED: Acyrthosiphon pisum micronuclear linker histone polyprotein-like (LOC100162450), transcript variant X16, mRNA	--	--	--	--	--	--	--	--	--	--	--	--	--	--	--	--	--	--
c6007_g1	3114.46	1625	350536101	NP_001233038.1	1039	2.5145e-136	uncharacterized protein LOC100573843 precursor [Acyrthosiphon pisum]>gi|239789926|dbj|BAH71558.1| ACYPI37407 [Acyrthosiphon pisum]>gi|239789928|dbj|BAH71559.1| ACYPI37407 [Acyrthosiphon pisum]>gi|239789930|dbj|BAH71560.1| ACYPI37407 [Acyrthosiphon pisum]>gi|239789932|dbj|BAH71561.1| ACYPI37407 [Acyrthosiphon pisum]	239789929	AK341084.1	734	0	Acyrthosiphon pisum ACYPI37407 mRNA, clone: 579K21, complete cds, full-insert cDNA sequence based on the ESTs (5'-EST:FF316178, 3'-EST:FF316185)	--	--	--	--	--	--	--	--	PF09726//PF04390//PF07830	Transmembrane protein//Lipopolysaccharide-assembly//Protein serine/threonine phosphatase 2C, C-terminal domain	GO:0043165//GO:0006470	Gram-negative-bacterium-type cell outer membrane assembly//protein dephosphorylation	GO:0004721//GO:0000287//GO:0030145	phosphoprotein phosphatase activity//magnesium ion binding//manganese ion binding	GO:0019867//GO:0016021	outer membrane//integral component of membrane	--	--
c12301_g1	3107.24	3698	193659536	XP_001943395.1	3442	0	PREDICTED: glucose dehydrogenase [FAD, quinone]-like [Acyrthosiphon pisum]	641664285	XM_001943360.3	1928	0	PREDICTED: Acyrthosiphon pisum glucose dehydrogenase [FAD, quinone]-like (LOC100158867), mRNA	--	--	--	--	P18172	631	2.16e-68	Glucose dehydrogenase [FAD, quinone] OS=Drosophila pseudoobscura pseudoobscura GN=Gld PE=3 SV=4	PF02558//PF00732//PF05834//PF07992//PF05199//PF01266//PF09446//PF15168	Ketopantoate reductase PanE/ApbA//GMC oxidoreductase//Lycopene cyclase protein//Pyridine nucleotide-disulphide oxidoreductase//GMC oxidoreductase//FAD dependent oxidoreductase//VMA21-like domain//Triple QxxK/R motif-containing protein family	GO:0070072//GO:0016117//GO:0055114//GO:0015940	vacuolar proton-transporting V-type ATPase complex assembly//carotenoid biosynthetic process//oxidation-reduction process//pantothenate biosynthetic process	GO:0050660//GO:0016491//GO:0016614//GO:0016705//GO:0008677	flavin adenine dinucleotide binding//oxidoreductase activity//oxidoreductase activity, acting on CH-OH group of donors//oxidoreductase activity, acting on paired donors, with incorporation or reduction of molecular oxygen//2-dehydropantoate 2-reductase activity	GO:0005789	endoplasmic reticulum membrane	--	--
c9335_g1	2922.22	1404	242247644	NP_001156075.1	783	7.47e-99	uncharacterized protein LOC100159932 precursor [Acyrthosiphon pisum]>gi|239789712|dbj|BAH71461.1| ACYPI001271 [Acyrthosiphon pisum]	402743604	NM_001162603.2	537	0	Acyrthosiphon pisum uncharacterized protein LOC100159932 (LOC100159932), mRNA	--	--	--	--	--	--	--	--	PF15800	Clock interacting protein circadian	GO:0045892//GO:0042754	negative regulation of transcription, DNA-templated//negative regulation of circadian rhythm	--	--	--	--	--	--
c29740_g1	2745.43	4129	328709257	XP_001952715.2	1238	4.5273e-169	PREDICTED: tetratricopeptide repeat protein 21B-like [Acyrthosiphon pisum]>gi|641662210|ref|XP_008182162.1| PREDICTED: tetratricopeptide repeat protein 21B-like [Acyrthosiphon pisum]>gi|641662213|ref|XP_008182163.1| PREDICTED: tetratricopeptide repeat protein 21B-like [Acyrthosiphon pisum]	641662212	XM_008183941.1	439	0	PREDICTED: Acyrthosiphon pisum tetratricopeptide repeat protein 21B-like (LOC100159770), transcript variant X3, mRNA	--	--	--	--	Q7Z4L5	317	5.32e-59	Tetratricopeptide repeat protein 21B OS=Homo sapiens GN=TTC21B PE=1 SV=2	PF05887//PF06459//PF09026	Procyclic acidic repetitive protein (PARP)//Ryanodine Receptor TM 4-6//Centromere protein B dimerisation domain	GO:0006355//GO:0006874//GO:0006816	regulation of transcription, DNA-templated//cellular calcium ion homeostasis//calcium ion transport	GO:0003682//GO:0005219//GO:0003677	chromatin binding//ryanodine-sensitive calcium-release channel activity//DNA binding	GO:0000785//GO:0005634//GO:0016021//GO:0005622//GO:0000775//GO:0016020	chromatin//nucleus//integral component of membrane//intracellular//chromosome, centromeric region//membrane	--	--
c3096_g1	2710.14	1177	240848781	NP_001155430.1	1103	5.8569e-148	uncharacterized protein LOC100160301 precursor [Acyrthosiphon pisum]>gi|239790177|dbj|BAH71665.1| ACYPI001606 [Acyrthosiphon pisum]	240848780	NM_001161958.1	754	0	Acyrthosiphon pisum uncharacterized protein LOC100160301 (LOC100160301), mRNA >gnl|BL_ORD_ID|6894913 Acyrthosiphon pisum ACYPI001606 mRNA, clone: 264O7, complete cds, full-insert cDNA sequence based on the ESTs (5'-EST:EX635064, 3'-EST:EX635056)	--	--	--	--	--	--	--	--	--	--	--	--	--	--	--	--	--	--
c12029_g2	2174.72	4858	641651593	XP_008190192.1	3201	0	PREDICTED: uncharacterized protein LOC100159632 isoform X2 [Acyrthosiphon pisum]	641651592	XM_008191970.1	1845	0	PREDICTED: Acyrthosiphon pisum uncharacterized LOC100159632 (LOC100159632), transcript variant X2, mRNA	--	--	--	--	P18173	732	4.35e-81	Glucose dehydrogenase [FAD, quinone] OS=Drosophila melanogaster GN=Gld PE=3 SV=3	PF00732//PF07992//PF05834//PF05199//PF00070//PF02254//PF01266	GMC oxidoreductase//Pyridine nucleotide-disulphide oxidoreductase//Lycopene cyclase protein//GMC oxidoreductase//Pyridine nucleotide-disulphide oxidoreductase//TrkA-N domain//FAD dependent oxidoreductase	GO:0016117//GO:0006813//GO:0055114	carotenoid biosynthetic process//potassium ion transport//oxidation-reduction process	GO:0016614//GO:0050660//GO:0016491//GO:0016705	oxidoreductase activity, acting on CH-OH group of donors//flavin adenine dinucleotide binding//oxidoreductase activity//oxidoreductase activity, acting on paired donors, with incorporation or reduction of molecular oxygen	--	--	--	--
c10537_g1	2014.48	1046	244790063	NP_001156441.1	331	3.25e-33	uncharacterized protein LOC100302381 [Acyrthosiphon pisum]>gi|239792787|dbj|BAH72693.1| hypothetical protein [Acyrthosiphon pisum]	244790038	NM_001162962.1	100	1.19e-42	Acyrthosiphon pisum uncharacterized LOC100302375 (LOC100302375), mRNA	--	--	--	--	--	--	--	--	PF06387	D1 dopamine receptor-interacting protein (calcyon)	GO:0007212//GO:0048268	dopamine receptor signaling pathway//clathrin coat assembly	GO:0032051	clathrin light chain binding	GO:0016021	integral component of membrane	--	--
c14714_g1	1290.01	1915	--	--	--	--	--	--	--	--	--	--	--	--	--	--	--	--	--	--	PF06436	Pneumovirus matrix protein 2 (M2)	GO:0046782	regulation of viral transcription	GO:0005198	structural molecule activity	GO:0019012	virion	--	--
c15064_g1	1216.19	507	--	--	--	--	--	--	--	--	--	--	--	--	--	--	--	--	--	--	--	--	--	--	--	--	--	--	--	--
9 interested pupative secretory proteins
Genes	Gene Length	NR GI	NR ID	NR Score	NR Evalue	NR Description	NT GI	NT ID	NT Score	NT Evalue	NT Description	KO ID	KO Name	KO Description	Http Link	Swissprot ID	Swissprot Score	Swissprot Evalue	Swissprot Description	PFAM ID	PFAM description	Gene Ontology Biological Pathway	BP Description	Gene Ontology Molecular Function	MF Description	Gene Ontology Cellular Component	CC Description	KOG ID	KOG Description
c15158_g1	4855	328715195	XP_001945791.2	3331	0	PREDICTED: beta-mannosidase [Acyrthosiphon pisum]	641668835	XM_001945756.3	1935	0	PREDICTED: Acyrthosiphon pisum beta-mannosidase (LOC100160465), mRNA	K01192	E3.2.1.25, MANBA, manB	beta-mannosidase	http://www.genome.jp/dbget-bin/www_bget?ko:K01192	Q4FZV0	1212	2.94e-168	Beta-mannosidase OS=Rattus norvegicus GN=Manba PE=2 SV=1	PF02837//PF15200//PF02836//PF00703//PF04449//PF00383	Glycosyl hydrolases family 2, sugar binding domain//Keratinocyte differentiation-associated//Glycosyl hydrolases family 2, TIM barrel domain//Glycosyl hydrolases family 2//CS1 type fimbrial major subunit//Cytidine and deoxycytidylate deaminase zinc-binding region	GO:0005975	carbohydrate metabolic process	GO:0004553//GO:0008270	hydrolase activity, hydrolyzing O-glycosyl compounds//zinc ion binding	GO:0005576//GO:0009289	extracellular region//pilus	KOG1018	Cytosine deaminase FCY1 and related enzymes
c15071_g1	3499	193709215	XP_001943317.1	3061	0	PREDICTED: maltase A1 [Acyrthosiphon pisum]	641654400	XM_001943282.3	1693	0	PREDICTED: Acyrthosiphon pisum maltase-like (LOC100159394), mRNA	K14210	SLC3A1, RBAT	solute carrier family 3 (neutral and basic amino acid transporter), member 1	http://www.genome.jp/dbget-bin/www_bget?ko:K14210	O16099	1389	1.27244e-176	Maltase 2 OS=Drosophila virilis GN=Mal-B2 PE=3 SV=2	PF00128	Alpha amylase, catalytic domain	GO:0005975	carbohydrate metabolic process	GO:0003824//GO:0043169	catalytic activity//cation binding	--	--	KOG0471	Alpha-amylase
c14396_g2	1112	193673850	XP_001942714.1	1305	7.23731e-178	PREDICTED: glutathione S-transferase 1-1-like [Acyrthosiphon pisum]	193673849	XM_001942679.1	632	0	PREDICTED: Acyrthosiphon pisum glutathione S-transferase 1-1-like (LOC100159718), mRNA	K00799	GST, gst	glutathione S-transferase	http://www.genome.jp/dbget-bin/www_bget?ko:K00799	P42860	588	2.01165e-72	Glutathione S-transferase 1-1 OS=Lucilia cuprina GN=GST1 PE=1 SV=2	PF13417//PF13409//PF02798	Glutathione S-transferase, N-terminal domain//Glutathione S-transferase, N-terminal domain//Glutathione S-transferase, N-terminal domain	--	--	GO:0005515	protein binding	--	--	KOG0867	Glutathione S-transferase
c13818_g1	1482	328704746	XP_003242590.1	839	4.60708e-101	PREDICTED: phospholipase D C-like [Acyrthosiphon pisum]	641657105	XM_003242542.2	1348	0	PREDICTED: Acyrthosiphon pisum phospholipase D C-like (LOC100575722), mRNA	--	--	--	--	--	--	--	--	PF09026//PF04931//PF02724	Centromere protein B dimerisation domain//DNA polymerase phi//CDC45-like protein	GO:0006260//GO:0006351//GO:0006355//GO:0006270	DNA replication//transcription, DNA-templated//regulation of transcription, DNA-templated//DNA replication initiation	GO:0003677//GO:0003682//GO:0003887	DNA binding//chromatin binding//DNA-directed DNA polymerase activity	GO:0000775//GO:0000785//GO:0005634//GO:0042575	chromosome, centromeric region//chromatin//nucleus//DNA polymerase complex	--	--
c10308_g1	2480	209571509	NP_001129384.1	3316	0	angiotensin converting enzyme-like precursor [Acyrthosiphon pisum]>gi|641674600|ref|XP_008186744.1| PREDICTED: angiotensin converting enzyme-like isoform X1 [Acyrthosiphon pisum]>gi|641674602|ref|XP_008186745.1| PREDICTED: angiotensin converting enzyme-like isoform X1 [Acyrthosiphon pisum]	641674599	XM_008188522.1	2159	0	PREDICTED: Acyrthosiphon pisum angiotensin converting enzyme-like (Ance-like), transcript variant X1, mRNA	K01283	ACE	peptidyl-dipeptidase A	http://www.genome.jp/dbget-bin/www_bget?ko:K01283	Q10714	1578	0	Angiotensin-converting enzyme OS=Drosophila melanogaster GN=Ance PE=1 SV=3	PF01401//PF02371	Angiotensin-converting enzyme//Transposase IS116/IS110/IS902 family	GO:0006508//GO:0006313	proteolysis//transposition, DNA-mediated	GO:0004803//GO:0008241//GO:0008237//GO:0003677	transposase activity//peptidyl-dipeptidase activity//metallopeptidase activity//DNA binding	GO:0016020	membrane	KOG3690	Angiotensin I-converting enzymes - M2 family peptidases
c14644_g1	1847	328724079	XP_003248025.1	2863	0	PREDICTED: trehalase-like isoform X1 [Acyrthosiphon pisum]>gi|641678646|ref|XP_008188239.1| PREDICTED: trehalase-like isoform X1 [Acyrthosiphon pisum]>gi|641678648|ref|XP_008188240.1| PREDICTED: trehalase-like isoform X1 [Acyrthosiphon pisum]>gi|641678650|ref|XP_008188241.1| PREDICTED: trehalase-like isoform X1 [Acyrthosiphon pisum]>gi|641678652|ref|XP_008188242.1| PREDICTED: trehalase-like isofo…	641678655	XM_008190022.1	1727	0	PREDICTED: Acyrthosiphon pisum trehalase-like (LOC100162689), transcript variant X7, mRNA	K01194	E3.2.1.28, treA, treF	alpha,alpha-trehalase	http://www.genome.jp/dbget-bin/www_bget?ko:K01194	A8J4S9	1757	0	Trehalase OS=Apis mellifera PE=1 SV=1	PF01204	Trehalase	GO:0005982//GO:0005985//GO:0005991	starch metabolic process//sucrose metabolic process//trehalose metabolic process	GO:0004555	alpha,alpha-trehalase activity	--	--	KOG0602	Neutral trehalase
c8802_g1	1677	641668766	XP_008184569.1	1489	0	PREDICTED: reticulocalbin-2 [Acyrthosiphon pisum]	641668765	XM_008186347.1	1143	0	PREDICTED: Acyrthosiphon pisum reticulocalbin-2 (LOC100159618), mRNA	--	--	--	--	Q7SXV9	311	4.14199e-30	Calumenin-B OS=Danio rerio GN=calub PE=2 SV=1	PF12763//PF13499//PF13405//PF13833//PF10591//PF13202//PF00036	Cytoskeletal-regulatory complex EF hand//EF-hand domain pair//EF-hand domain//EF-hand domain pair//Secreted protein acidic and rich in cysteine Ca binding region//EF hand//EF hand	GO:0007165	signal transduction	GO:0005515//GO:0005509	protein binding//calcium ion binding	GO:0005578	proteinaceous extracellular matrix	KOG4223	Reticulocalbin, calumenin, DNA supercoiling factor, and related Ca2+-binding proteins of the CREC family (EF-Hand protein superfamily)
c11006_g1	1227	193617928	XP_001951053.1	1718	0	PREDICTED: regucalcin-like isoform X2 [Acyrthosiphon pisum]	641671834	XM_001951018.3	1074	0	PREDICTED: Acyrthosiphon pisum regucalcin-like (LOC100165771), transcript variant X2, mRNA	K01053	E3.1.1.17, gnl, RGN	gluconolactonase	http://www.genome.jp/dbget-bin/www_bget?ko:K01053	Q6DF62	483	2.9283e-55	Regucalcin OS=Xenopus tropicalis GN=rgn PE=2 SV=1	PF01436	NHL repeat	--	--	GO:0005515	protein binding	--	--	--	--
c10782_g1	1393	328707762	XP_001950462.2	1554	0	PREDICTED: calumenin [Acyrthosiphon pisum]	641660460	XM_001950427.3	1201	0	PREDICTED: Acyrthosiphon pisum calumenin (LOC100158999), mRNA	--	--	--	--	Q5RDD8	706	2.60659e-87	Calumenin OS=Pongo abelii GN=CALU PE=2 SV=1	PF13405//PF13833//PF13202//PF10591//PF00036//PF05698//PF13499	EF-hand domain//EF-hand domain pair//EF hand//Secreted protein acidic and rich in cysteine Ca binding region//EF hand//Bacterial trigger factor protein (TF) C-terminus//EF-hand domain pair	GO:0006457//GO:0015031//GO:0007165	protein folding//protein transport//signal transduction	GO:0005509	calcium ion binding	GO:0005578	proteinaceous extracellular matrix	KOG4223	Reticulocalbin, calumenin, DNA supercoiling factor, and related Ca2+-binding proteins of the CREC family (EF-Hand protein superfamily)
