# Supplementary material for: Transcriptome analysis of the salivary glands of the grain aphid, Sitobion avenae
Source: Sci Rep. 2017 Nov 21;7:15911. doi: 10.1038/s41598-017-16092-z (PMC5698471; doi:10.1038/s41598-017-16092-z)
Supplement: Supplementary file 5 — Dataset4 [file 41598_2017_16092_MOESM5_ESM.xlsx]

## Sheet: Sheet1
Table1. Primers of RT-PCR(A) and RT-qPCR(B)
(A)					(B)
Primers of RT-PCR for top 15 highly expressed unigenes					Primers of RT-qPCR for top 15 highly expressed unigenes
Unigenes	Annotation	Forward(5'-3')	Reverse(5'-3')		Forward(5'-3')	Reverse(5'-3')
c10120_g1	Uncharacterized	TGGGAGAAGTTGGAATGA	GGGATCTACGGTTTGGTA		GGTGGTGGTCACTATCAT	TTCATTCCAACTTCTCCC
c13498_g1	Uncharacterized	ATCGTGCTGTGCTCTTGC	CGTTTACCGTCATTAGTCATCT		GTGACCAAGATACCGACTGC	CGACCACTGACGACCAGA
c12732_g1	C002	GTTGCGGTAGTCCGTCTG	GAGTAATGGGCGTTCTGG		GGTAAAGAATTAGCCTCCG	GTCGTGTTCACCTCCCTC
c9723_g1	Uncharacterized	CAAGAACCCGAAACAGCC	AGTGATGACCAGCCCACC		CAAGAACCCGAAACAGCC	CCTTCAACTCACCGACCC
c8332_g1	Uncharacterized	TATTGTATTCGGCTTTCG	TGTCCGTTATCTGTCTGGT		CAATGTCTCGCAGTCCCT	GTCCGTTATCTGTCTGGTGA
c13074_g1	micronuclear linker histone polyprotein	CTCATCACAAAGCGAAAC	TCTACCGATCCACAGTCA		TGTTGGTCAAGCCGTTAA	ATCCCATCGTTTCTGTTCC
c6007_g1	Uncharacterized	TCTTCTTCGCCGCTACAC	TGATTCTCCATCGCACTA		TTCTTCGCCGCTACACTC	CGACATTTCGTAGGTGGT
c12301_g1	Glucose dehydrogenase	GGAGGAACTACGGCTTTG	CTCTACGACCACGGGAAT		TTCACTGCTCCGACCAAA	TAGCGTGTCAACATCCTCAT
c9335_g1	Uncharacterized	ACACGGAGTCAAACAACC	CCATAAATGTTACCGAATGT		CGCTAATAGCTGAAGAAG	CCATAAATGTTACCGAATGT
c29740_g1	Tetratricopeptide repeat protein 21B	TACTAAACCCGCAGATGA	GCCTACAACAGTTCCTCC		AAAAGCCAGGCGACACTA	TCGTCGTTCGGATTTGTT
c3096_g1	Uncharacterized	GCAATGACGGCAAAGACT	ATTCCGATGCTATTACGC		AGTTATGGCGACTGGATG	CCTGGTTGTTGACCGAAT
c12029_g2	Glucose dehydrogenase	CCTAGTTTATGGGACAGG	TATGCCTTAGCGGTGTTA		AGGACTTGGACTACAGGGAT	AGCCGACTTTCTTAGTGTTT
c10537_g1	Uncharacterized	GTGCGATGCTTGTGATGC	CCACCGATAATTGATTTGA		ATGAATATGTCGCAAGGG	CCACCGATAATTGATTTGA
c14714_g1	Uncharacterized	CCCTGCTCCTGATGGTAT	ATGGTCCTTTACTTGCTGTT		ACAACAGATGTGGCTTAC	GAATTTGTTATAGCTGGTAC
c15064_g1	Uncharacterized	GGGGATTACGGACGATTA	AACGGTTAGTATGCTTTCAT		GAAATGACCGTAAACGAA	ACATCCACCTTAAACAGC
Primers of RT-PCR for 9 interested unigenes					Primers of RT-qPCR for 9 interested unigenes
Unigenes	Annotation	Forward(5'-3')	Reverse(5'-3')		Forward(5'-3')	Reverse(5'-3')
c15158_g1	beta-mannosidase	CTGTTCCTCCTGTGCTCG	TCGGCTGTTCTGAATCCTAT		CTGTTCCTCCTGTGCTCG	ACCCATCGGTATGCTACG
c15071_g1	maltase A1	AAATAGGCAACTCAACATAC	GCCCTCGTCTTAGTATCA		ATTGAGACCGAAATCTGC	ATTGCCACTGGAAACACC
c14396_g2	glutathione S-transferase 1	TCTTCGCCTATGGAGTGA	ATTGGGTTGCTGGTGATT		AAGAACAGAAACTCCACGAC	AAGCGACCAAAGCCATAT
c13818_g1	phospholipase D	TTGCTATTATCAGCCGAACA	CTGCTACCACCGCTACCT		TGCCCGCTGGTAGTTTGT	TGCCTCCAATGGTTCTGATT
c14644_g1	trehalase	TTGGGATTCTTACTGGAT	TACTTTAGTGCCTTGTCG		TGGCATACCTACCACCCTG	GTTATCGCCCGAGCTGTC
c10308_g1	angiotensin converting enzyme	ATTTCGCCTTTCAGTGTT	ATACCAGATCCCGACCAT		TGGTCGGGATCTGGTATG	CTCGTGGTGGGCAGTTAT
c11006_g1	regucalcin	CAAGTGTAATGTTGTGCTCCTA	ATCGGTTGCCTGGTTTAT		TTAGACGGCGATGTGGGT	CGGTTGCCTGGTTTATTG
c8802_g1	reticulocalbin-2	CGCTGATGTTGATAAGGA	TTGACCGAAGTATGGATG		GACAATCGACCGAAATCA	TGCCAGCGTAAGCAGAGT
c10782_g1	calumenin	TTTCATAATGGCTTCTCC	TTGTTTCCTGGTGTTGAG		TGTTTCCTGGTGTTGAGC	TTCTCCGAAATCAGTTGC
Reference gene 1	β-actin	CCGAAAAGCTGTCATAATGAAGACC	GGTGAAACCTTGTCTACTGTTACATCTTG		CCGAAAAGCTGTCATAATGAAGACC	GGTGAAACCTTGTCTACTGTTACATCTTG
Reference gene 2	NADH dehydrogenase				CGAGGAGAACATGCTCTTAGAC	GATAGCTTGGGCTGGACATATAG
